# Supplementary material for: Loss of IL1RA promotes prostate cancer growth and metastasis by activating Akt signaling pathway
Source: PLoS One. 2026 Feb 2;21(2):e0339611. doi: 10.1371/journal.pone.0339611 (PMC12863537; doi:10.1371/journal.pone.0339611)
Supplement: S2 File — The raw data are presented in Raw data.zip. (ZIP) [file pone.0339611.s002.zip]

Archive with 532 entries (490 files):
- Raw data/
- Raw data/Figure 1/
- Raw data/Figure 1/qPCR-IL1RA cell line/
- Raw data/Figure 1/qPCR-IL1RA cell line/2022-07-01 133220IL1RN.xls
- Raw data/Figure 1/qPCR-IL1RA cell line/qPCR 2022-07-06-Pcell-IL1RN.xlsx
- Raw data/Figure 1/WB-IL1RA cell line/
- Raw data/Figure 1/WB-IL1RA cell line/target/
- Raw data/Figure 1/WB-IL1RA cell line/target/cell line yy 2.tif
- Raw data/Figure 1/WB-IL1RA cell line/target/cell line'.tif
- Raw data/Figure 1/WB-IL1RA cell line/target/cell line.tif
- Raw data/Figure 1/WB-IL1RA cell line/tubulin/
- Raw data/Figure 1/WB-IL1RA cell line/tubulin/cellline'.tif
- Raw data/Figure 1/WB-IL1RA cell line/tubulin/cellline.tif
- Raw data/Figure 1/WB-Image J.xlsx
- Raw data/Figure 2/
- Raw data/Figure 2/qPCR-IL1RA cell line/
- Raw data/Figure 2/qPCR-IL1RA cell line/ITGAL KD/
- Raw data/Figure 2/qPCR-IL1RA cell line/ITGAL KD/2022-08-15 104646IL1RN.xls
- Raw data/Figure 2/qPCR-IL1RA cell line/ITGAL KD/qPCR 2022-08-15-Pcell-IL1RN.xlsx
- Raw data/Figure 2/qPCR-IL1RA cell line/OE/
- Raw data/Figure 2/qPCR-IL1RA cell line/OE/2022-12-28 140919I.xls
- Raw data/Figure 2/qPCR-IL1RA cell line/OE/qPCR 2022-12-30-Pcell-I-OE.xlsx
- Raw data/Figure 2/WB-IL1RA cell line/
- Raw data/Figure 2/WB-IL1RA cell line/C4-2B-OE/
- Raw data/Figure 2/WB-IL1RA cell line/C4-2B-OE/target/
- Raw data/Figure 2/WB-IL1RA cell line/C4-2B-OE/target/oe3'.tif
- Raw data/Figure 2/WB-IL1RA cell line/C4-2B-OE/target/oe3.tif
- Raw data/Figure 2/WB-IL1RA cell line/C4-2B-OE/tubulin/
- Raw data/Figure 2/WB-IL1RA cell line/C4-2B-OE/tubulin/oe3'.tif
- Raw data/Figure 2/WB-IL1RA cell line/C4-2B-OE/tubulin/oe3.tif
- Raw data/Figure 2/WB-IL1RA cell line/LNCap-OE/
- Raw data/Figure 2/WB-IL1RA cell line/LNCap-OE/target/
- Raw data/Figure 2/WB-IL1RA cell line/LNCap-OE/target/oe'.tif
- Raw data/Figure 2/WB-IL1RA cell line/LNCap-OE/target/oe.tif
- Raw data/Figure 2/WB-IL1RA cell line/LNCap-OE/tubulin/
- Raw data/Figure 2/WB-IL1RA cell line/LNCap-OE/tubulin/oe'.tif
- Raw data/Figure 2/WB-IL1RA cell line/LNCap-OE/tubulin/oe.tif
- Raw data/Figure 2/WB-IL1RA cell line/sh/
- Raw data/Figure 2/WB-IL1RA cell line/sh/target/
- Raw data/Figure 2/WB-IL1RA cell line/sh/target/sh'.tif
- Raw data/Figure 2/WB-IL1RA cell line/sh/target/sh.tif
- Raw data/Figure 2/WB-IL1RA cell line/sh/tubulin/
- Raw data/Figure 2/WB-IL1RA cell line/sh/tubulin/sh'.tif
- Raw data/Figure 2/WB-IL1RA cell line/sh/tubulin/sh.tif
- Raw data/Figure 2/WB-Image J.xlsx
- Raw data/Figure 3/
- Raw data/Figure 3/colony-IL1RA/
- Raw data/Figure 3/colony-IL1RA/colony-IL1RA.xlsx
- Raw data/Figure 3/colony-IL1RA/picture_202212081223481.jpg
- Raw data/Figure 3/colony-IL1RA/picture_202212081223485.jpg
- Raw data/Figure 3/colony-IL1RA/picture_202212081223486.jpg
- Raw data/Figure 3/colony-IL1RA/picture_20221208124436.jpg
- Raw data/Figure 3/MTT assay/
- Raw data/Figure 3/MTT assay/BPH KD/
- Raw data/Figure 3/MTT assay/BPH KD/2022,11,23  I-day2(1).xpt
- Raw data/Figure 3/MTT assay/BPH KD/BPH KD.xlsx
- Raw data/Figure 3/MTT assay/BPH KD/I-day1(1).xpt
- Raw data/Figure 3/MTT assay/BPH KD/I-day3(1).xpt
- Raw data/Figure 3/MTT assay/BPH KD/I-day4(1).xpt
- Raw data/Figure 3/MTT assay/OE/
- Raw data/Figure 3/MTT assay/OE/2022,11,29  I-day1.xpt
- Raw data/Figure 3/MTT assay/OE/2022,11,30  I-day2.xpt
- Raw data/Figure 3/MTT assay/OE/2022,12,01  I-day3.xpt
- Raw data/Figure 3/MTT assay/OE/2022,12,02  I-day4.xpt
- Raw data/Figure 3/MTT assay/OE/I EV,OE.xlsx
- Raw data/Figure 4/
- Raw data/Figure 4/soft agar/
- Raw data/Figure 4/soft agar/day 1/
- Raw data/Figure 4/soft agar/day 1/3+shI-1-day1 (10).jpg
- Raw data/Figure 4/soft agar/day 1/3+shI-1-day1 (11).jpg
- Raw data/Figure 4/soft agar/day 1/3+shI-1-day1 (12).jpg
- Raw data/Figure 4/soft agar/day 1/3+shI-1-day1 (13).jpg
- Raw data/Figure 4/soft agar/day 1/3+shI-1-day1 (14).jpg
- Raw data/Figure 4/soft agar/day 1/3+shI-1-day1 (15).jpg
- Raw data/Figure 4/soft agar/day 1/3+shI-1-day1 (2).jpg
- Raw data/Figure 4/soft agar/day 1/3+shI-1-day1 (3).jpg
- Raw data/Figure 4/soft agar/day 1/3+shI-1-day1 (4).jpg
- Raw data/Figure 4/soft agar/day 1/3+shI-1-day1 (5).jpg
- Raw data/Figure 4/soft agar/day 1/3+shI-1-day1 (6).jpg
- Raw data/Figure 4/soft agar/day 1/3+shI-1-day1 (7).jpg
- Raw data/Figure 4/soft agar/day 1/3+shI-1-day1 (8).jpg
- Raw data/Figure 4/soft agar/day 1/3+shI-1-day1 (9).jpg
- Raw data/Figure 4/soft agar/day 1/3+shI-1-day1.jpg
- Raw data/Figure 4/soft agar/day 1/3+shI-2-day1 (10).jpg
- Raw data/Figure 4/soft agar/day 1/3+shI-2-day1 (11).jpg
- Raw data/Figure 4/soft agar/day 1/3+shI-2-day1 (12).jpg
- Raw data/Figure 4/soft agar/day 1/3+shI-2-day1 (13).jpg
- Raw data/Figure 4/soft agar/day 1/3+shI-2-day1 (14).jpg
- Raw data/Figure 4/soft agar/day 1/3+shI-2-day1 (15).jpg
- Raw data/Figure 4/soft agar/day 1/3+shI-2-day1 (2).jpg
- Raw data/Figure 4/soft agar/day 1/3+shI-2-day1 (3).jpg
- Raw data/Figure 4/soft agar/day 1/3+shI-2-day1 (4).jpg
- Raw data/Figure 4/soft agar/day 1/3+shI-2-day1 (5).jpg
- Raw data/Figure 4/soft agar/day 1/3+shI-2-day1 (6).jpg
- Raw data/Figure 4/soft agar/day 1/3+shI-2-day1 (7).jpg
- Raw data/Figure 4/soft agar/day 1/3+shI-2-day1 (8).jpg
- Raw data/Figure 4/soft agar/day 1/3+shI-2-day1 (9).jpg
- Raw data/Figure 4/soft agar/day 1/3+shI-2-day1.jpg
- Raw data/Figure 4/soft agar/day 1/3+shscr-day1 (10).jpg
- Raw data/Figure 4/soft agar/day 1/3+shscr-day1 (11).jpg
- Raw data/Figure 4/soft agar/day 1/3+shscr-day1 (12).jpg
- Raw data/Figure 4/soft agar/day 1/3+shscr-day1 (13).jpg
- Raw data/Figure 4/soft agar/day 1/3+shscr-day1 (14).jpg
- Raw data/Figure 4/soft agar/day 1/3+shscr-day1 (15).jpg
- Raw data/Figure 4/soft agar/day 1/3+shscr-day1 (2).jpg
- Raw data/Figure 4/soft agar/day 1/3+shscr-day1 (3).jpg
- Raw data/Figure 4/soft agar/day 1/3+shscr-day1 (4).jpg
- Raw data/Figure 4/soft agar/day 1/3+shscr-day1 (5).jpg
- Raw data/Figure 4/soft agar/day 1/3+shscr-day1 (6).jpg
- Raw data/Figure 4/soft agar/day 1/3+shscr-day1 (7).jpg
- Raw data/Figure 4/soft agar/day 1/3+shscr-day1 (8).jpg
- Raw data/Figure 4/soft agar/day 1/3+shscr-day1 (9).jpg
- Raw data/Figure 4/soft agar/day 1/3+shscr-day1.jpg
- Raw data/Figure 4/soft agar/day 1/4+EV-day1 (10).jpg
- Raw data/Figure 4/soft agar/day 1/4+EV-day1 (11).jpg
- Raw data/Figure 4/soft agar/day 1/4+EV-day1 (12).jpg
- Raw data/Figure 4/soft agar/day 1/4+EV-day1 (13).jpg
- Raw data/Figure 4/soft agar/day 1/4+EV-day1 (14).jpg
- Raw data/Figure 4/soft agar/day 1/4+EV-day1 (15).jpg
- Raw data/Figure 4/soft agar/day 1/4+EV-day1 (2).jpg
- Raw data/Figure 4/soft agar/day 1/4+EV-day1 (3).jpg
- Raw data/Figure 4/soft agar/day 1/4+EV-day1 (4).jpg
- Raw data/Figure 4/soft agar/day 1/4+EV-day1 (5).jpg
- Raw data/Figure 4/soft agar/day 1/4+EV-day1 (6).jpg
- Raw data/Figure 4/soft agar/day 1/4+EV-day1 (7).jpg
- Raw data/Figure 4/soft agar/day 1/4+EV-day1 (8).jpg
- Raw data/Figure 4/soft agar/day 1/4+EV-day1 (9).jpg
- Raw data/Figure 4/soft agar/day 1/4+EV-day1.jpg
- Raw data/Figure 4/soft agar/day 1/4+OE-day1 (10).jpg
- Raw data/Figure 4/soft agar/day 1/4+OE-day1 (11).jpg
- Raw data/Figure 4/soft agar/day 1/4+OE-day1 (12).jpg
- Raw data/Figure 4/soft agar/day 1/4+OE-day1 (13).jpg
- Raw data/Figure 4/soft agar/day 1/4+OE-day1 (14).jpg
- Raw data/Figure 4/soft agar/day 1/4+OE-day1 (15).jpg
- Raw data/Figure 4/soft agar/day 1/4+OE-day1 (2).jpg
- Raw data/Figure 4/soft agar/day 1/4+OE-day1 (3).jpg
- Raw data/Figure 4/soft agar/day 1/4+OE-day1 (4).jpg
- Raw data/Figure 4/soft agar/day 1/4+OE-day1 (5).jpg
- Raw data/Figure 4/soft agar/day 1/4+OE-day1 (6).jpg
- Raw data/Figure 4/soft agar/day 1/4+OE-day1 (7).jpg
- Raw data/Figure 4/soft agar/day 1/4+OE-day1 (8).jpg
- Raw data/Figure 4/soft agar/day 1/4+OE-day1 (9).jpg
- Raw data/Figure 4/soft agar/day 1/4+OE-day1.jpg
- Raw data/Figure 4/soft agar/day 1/5+EV-day1 (10).jpg
- Raw data/Figure 4/soft agar/day 1/5+EV-day1 (11).jpg
- Raw data/Figure 4/soft agar/day 1/5+EV-day1 (12).jpg
- Raw data/Figure 4/soft agar/day 1/5+EV-day1 (13).jpg
- Raw data/Figure 4/soft agar/day 1/5+EV-day1 (14).jpg
- Raw data/Figure 4/soft agar/day 1/5+EV-day1 (15).jpg
- Raw data/Figure 4/soft agar/day 1/5+EV-day1 (2).jpg
- Raw data/Figure 4/soft agar/day 1/5+EV-day1 (3).jpg
- Raw data/Figure 4/soft agar/day 1/5+EV-day1 (4).jpg
- Raw data/Figure 4/soft agar/day 1/5+EV-day1 (5).jpg
- Raw data/Figure 4/soft agar/day 1/5+EV-day1 (6).jpg
- Raw data/Figure 4/soft agar/day 1/5+EV-day1 (7).jpg
- Raw data/Figure 4/soft agar/day 1/5+EV-day1 (8).jpg
- Raw data/Figure 4/soft agar/day 1/5+EV-day1 (9).jpg
- Raw data/Figure 4/soft agar/day 1/5+EV-day1.jpg
- Raw data/Figure 4/soft agar/day 1/5+OE-day1 (10).jpg
- Raw data/Figure 4/soft agar/day 1/5+OE-day1 (11).jpg
- Raw data/Figure 4/soft agar/day 1/5+OE-day1 (12).jpg
- Raw data/Figure 4/soft agar/day 1/5+OE-day1 (13).jpg
- Raw data/Figure 4/soft agar/day 1/5+OE-day1 (14).jpg
- Raw data/Figure 4/soft agar/day 1/5+OE-day1 (15).jpg
- Raw data/Figure 4/soft agar/day 1/5+OE-day1 (2).jpg
- Raw data/Figure 4/soft agar/day 1/5+OE-day1 (3).jpg
- Raw data/Figure 4/soft agar/day 1/5+OE-day1 (4).jpg
- Raw data/Figure 4/soft agar/day 1/5+OE-day1 (5).jpg
- Raw data/Figure 4/soft agar/day 1/5+OE-day1 (6).jpg
- Raw data/Figure 4/soft agar/day 1/5+OE-day1 (7).jpg
- Raw data/Figure 4/soft agar/day 1/5+OE-day1 (8).jpg
- Raw data/Figure 4/soft agar/day 1/5+OE-day1 (9).jpg
- Raw data/Figure 4/soft agar/day 1/5+OE-day1.jpg
- Raw data/Figure 4/soft agar/day 14/
- Raw data/Figure 4/soft agar/day 14/3+shI-1-day14 (10).jpg
- Raw data/Figure 4/soft agar/day 14/3+shI-1-day14 (11).jpg
- Raw data/Figure 4/soft agar/day 14/3+shI-1-day14 (12).jpg
- Raw data/Figure 4/soft agar/day 14/3+shI-1-day14 (13).jpg
- Raw data/Figure 4/soft agar/day 14/3+shI-1-day14 (14).jpg
- Raw data/Figure 4/soft agar/day 14/3+shI-1-day14 (15).jpg
- Raw data/Figure 4/soft agar/day 14/3+shI-1-day14 (2).jpg
- Raw data/Figure 4/soft agar/day 14/3+shI-1-day14 (3).jpg
- Raw data/Figure 4/soft agar/day 14/3+shI-1-day14 (4).jpg
- Raw data/Figure 4/soft agar/day 14/3+shI-1-day14 (5).jpg
- Raw data/Figure 4/soft agar/day 14/3+shI-1-day14 (6).jpg
- Raw data/Figure 4/soft agar/day 14/3+shI-1-day14 (7).jpg
- Raw data/Figure 4/soft agar/day 14/3+shI-1-day14 (8).jpg
- Raw data/Figure 4/soft agar/day 14/3+shI-1-day14 (9).jpg
- Raw data/Figure 4/soft agar/day 14/3+shI-1-day14.jpg
- Raw data/Figure 4/soft agar/day 14/3+shI-2-day14 (10).jpg
- Raw data/Figure 4/soft agar/day 14/3+shI-2-day14 (11).jpg
- Raw data/Figure 4/soft agar/day 14/3+shI-2-day14 (12).jpg
- Raw data/Figure 4/soft agar/day 14/3+shI-2-day14 (13).jpg
- Raw data/Figure 4/soft agar/day 14/3+shI-2-day14 (14).jpg
- Raw data/Figure 4/soft agar/day 14/3+shI-2-day14 (15).jpg
- Raw data/Figure 4/soft agar/day 14/3+shI-2-day14 (2).jpg
- Raw data/Figure 4/soft agar/day 14/3+shI-2-day14 (3).jpg
- Raw data/Figure 4/soft agar/day 14/3+shI-2-day14 (4).jpg
- Raw data/Figure 4/soft agar/day 14/3+shI-2-day14 (5).jpg
- Raw data/Figure 4/soft agar/day 14/3+shI-2-day14 (6).jpg
- Raw data/Figure 4/soft agar/day 14/3+shI-2-day14 (7).jpg
- Raw data/Figure 4/soft agar/day 14/3+shI-2-day14 (8).jpg
- Raw data/Figure 4/soft agar/day 14/3+shI-2-day14 (9).jpg
- Raw data/Figure 4/soft agar/day 14/3+shI-2-day14.jpg
- Raw data/Figure 4/soft agar/day 14/3+shscr-day14 (10).jpg
- Raw data/Figure 4/soft agar/day 14/3+shscr-day14 (11).jpg
- Raw data/Figure 4/soft agar/day 14/3+shscr-day14 (12).jpg
- Raw data/Figure 4/soft agar/day 14/3+shscr-day14 (13).jpg
- Raw data/Figure 4/soft agar/day 14/3+shscr-day14 (14).jpg
- Raw data/Figure 4/soft agar/day 14/3+shscr-day14 (15).jpg
- Raw data/Figure 4/soft agar/day 14/3+shscr-day14 (2).jpg
- Raw data/Figure 4/soft agar/day 14/3+shscr-day14 (3).jpg
- Raw data/Figure 4/soft agar/day 14/3+shscr-day14 (4).jpg
- Raw data/Figure 4/soft agar/day 14/3+shscr-day14 (5).jpg
- Raw data/Figure 4/soft agar/day 14/3+shscr-day14 (6).jpg
- Raw data/Figure 4/soft agar/day 14/3+shscr-day14 (7).jpg
- Raw data/Figure 4/soft agar/day 14/3+shscr-day14 (8).jpg
- Raw data/Figure 4/soft agar/day 14/3+shscr-day14 (9).jpg
- Raw data/Figure 4/soft agar/day 14/3+shscr-day14.jpg
- Raw data/Figure 4/soft agar/day 14/4+EV-day14 (10).jpg
- Raw data/Figure 4/soft agar/day 14/4+EV-day14 (11).jpg
- Raw data/Figure 4/soft agar/day 14/4+EV-day14 (12).jpg
- Raw data/Figure 4/soft agar/day 14/4+EV-day14 (13).jpg
- Raw data/Figure 4/soft agar/day 14/4+EV-day14 (14).jpg
- Raw data/Figure 4/soft agar/day 14/4+EV-day14 (15).jpg
- Raw data/Figure 4/soft agar/day 14/4+EV-day14 (2).jpg
- Raw data/Figure 4/soft agar/day 14/4+EV-day14 (3).jpg
- Raw data/Figure 4/soft agar/day 14/4+EV-day14 (4).jpg
- Raw data/Figure 4/soft agar/day 14/4+EV-day14 (5).jpg
- Raw data/Figure 4/soft agar/day 14/4+EV-day14 (6).jpg
- Raw data/Figure 4/soft agar/day 14/4+EV-day14 (7).jpg
- Raw data/Figure 4/soft agar/day 14/4+EV-day14 (8).jpg
- Raw data/Figure 4/soft agar/day 14/4+EV-day14 (9).jpg
- Raw data/Figure 4/soft agar/day 14/4+EV-day14.jpg
- Raw data/Figure 4/soft agar/day 14/4+OE-day14 (10).jpg
- Raw data/Figure 4/soft agar/day 14/4+OE-day14 (11).jpg
- Raw data/Figure 4/soft agar/day 14/4+OE-day14 (12).jpg
- Raw data/Figure 4/soft agar/day 14/4+OE-day14 (13).jpg
- Raw data/Figure 4/soft agar/day 14/4+OE-day14 (14).jpg
- Raw data/Figure 4/soft agar/day 14/4+OE-day14 (15).jpg
- Raw data/Figure 4/soft agar/day 14/4+OE-day14 (2).jpg
- Raw data/Figure 4/soft agar/day 14/4+OE-day14 (3).jpg
- Raw data/Figure 4/soft agar/day 14/4+OE-day14 (4).jpg
- Raw data/Figure 4/soft agar/day 14/4+OE-day14 (5).jpg
- Raw data/Figure 4/soft agar/day 14/4+OE-day14 (6).jpg
- Raw data/Figure 4/soft agar/day 14/4+OE-day14 (7).jpg
- Raw data/Figure 4/soft agar/day 14/4+OE-day14 (8).jpg
- Raw data/Figure 4/soft agar/day 14/4+OE-day14 (9).jpg
- Raw data/Figure 4/soft agar/day 14/4+OE-day14.jpg
- Raw data/Figure 4/soft agar/day 14/5+EV-day14 (10).jpg
- Raw data/Figure 4/soft agar/day 14/5+EV-day14 (11).jpg
- Raw data/Figure 4/soft agar/day 14/5+EV-day14 (12).jpg
- Raw data/Figure 4/soft agar/day 14/5+EV-day14 (13).jpg
- Raw data/Figure 4/soft agar/day 14/5+EV-day14 (14).jpg
- Raw data/Figure 4/soft agar/day 14/5+EV-day14 (15).jpg
- Raw data/Figure 4/soft agar/day 14/5+EV-day14 (2).jpg
- Raw data/Figure 4/soft agar/day 14/5+EV-day14 (3).jpg
- Raw data/Figure 4/soft agar/day 14/5+EV-day14 (4).jpg
- Raw data/Figure 4/soft agar/day 14/5+EV-day14 (5).jpg
- Raw data/Figure 4/soft agar/day 14/5+EV-day14 (6).jpg
- Raw data/Figure 4/soft agar/day 14/5+EV-day14 (7).jpg
- Raw data/Figure 4/soft agar/day 14/5+EV-day14 (8).jpg
- Raw data/Figure 4/soft agar/day 14/5+EV-day14 (9).jpg
- Raw data/Figure 4/soft agar/day 14/5+EV-day14.jpg
- Raw data/Figure 4/soft agar/day 14/5+OE-day14 (10).jpg
- Raw data/Figure 4/soft agar/day 14/5+OE-day14 (11).jpg
- Raw data/Figure 4/soft agar/day 14/5+OE-day14 (12).jpg
- Raw data/Figure 4/soft agar/day 14/5+OE-day14 (13).jpg
- Raw data/Figure 4/soft agar/day 14/5+OE-day14 (14).jpg
- Raw data/Figure 4/soft agar/day 14/5+OE-day14 (15).jpg
- Raw data/Figure 4/soft agar/day 14/5+OE-day14 (2).jpg
- Raw data/Figure 4/soft agar/day 14/5+OE-day14 (3).jpg
- Raw data/Figure 4/soft agar/day 14/5+OE-day14 (4).jpg
- Raw data/Figure 4/soft agar/day 14/5+OE-day14 (5).jpg
- Raw data/Figure 4/soft agar/day 14/5+OE-day14 (6).jpg
- Raw data/Figure 4/soft agar/day 14/5+OE-day14 (7).jpg
- Raw data/Figure 4/soft agar/day 14/5+OE-day14 (8).jpg
- Raw data/Figure 4/soft agar/day 14/5+OE-day14 (9).jpg
- Raw data/Figure 4/soft agar/day 14/5+OE-day14.jpg
- Raw data/Figure 4/soft agar/soft agar.xlsx
- Raw data/Figure 5/
- Raw data/Figure 5/C4-2B wound healing assay/
- Raw data/Figure 5/C4-2B wound healing assay/4 OE.pzfx
- Raw data/Figure 5/C4-2B wound healing assay/4-0h/
- Raw data/Figure 5/C4-2B wound healing assay/4-0h/4 EV-0h (10).jpg
- Raw data/Figure 5/C4-2B wound healing assay/4-0h/4 EV-0h (11).jpg
- Raw data/Figure 5/C4-2B wound healing assay/4-0h/4 EV-0h (12).jpg
- Raw data/Figure 5/C4-2B wound healing assay/4-0h/4 EV-0h (14).jpg
- Raw data/Figure 5/C4-2B wound healing assay/4-0h/4 EV-0h (15).jpg
- Raw data/Figure 5/C4-2B wound healing assay/4-0h/4 EV-0h (16).jpg
- Raw data/Figure 5/C4-2B wound healing assay/4-0h/4 EV-0h (17).jpg
- Raw data/Figure 5/C4-2B wound healing assay/4-0h/4 EV-0h (18).jpg
- Raw data/Figure 5/C4-2B wound healing assay/4-0h/4 EV-0h (19).jpg
- Raw data/Figure 5/C4-2B wound healing assay/4-0h/4 EV-0h (2).jpg
- Raw data/Figure 5/C4-2B wound healing assay/4-0h/4 EV-0h (20).jpg
- Raw data/Figure 5/C4-2B wound healing assay/4-0h/4 EV-0h (3).jpg
- Raw data/Figure 5/C4-2B wound healing assay/4-0h/4 EV-0h (4).jpg
- Raw data/Figure 5/C4-2B wound healing assay/4-0h/4 EV-0h (5).jpg
- Raw data/Figure 5/C4-2B wound healing assay/4-0h/4 EV-0h (6).jpg
- Raw data/Figure 5/C4-2B wound healing assay/4-0h/4 EV-0h (7).jpg
[truncated: 232 more entries]
