# Supplementary material for: Loss of IL1RA promotes prostate cancer growth and metastasis by activating Akt signaling pathway
Source: PLoS One. 2026 Feb 2;21(2):e0339611. doi: 10.1371/journal.pone.0339611 (PMC12863537; doi:10.1371/journal.pone.0339611)
Supplement: S2 File — The raw data are presented in Raw data.zip. (ZIP) [file pone.0339611.s002.zip › Raw data/Figure 1/qPCR-IL1RA cell line/2022-07-01 133220IL1RN.xls]

## Sheet: Sample Setup
Block Type	Fast 96-Well Block (0.1mL)
Calibration Background is expired	Yes
Calibration Background performed on	2021-03-05 13:47:24 PM CET
Calibration FAM is expired	Yes
Calibration FAM performed on	2021-03-05 14:32:19 PM CET
Calibration NED is expired	Yes
Calibration NED performed on	2021-03-05 14:17:55 PM CET
Calibration ROI is expired	Yes
Calibration ROI performed on	2021-03-05 13:40:39 PM CET
Calibration ROX is expired	Yes
Calibration ROX performed on	2021-03-05 14:10:17 PM CET
Calibration SYBR is expired	Yes
Calibration SYBR performed on	2021-03-05 14:02:51 PM CET
Calibration TAMRA is expired	Yes
Calibration TAMRA performed on	2021-03-05 14:25:06 PM CET
Calibration Uniformity is expired	Yes
Calibration Uniformity performed on	2021-03-05 13:55:29 PM CET
Calibration VIC is expired	Yes
Calibration VIC performed on	2021-03-05 14:43:48 PM CET
Chemistry	SYBR_GREEN
Experiment Barcode
Experiment Comments
Experiment File Name	D:\Applied Biosystems\ViiA7 Software v1.2\experiments\Mingquan qPCR\2022-07-01 133220IL1RN.eds
Experiment Name	2022-07-01 133220
Experiment Run End Time	2002-01-01 03:29:14 AM CET
Experiment Type	Comparative Cт (ΔΔCт)
Experiment User Name
Instrument Name	278880048
Instrument Serial Number	278880048
Instrument Type	ViiA 7
Passive Reference	ROX
Quantification Cycle Method	Ct
Signal Smoothing On	true
Stage/ Cycle where Analysis is performed	Stage 2, Step 2
Well	Well Position	Sample Name	Sample Color	Biogroup Name	Biogroup Color	Target Name	Target Color	Task	Reporter	Quencher	Quantity	Comments
1	A1	Sample 3	RGB(0,139,69)			GAPDH	RGB(176,23,31)	UNKNOWN	SYBR	None
2	A2	Sample 3	RGB(0,139,69)			GAPDH	RGB(176,23,31)	UNKNOWN	SYBR	None
3	A3	Sample 3	RGB(0,139,69)			GAPDH	RGB(176,23,31)	UNKNOWN	SYBR	None
4	A4	Sample 3	RGB(0,139,69)			IL1RN	RGB(176,23,31)	UNKNOWN	SYBR	None
5	A5	Sample 3	RGB(0,139,69)			IL1RN	RGB(176,23,31)	UNKNOWN	SYBR	None
6	A6	Sample 3	RGB(0,139,69)			IL1RN	RGB(176,23,31)	UNKNOWN	SYBR	None
7	A7
8	A8
9	A9
10	A10
11	A11
12	A12
13	B1	Sample 1	RGB(176,23,31)			GAPDH	RGB(176,23,31)	UNKNOWN	SYBR	None
14	B2	Sample 1	RGB(176,23,31)			GAPDH	RGB(176,23,31)	UNKNOWN	SYBR	None
15	B3	Sample 1	RGB(176,23,31)			GAPDH	RGB(176,23,31)	UNKNOWN	SYBR	None
16	B4	Sample 1	RGB(176,23,31)			IL1RN	RGB(176,23,31)	UNKNOWN	SYBR	None
17	B5	Sample 1	RGB(176,23,31)			IL1RN	RGB(176,23,31)	UNKNOWN	SYBR	None
18	B6	Sample 1	RGB(176,23,31)			IL1RN	RGB(176,23,31)	UNKNOWN	SYBR	None
19	B7
20	B8
21	B9
22	B10
23	B11
24	B12
25	C1	Sample 2	RGB(0,0,255)			GAPDH	RGB(176,23,31)	UNKNOWN	SYBR	None
26	C2	Sample 2	RGB(0,0,255)			GAPDH	RGB(176,23,31)	UNKNOWN	SYBR	None
27	C3	Sample 2	RGB(0,0,255)			GAPDH	RGB(176,23,31)	UNKNOWN	SYBR	None
28	C4	Sample 2	RGB(0,0,255)			IL1RN	RGB(176,23,31)	UNKNOWN	SYBR	None
29	C5	Sample 2	RGB(0,0,255)			IL1RN	RGB(176,23,31)	UNKNOWN	SYBR	None
30	C6	Sample 2	RGB(0,0,255)			IL1RN	RGB(176,23,31)	UNKNOWN	SYBR	None
31	C7
32	C8
33	C9
34	C10
35	C11
36	C12
37	D1	Sample 4	RGB(255,127,0)			GAPDH	RGB(176,23,31)	UNKNOWN	SYBR	None
38	D2	Sample 4	RGB(255,127,0)			GAPDH	RGB(176,23,31)	UNKNOWN	SYBR	None
39	D3	Sample 4	RGB(255,127,0)			GAPDH	RGB(176,23,31)	UNKNOWN	SYBR	None
40	D4	Sample 4	RGB(255,127,0)			IL1RN	RGB(176,23,31)	UNKNOWN	SYBR	None
41	D5	Sample 4	RGB(255,127,0)			IL1RN	RGB(176,23,31)	UNKNOWN	SYBR	None
42	D6	Sample 4	RGB(255,127,0)			IL1RN	RGB(176,23,31)	UNKNOWN	SYBR	None
43	D7
44	D8
45	D9
46	D10
47	D11
48	D12
49	E1	Sample 5	RGB(139,137,112)			GAPDH	RGB(176,23,31)	UNKNOWN	SYBR	None
50	E2	Sample 5	RGB(139,137,112)			GAPDH	RGB(176,23,31)	UNKNOWN	SYBR	None
51	E3	Sample 5	RGB(139,137,112)			GAPDH	RGB(176,23,31)	UNKNOWN	SYBR	None
52	E4	Sample 5	RGB(139,137,112)			IL1RN	RGB(176,23,31)	UNKNOWN	SYBR	None
53	E5	Sample 5	RGB(139,137,112)			IL1RN	RGB(176,23,31)	UNKNOWN	SYBR	None
54	E6	Sample 5	RGB(139,137,112)			IL1RN	RGB(176,23,31)	UNKNOWN	SYBR	None
55	E7
56	E8
57	E9
58	E10
59	E11
60	E12
61	F1
62	F2
63	F3
64	F4
65	F5
66	F6
67	F7
68	F8
69	F9
70	F10
71	F11
72	F12
73	G1
74	G2
75	G3
76	G4
77	G5
78	G6
79	G7
80	G8
81	G9
82	G10
83	G11
84	G12
85	H1
86	H2
87	H3
88	H4
89	H5
90	H6
91	H7
92	H8
93	H9
94	H10
95	H11
96	H12

## Sheet: Amplification Data
Block Type	Fast 96-Well Block (0.1mL)
Calibration Background is expired	Yes
Calibration Background performed on	2021-03-05 13:47:24 PM CET
Calibration FAM is expired	Yes
Calibration FAM performed on	2021-03-05 14:32:19 PM CET
Calibration NED is expired	Yes
Calibration NED performed on	2021-03-05 14:17:55 PM CET
Calibration ROI is expired	Yes
Calibration ROI performed on	2021-03-05 13:40:39 PM CET
Calibration ROX is expired	Yes
Calibration ROX performed on	2021-03-05 14:10:17 PM CET
Calibration SYBR is expired	Yes
Calibration SYBR performed on	2021-03-05 14:02:51 PM CET
Calibration TAMRA is expired	Yes
Calibration TAMRA performed on	2021-03-05 14:25:06 PM CET
Calibration Uniformity is expired	Yes
Calibration Uniformity performed on	2021-03-05 13:55:29 PM CET
Calibration VIC is expired	Yes
Calibration VIC performed on	2021-03-05 14:43:48 PM CET
Chemistry	SYBR_GREEN
Experiment Barcode
Experiment Comments
Experiment File Name	D:\Applied Biosystems\ViiA7 Software v1.2\experiments\Mingquan qPCR\2022-07-01 133220IL1RN.eds
Experiment Name	2022-07-01 133220
Experiment Run End Time	2002-01-01 03:29:14 AM CET
Experiment Type	Comparative Cт (ΔΔCт)
Experiment User Name
Instrument Name	278880048
Instrument Serial Number	278880048
Instrument Type	ViiA 7
Passive Reference	ROX
Quantification Cycle Method	Ct
Signal Smoothing On	true
Stage/ Cycle where Analysis is performed	Stage 2, Step 2
Well	Cycle	Target Name	Rn	Delta Rn
1	1	GAPDH	0.853373	-0.00836999
1	2	GAPDH	0.858924	-0.00995475
1	3	GAPDH	0.870455	-0.00556075
1	4	GAPDH	0.880915	-0.0022369
1	5	GAPDH	0.890778	0.000489721
1	6	GAPDH	0.899026	0.00160201
1	7	GAPDH	0.908229	0.00366874
1	8	GAPDH	0.913948	0.00225135
1	9	GAPDH	0.921998	0.00316569
1	10	GAPDH	0.92981	0.00384119
1	11	GAPDH	0.934716	0.00161109
1	12	GAPDH	0.937256	-0.0029849
1	13	GAPDH	0.944445	-0.00293227
1	14	GAPDH	0.951599	-0.00291498
1	15	GAPDH	0.962544	0.000893646
1	16	GAPDH	0.983089	0.0143025
1	17	GAPDH	1.02065	0.0447239
1	18	GAPDH	1.09547	0.112408
1	19	GAPDH	1.23655	0.246351
1	20	GAPDH	1.49027	0.492939
1	21	GAPDH	1.9166	0.912131
1	22	GAPDH	2.53707	1.52547
1	23	GAPDH	3.234	2.21526
1	24	GAPDH	3.78049	2.75462
1	25	GAPDH	4.18256	3.14955
1	26	GAPDH	4.49699	3.45684
1	27	GAPDH	4.73853	3.69125
1	28	GAPDH	4.91782	3.8634
1	29	GAPDH	5.05759	3.99603
1	30	GAPDH	5.16761	4.09892
1	31	GAPDH	5.25334	4.17751
1	32	GAPDH	5.31864	4.23568
1	33	GAPDH	5.3792	4.2891
1	34	GAPDH	5.43108	4.33384
1	35	GAPDH	5.47122	4.36684
1	36	GAPDH	5.50823	4.39671
1	37	GAPDH	5.53964	4.42099
1	38	GAPDH	5.57547	4.44969
1	39	GAPDH	5.60442	4.4715
1	40	GAPDH	5.61202	4.47196
2	1	GAPDH	0.883286	-0.0164285
2	2	GAPDH	0.889697	-0.0167925
2	3	GAPDH	0.90361	-0.00965442
2	4	GAPDH	0.916285	-0.00375364
2	5	GAPDH	0.926352	-0.000460861
2	6	GAPDH	0.937201	0.0036131
2	7	GAPDH	0.945754	0.00539132
2	8	GAPDH	0.953877	0.00674028
2	9	GAPDH	0.961115	0.00720333
2	10	GAPDH	0.965298	0.00461134
2	11	GAPDH	0.967188	-0.000272624
2	12	GAPDH	0.970261	-0.00397499
2	13	GAPDH	0.976113	-0.00489703
2	14	GAPDH	0.983239	-0.0045458
2	15	GAPDH	0.99544	0.000879994
2	16	GAPDH	1.01451	0.0131799
2	17	GAPDH	1.05239	0.0442814
2	18	GAPDH	1.12616	0.11128
2	19	GAPDH	1.2666	0.244942
2	20	GAPDH	1.52122	0.492789
2	21	GAPDH	1.95155	0.916339
2	22	GAPDH	2.58304	1.54106
2	23	GAPDH	3.29725	2.24849
2	24	GAPDH	3.86171	2.80618
2	25	GAPDH	4.26853	3.20622
2	26	GAPDH	4.58597	3.51689
2	27	GAPDH	4.8348	3.75895
2	28	GAPDH	5.02	3.93737
2	29	GAPDH	5.16429	4.07489
2	30	GAPDH	5.27009	4.17391
2	31	GAPDH	5.35539	4.25244
2	32	GAPDH	5.43145	4.32172
2	33	GAPDH	5.49808	4.38158
2	34	GAPDH	5.5496	4.42632
2	35	GAPDH	5.59061	4.46056
2	36	GAPDH	5.62446	4.48763
2	37	GAPDH	5.65423	4.51063
2	38	GAPDH	5.68273	4.53235
2	39	GAPDH	5.70829	4.55114
2	40	GAPDH	5.72826	4.56433
3	1	GAPDH	0.601155	-0.0100903
3	2	GAPDH	0.604968	-0.0107536
3	3	GAPDH	0.613536	-0.0066627
3	4	GAPDH	0.622113	-0.00256296
3	5	GAPDH	0.629708	0.000554847
3	6	GAPDH	0.635816	0.00218624
3	7	GAPDH	0.643031	0.00492407
3	8	GAPDH	0.646169	0.00358518
3	9	GAPDH	0.650607	0.00354549
3	10	GAPDH	0.653475	0.00193671
3	11	GAPDH	0.656947	0.000931791
3	12	GAPDH	0.658487	-0.00200599
3	13	GAPDH	0.661168	-0.00380145
3	14	GAPDH	0.666816	-0.00263122
3	15	GAPDH	0.676391	0.00246725
3	16	GAPDH	0.694531	0.0161301
3	17	GAPDH	0.731184	0.0483056
3	18	GAPDH	0.801375	0.11402
3	19	GAPDH	0.933219	0.241386
3	20	GAPDH	1.17646	0.48015
3	21	GAPDH	1.5895	0.888712
3	22	GAPDH	2.20509	1.49982
3	23	GAPDH	2.92895	2.21921
3	24	GAPDH	3.52482	2.81061
3	25	GAPDH	3.9559	3.2372
3	26	GAPDH	4.287	3.56383
3	27	GAPDH	4.54884	3.82119
3	28	GAPDH	4.74721	4.01509
3	29	GAPDH	4.90049	4.16389
3	30	GAPDH	5.02079	4.27971
3	31	GAPDH	5.11265	4.36709
3	32	GAPDH	5.19237	4.44233
3	33	GAPDH	5.25222	4.49771
3	34	GAPDH	5.30483	4.54584
3	35	GAPDH	5.3486	4.58513
3	36	GAPDH	5.38872	4.62078
3	37	GAPDH	5.42364	4.65122
3	38	GAPDH	5.45117	4.67427
3	39	GAPDH	5.47245	4.69108
3	40	GAPDH	5.49129	4.70544
4	1	IL1RN	1.27776	-0.0526601
4	2	IL1RN	1.28573	-0.0475609
4	3	IL1RN	1.30522	-0.0309446
4	4	IL1RN	1.31956	-0.0194748
4	5	IL1RN	1.33175	-0.0101613
4	6	IL1RN	1.34344	-0.00134336
4	7	IL1RN	1.35741	0.00975165
4	8	IL1RN	1.36479	0.014257
4	9	IL1RN	1.37084	0.0174403
4	10	IL1RN	1.37348	0.0172064
4	11	IL1RN	1.37413	0.0149757
4	12	IL1RN	1.37485	0.0128232
4	13	IL1RN	1.37715	0.0122543
4	14	IL1RN	1.37645	0.00868041
4	15	IL1RN	1.37324	0.00259319
4	16	IL1RN	1.37138	-0.00214267
4	17	IL1RN	1.37097	-0.00542371
4	18	IL1RN	1.37126	-0.00800785
4	19	IL1RN	1.37157	-0.0105677
4	20	IL1RN	1.37344	-0.0115695
4	21	IL1RN	1.37754	-0.0103468
4	22	IL1RN	1.38258	-0.00817751
4	23	IL1RN	1.39889	0.00525877
4	24	IL1RN	1.42992	0.0334132
4	25	IL1RN	1.48745	0.0880683
4	26	IL1RN	1.59788	0.195627
4	27	IL1RN	1.79436	0.389238
4	28	IL1RN	2.12079	0.712797
4	29	IL1RN	2.55549	1.14462
4	30	IL1RN	2.97479	1.56105
4	31	IL1RN	3.32214	1.90552
4	32	IL1RN	3.63318	2.21369
4	33	IL1RN	3.90266	2.4803
4	34	IL1RN	4.12079	2.69555
4	35	IL1RN	4.29681	2.8687
4	36	IL1RN	4.43449	3.0035
4	37	IL1RN	4.54587	3.11202
4	38	IL1RN	4.63828	3.20155
4	39	IL1RN	4.71824	3.27864
4	40	IL1RN	4.77655	3.33408
5	1	IL1RN	1.02132	-0.0496367
5	2	IL1RN	1.02743	-0.0455167
5	3	IL1RN	1.04308	-0.0318521
5	4	IL1RN	1.05957	-0.0173538
5	5	IL1RN	1.07493	-0.00398568
5	6	IL1RN	1.08578	0.00488097
5	7	IL1RN	1.09156	0.00867168
5	8	IL1RN	1.09863	0.0137561
5	9	IL1RN	1.10166	0.0147901
5	10	IL1RN	1.10282	0.0139611
5	11	IL1RN	1.10428	0.0134379
5	12	IL1RN	1.10281	0.00997192
5	13	IL1RN	1.10039	0.00556604
5	14	IL1RN	1.09963	0.0028192
5	15	IL1RN	1.0997	0.00090063
5	16	IL1RN	1.09997	-0.000816123
5	17	IL1RN	1.09885	-0.00393168
5	18	IL1RN	1.09757	-0.00719815
5	19	IL1RN	1.09842	-0.00833435
5	20	IL1RN	1.10065	-0.00809846
5	21	IL1RN	1.10355	-0.00718522
5	22	IL1RN	1.11142	-0.00130834
5	23	IL1RN	1.13115	0.0164321
5	24	IL1RN	1.16622	0.0495154
5	25	IL1RN	1.2397	0.121009
5	26	IL1RN	1.37358	0.252894
5	27	IL1RN	1.61017	0.487502
5	28	IL1RN	1.97715	0.852489
5	29	IL1RN	2.42037	1.29372
5	30	IL1RN	2.80986	1.68123
5	31	IL1RN	3.13573	2.0051
5	32	IL1RN	3.43472	2.3021
5	33	IL1RN	3.69386	2.55926
5	34	IL1RN	3.90909	2.77249
5	35	IL1RN	4.08008	2.9415
5	36	IL1RN	4.21925	3.07868
5	37	IL1RN	4.33137	3.18881
5	38	IL1RN	4.42347	3.27892
5	39	IL1RN	4.50198	3.35544
5	40	IL1RN	4.55852	3.40999
6	1	IL1RN	1.21301	-0.0494506
6	2	IL1RN	1.21527	-0.049775
6	3	IL1RN	1.23039	-0.0372297
6	4	IL1RN	1.24982	-0.0203689
6	5	IL1RN	1.26648	-0.00628883
6	6	IL1RN	1.27875	0.00340199
6	7	IL1RN	1.29	0.012078
6	8	IL1RN	1.29532	0.0148172
6	9	IL1RN	1.29943	0.0163519
6	10	IL1RN	1.30324	0.017592
6	11	IL1RN	1.30336	0.0151349
6	12	IL1RN	1.30244	0.0116366
6	13	IL1RN	1.30203	0.00865503
6	14	IL1RN	1.30262	0.00666251
6	15	IL1RN	1.30177	0.00323436
6	16	IL1RN	1.29989	-0.00122162
6	17	IL1RN	1.29918	-0.00450804
6	18	IL1RN	1.29908	-0.00717755
6	19	IL1RN	1.2993	-0.00953676
6	20	IL1RN	1.29935	-0.0120679
6	21	IL1RN	1.30282	-0.0111652
6	22	IL1RN	1.31002	-0.00654561
6	23	IL1RN	1.32499	0.00584995
6	24	IL1RN	1.35736	0.0356405
6	25	IL1RN	1.41912	0.0948205
6	26	IL1RN	1.53605	0.209176
6	27	IL1RN	1.74593	0.41648
6	28	IL1RN	2.08309	0.751067
6	29	IL1RN	2.53368	1.19908
6	30	IL1RN	2.95975	1.62258
6	31	IL1RN	3.31123	1.97148
6	32	IL1RN	3.62725	2.28492
6	33	IL1RN	3.90321	2.55831
6	34	IL1RN	4.12187	2.77439
6	35	IL1RN	4.29553	2.94547
6	36	IL1RN	4.43421	3.08158
6	37	IL1RN	4.54611	3.1909
6	38	IL1RN	4.63649	3.27871
6	39	IL1RN	4.71267	3.35231
6	40	IL1RN	4.76645	3.40351
7	1
7	2
7	3
7	4
7	5
7	6
7	7
7	8
7	9
7	10
7	11
7	12
7	13
7	14
7	15
7	16
7	17
7	18
7	19
7	20
7	21
7	22
7	23
7	24
7	25
7	26
7	27
7	28
7	29
7	30
7	31
7	32
7	33
7	34
7	35
7	36
7	37
7	38
7	39
7	40
8	1
8	2
8	3
8	4
8	5
8	6
8	7
8	8
8	9
8	10
8	11
8	12
8	13
8	14
8	15
8	16
8	17
8	18
8	19
8	20
8	21
8	22
8	23
8	24
8	25
8	26
8	27
8	28
8	29
8	30
8	31
8	32
8	33
8	34
8	35
8	36
8	37
8	38
8	39
8	40
9	1
9	2
9	3
9	4
9	5
9	6
9	7
9	8
9	9
9	10
9	11
9	12
9	13
9	14
9	15
9	16
9	17
9	18
9	19
9	20
9	21
9	22
9	23
9	24
9	25
9	26
9	27
9	28
9	29
9	30
9	31
9	32
9	33
9	34
9	35
9	36
9	37
9	38
9	39
9	40
10	1
10	2
10	3
10	4
10	5
10	6
10	7
10	8
10	9
10	10
10	11
10	12
10	13
10	14
10	15
10	16
10	17
10	18
10	19
10	20
10	21
10	22
10	23
10	24
10	25
10	26
10	27
10	28
10	29
10	30
10	31
10	32
10	33
10	34
10	35
10	36
10	37
10	38
10	39
10	40
11	1
11	2
11	3
11	4
11	5
11	6
11	7
11	8
11	9
11	10
11	11
11	12
11	13
11	14
11	15
11	16
11	17
11	18
11	19
11	20
11	21
11	22
11	23
11	24
11	25
11	26
11	27
11	28
11	29
11	30
11	31
11	32
11	33
11	34
11	35
11	36
11	37
11	38
11	39
11	40
12	1
12	2
12	3
12	4
12	5
12	6
12	7
12	8
12	9
12	10
12	11
12	12
12	13
12	14
12	15
12	16
12	17
12	18
12	19
12	20
12	21
12	22
12	23
12	24
12	25
12	26
12	27
12	28
12	29
12	30
12	31
12	32
12	33
12	34
12	35
12	36
12	37
12	38
12	39
12	40
13	1	GAPDH	0.52022	-0.0137293
13	2	GAPDH	0.525617	-0.0119728
13	3	GAPDH	0.536509	-0.00472023
13	4	GAPDH	0.544127	-0.00074309
13	5	GAPDH	0.549628	0.00111832
13	6	GAPDH	0.554061	0.0019115
13	7	GAPDH	0.556094	0.000303868
13	8	GAPDH	0.560754	0.0013239
13	9	GAPDH	0.56448	0.00140958
13	10	GAPDH	0.569203	0.00249231
13	11	GAPDH	0.57342	0.00306961
13	12	GAPDH	0.574577	0.000586497
13	13	GAPDH	0.574158	-0.00347298
13	14	GAPDH	0.577992	-0.0032793
13	15	GAPDH	0.58672	0.00180869
13	16	GAPDH	0.602286	0.0137348
13	17	GAPDH	0.629816	0.0376242
13	18	GAPDH	0.681843	0.086011
13	19	GAPDH	0.780819	0.181347
13	20	GAPDH	0.969366	0.366254
13	21	GAPDH	1.30582	0.699072
13	22	GAPDH	1.83539	1.225
13	23	GAPDH	2.53552	1.92148
13	24	GAPDH	3.20535	2.58767
13	25	GAPDH	3.69265	3.07133
13	26	GAPDH	4.05717	3.43222
13	27	GAPDH	4.34124	3.71265
13	28	GAPDH	4.55509	3.92286
13	29	GAPDH	4.7193	4.08343
13	30	GAPDH	4.85187	4.21235
13	31	GAPDH	4.9569	4.31375
13	32	GAPDH	5.03437	4.38758
13	33	GAPDH	5.10497	4.45454
13	34	GAPDH	5.16219	4.50812
13	35	GAPDH	5.2064	4.54869
13	36	GAPDH	5.23977	4.57842
13	37	GAPDH	5.27693	4.61193
13	38	GAPDH	5.31822	4.64959
13	39	GAPDH	5.3407	4.66843
13	40	GAPDH	5.34467	4.66876
14	1	GAPDH	0.4894	-0.0114704
14	2	GAPDH	0.493362	-0.0110411
14	3	GAPDH	0.500281	-0.00765518
14	4	GAPDH	0.507788	-0.00368178
14	5	GAPDH	0.515117	0.000114708
14	6	GAPDH	0.522391	0.00385559
14	7	GAPDH	0.527164	0.00509474
14	8	GAPDH	0.53033	0.00472844
14	9	GAPDH	0.533282	0.00414721
14	10	GAPDH	0.534419	0.00175066
14	11	GAPDH	0.536931	0.000729423
14	12	GAPDH	0.538388	-0.00134634
14	13	GAPDH	0.539769	-0.00349869
14	14	GAPDH	0.54394	-0.00286047
14	15	GAPDH	0.548955	-0.00137831
14	16	GAPDH	0.558187	0.00432028
14	17	GAPDH	0.578304	0.0209043
14	18	GAPDH	0.618167	0.057234
14	19	GAPDH	0.695565	0.131099
14	20	GAPDH	0.840212	0.272213
14	21	GAPDH	1.10313	0.531594
14	22	GAPDH	1.54126	0.966198
14	23	GAPDH	2.1746	1.59601
14	24	GAPDH	2.87473	2.2926
14	25	GAPDH	3.43063	2.84497
14	26	GAPDH	3.84459	3.25539
14	27	GAPDH	4.16863	3.5759
14	28	GAPDH	4.41768	3.82142
14	29	GAPDH	4.60804	4.00824
14	30	GAPDH	4.75538	4.15205
14	31	GAPDH	4.8722	4.26533
14	32	GAPDH	4.96546	4.35506
14	33	GAPDH	5.04379	4.42986
14	34	GAPDH	5.10453	4.48707
14	35	GAPDH	5.1578	4.5368
14	36	GAPDH	5.20697	4.58244
14	37	GAPDH	5.24569	4.61763
14	38	GAPDH	5.27405	4.64245
14	39	GAPDH	5.30296	4.66784
14	40	GAPDH	5.32075	4.68208
15	1	GAPDH	0.567746	-0.0128822
15	2	GAPDH	0.571248	-0.013465
15	3	GAPDH	0.580488	-0.00830993
15	4	GAPDH	0.589951	-0.00293196
15	5	GAPDH	0.596613	-0.000355352
15	6	GAPDH	0.602744	0.00169119
15	7	GAPDH	0.608508	0.00336962
15	8	GAPDH	0.615256	0.00603247
15	9	GAPDH	0.619209	0.00590053
15	10	GAPDH	0.621742	0.00434903
15	11	GAPDH	0.623289	0.00181138
15	12	GAPDH	0.62439	-0.00117288
15	13	GAPDH	0.626948	-0.00270017
15	14	GAPDH	0.629377	-0.00435562
15	15	GAPDH	0.63449	-0.00332831
15	16	GAPDH	0.645587	0.00368437
15	17	GAPDH	0.665316	0.0193283
15	18	GAPDH	0.705934	0.0558612
15	19	GAPDH	0.785739	0.131581
15	20	GAPDH	0.933302	0.27506
15	21	GAPDH	1.20019	0.537862
15	22	GAPDH	1.64858	0.982165
15	23	GAPDH	2.28858	1.61808
15	24	GAPDH	2.99505	2.32047
15	25	GAPDH	3.55385	2.87518
15	26	GAPDH	3.96678	3.28403
15	27	GAPDH	4.29727	3.61043
15	28	GAPDH	4.55132	3.8604
15	29	GAPDH	4.74095	4.04594
15	30	GAPDH	4.88239	4.18329
15	31	GAPDH	4.9986	4.29542
15	32	GAPDH	5.0965	4.38924
15	33	GAPDH	5.17345	4.4621
15	34	GAPDH	5.23497	4.51954
15	35	GAPDH	5.28757	4.56805
15	36	GAPDH	5.3306	4.607
15	37	GAPDH	5.37267	4.64499
15	38	GAPDH	5.40458	4.67281
15	39	GAPDH	5.42647	4.69061
15	40	GAPDH	5.45255	4.7126
16	1	IL1RN	1.10165	-0.0547464
16	2	IL1RN	1.10523	-0.0517824
16	3	IL1RN	1.1191	-0.0385355
16	4	IL1RN	1.13469	-0.0235629
16	5	IL1RN	1.14902	-0.00985204
16	6	IL1RN	1.15915	-0.000345667
16	7	IL1RN	1.1681	0.00798148
16	8	IL1RN	1.17425	0.0135137
16	9	IL1RN	1.17512	0.0137614
16	10	IL1RN	1.17508	0.0130984
16	11	IL1RN	1.17661	0.0140125
16	12	IL1RN	1.17733	0.0141136
16	13	IL1RN	1.17651	0.01267
16	14	IL1RN	1.17566	0.0112033
16	15	IL1RN	1.17405	0.00896993
16	16	IL1RN	1.17198	0.00628512
16	17	IL1RN	1.16963	0.00330658
16	18	IL1RN	1.16732	0.00037489
16	19	IL1RN	1.16611	-0.00144756
16	20	IL1RN	1.16519	-0.00299308
16	21	IL1RN	1.1645	-0.00430138
16	22	IL1RN	1.1636	-0.00582509
16	23	IL1RN	1.16264	-0.0074028
16	24	IL1RN	1.16214	-0.00852501
16	25	IL1RN	1.16233	-0.00895402
16	26	IL1RN	1.16436	-0.00754577
16	27	IL1RN	1.17098	-0.00154058
16	28	IL1RN	1.18524	0.0120969
16	29	IL1RN	1.21478	0.0410136
16	30	IL1RN	1.27084	0.0964581
16	31	IL1RN	1.37543	0.200422
16	32	IL1RN	1.56153	0.385901
16	33	IL1RN	1.85541	0.67916
16	34	IL1RN	2.21092	1.03405
16	35	IL1RN	2.54641	1.36892
16	36	IL1RN	2.85307	1.67496
16	37	IL1RN	3.13579	1.95706
16	38	IL1RN	3.38628	2.20693
16	39	IL1RN	3.59858	2.41861
16	40	IL1RN	3.75426	2.57367
17	1	IL1RN	0.912704	-0.00819422
17	2	IL1RN	0.915129	-0.00480451
17	3	IL1RN	0.917412	-0.00155595
17	4	IL1RN	0.917856	-0.000146193
17	5	IL1RN	0.917329	0.000292009
17	6	IL1RN	0.918307	0.00223457
17	7	IL1RN	0.917086	0.00197957
17	8	IL1RN	0.915169	0.00102714
17	9	IL1RN	0.913337	0.000160714
17	10	IL1RN	0.912118	-9.32127e-05
17	11	IL1RN	0.911212	-3.36194e-05
17	12	IL1RN	0.910226	-5.39559e-05
17	13	IL1RN	0.9092	-0.0001153
17	14	IL1RN	0.907915	-0.000434673
17	15	IL1RN	0.905751	-0.00163369
17	16	IL1RN	0.905068	-0.00135094
17	17	IL1RN	0.904294	-0.00115944
17	18	IL1RN	0.903631	-0.000857614
17	19	IL1RN	0.902756	-0.000767503
17	20	IL1RN	0.901815	-0.00074254
17	21	IL1RN	0.90073	-0.000862773
17	22	IL1RN	0.8999	-0.000727661
17	23	IL1RN	0.899045	-0.000617225
17	24	IL1RN	0.899731	0.00103453
17	25	IL1RN	0.902155	0.00442376
17	26	IL1RN	0.904377	0.0076108
17	27	IL1RN	0.913615	0.0178142
17	28	IL1RN	0.933089	0.0382535
17	29	IL1RN	0.969707	0.0758367
17	30	IL1RN	1.04036	0.147455
17	31	IL1RN	1.17194	0.279998
17	32	IL1RN	1.39176	0.500784
17	33	IL1RN	1.69035	0.80034
17	34	IL1RN	2.00529	1.11625
17	35	IL1RN	2.28587	1.39779
17	36	IL1RN	2.54544	1.65832
17	37	IL1RN	2.79421	1.90806
17	38	IL1RN	3.02561	2.14042
17	39	IL1RN	3.22817	2.34396
17	40	IL1RN	3.37851	2.49526
18	1	IL1RN	1.35311	-0.0315508
18	2	IL1RN	1.35701	-0.0275383
18	3	IL1RN	1.3743	-0.0101307
18	4	IL1RN	1.37957	-0.00475066
18	5	IL1RN	1.38342	-0.000785253
18	6	IL1RN	1.38696	0.00287748
18	7	IL1RN	1.38667	0.00269882
18	8	IL1RN	1.38592	0.0020606
18	9	IL1RN	1.38562	0.00187777
18	10	IL1RN	1.38646	0.00283374
18	11	IL1RN	1.38658	0.00307243
18	12	IL1RN	1.38576	0.00235971
18	13	IL1RN	1.38532	0.00203442
18	14	IL1RN	1.38603	0.00285973
18	15	IL1RN	1.3845	0.00144487
18	16	IL1RN	1.38469	0.00175282
18	17	IL1RN	1.38399	0.00116658
18	18	IL1RN	1.38207	-0.000635836
18	19	IL1RN	1.38096	-0.00163192
18	20	IL1RN	1.38111	-0.00137118
18	21	IL1RN	1.38112	-0.00124442
18	22	IL1RN	1.37986	-0.00238845
18	23	IL1RN	1.37889	-0.00324314
18	24	IL1RN	1.38014	-0.0018759
18	25	IL1RN	1.38292	0.00101853
18	26	IL1RN	1.38693	0.00513879
18	27	IL1RN	1.39486	0.0131852
18	28	IL1RN	1.41198	0.0304197
18	29	IL1RN	1.44604	0.0645962
18	30	IL1RN	1.51028	0.128949
18	31	IL1RN	1.62965	0.248441
18	32	IL1RN	1.83638	0.455286
18	33	IL1RN	2.14215	0.761166
18	34	IL1RN	2.48762	1.10676
18	35	IL1RN	2.79191	1.41116
18	36	IL1RN	3.07827	1.69763
18	37	IL1RN	3.35001	1.96949
18	38	IL1RN	3.5906	2.21019
18	39	IL1RN	3.79879	2.41849
18	40	IL1RN	3.95488	2.5747
19	1
19	2
19	3
19	4
19	5
19	6
19	7
19	8
19	9
19	10
19	11
19	12
19	13
19	14
19	15
19	16
19	17
19	18
19	19
19	20
19	21
19	22
19	23
19	24
19	25
19	26
19	27
19	28
19	29
19	30
19	31
19	32
19	33
19	34
19	35
19	36
19	37
19	38
19	39
19	40
20	1
20	2
20	3
20	4
20	5
20	6
20	7
20	8
20	9
20	10
20	11
20	12
20	13
20	14
20	15
20	16
20	17
20	18
20	19
20	20
20	21
20	22
20	23
20	24
20	25
20	26
20	27
20	28
20	29
20	30
20	31
20	32
20	33
20	34
20	35
20	36
20	37
20	38
20	39
20	40
21	1
21	2
21	3
21	4
21	5
21	6
21	7
21	8
21	9
21	10
21	11
21	12
21	13
21	14
21	15
21	16
21	17
21	18
21	19
21	20
21	21
21	22
21	23
21	24
21	25
21	26
21	27
21	28
21	29
21	30
21	31
21	32
21	33
21	34
21	35
21	36
21	37
21	38
21	39
21	40
22	1
22	2
22	3
22	4
22	5
22	6
22	7
22	8
22	9
22	10
22	11
22	12
22	13
22	14
22	15
22	16
22	17
22	18
22	19
22	20
22	21
22	22
22	23
22	24
22	25
22	26
22	27
22	28
22	29
22	30
22	31
22	32
22	33
22	34
22	35
22	36
22	37
22	38
22	39
22	40
23	1
23	2
23	3
23	4
23	5
23	6
23	7
23	8
23	9
23	10
23	11
23	12
23	13
23	14
23	15
23	16
23	17
23	18
23	19
23	20
23	21
23	22
23	23
23	24
23	25
23	26
23	27
23	28
23	29
23	30
23	31
23	32
23	33
23	34
23	35
23	36
23	37
23	38
23	39
23	40
24	1
24	2
24	3
24	4
24	5
24	6
24	7
24	8
24	9
24	10
24	11
24	12
24	13
24	14
24	15
24	16
24	17
24	18
24	19
24	20
24	21
24	22
24	23
24	24
24	25
24	26
24	27
24	28
24	29
24	30
24	31
24	32
24	33
24	34
24	35
24	36
24	37
24	38
24	39
24	40
25	1	GAPDH	0.624602	-0.00775234
25	2	GAPDH	0.628527	-0.00856051
25	3	GAPDH	0.63793	-0.00389077
25	4	GAPDH	0.646391	-0.000162493
25	5	GAPDH	0.653163	0.0018757
25	6	GAPDH	0.657724	0.00170434
25	7	GAPDH	0.662204	0.00145074
25	8	GAPDH	0.667327	0.00184062
25	9	GAPDH	0.67118	0.000960688
25	10	GAPDH	0.674707	-0.000245402
25	11	GAPDH	0.677655	-0.00203073
25	12	GAPDH	0.682588	-0.00183063
25	13	GAPDH	0.687792	-0.00135986
25	14	GAPDH	0.695572	0.0016878
25	15	GAPDH	0.707671	0.00905321
25	16	GAPDH	0.736423	0.0330722
25	17	GAPDH	0.788172	0.0800885
25	18	GAPDH	0.886945	0.174128
25	19	GAPDH	1.07524	0.35769
25	20	GAPDH	1.41044	0.68816
25	21	GAPDH	1.95294	1.22593
25	22	GAPDH	2.69254	1.96079
25	23	GAPDH	3.43604	2.69956
25	24	GAPDH	3.98311	3.24189
25	25	GAPDH	4.39093	3.64499
25	26	GAPDH	4.70377	3.95309
25	27	GAPDH	4.94563	4.19021
25	28	GAPDH	5.12479	4.36464
25	29	GAPDH	5.2708	4.50592
25	30	GAPDH	5.38605	4.61643
25	31	GAPDH	5.46762	4.69327
25	32	GAPDH	5.54036	4.76128
25	33	GAPDH	5.59765	4.81384
25	34	GAPDH	5.64584	4.85729
25	35	GAPDH	5.68101	4.88773
25	36	GAPDH	5.72345	4.92543
25	37	GAPDH	5.75794	4.95519
25	38	GAPDH	5.78125	4.97377
25	39	GAPDH	5.80432	4.99211
25	40	GAPDH	5.82338	5.00643
26	1	GAPDH	0.561269	-0.00797059
26	2	GAPDH	0.56376	-0.0098083
26	3	GAPDH	0.571799	-0.00609808
26	4	GAPDH	0.581577	-0.000648707
26	5	GAPDH	0.587887	0.00133263
26	6	GAPDH	0.592786	0.00190342
26	7	GAPDH	0.59918	0.00396933
26	8	GAPDH	0.602582	0.00304267
26	9	GAPDH	0.60518	0.00131225
26	10	GAPDH	0.608885	0.000688265
26	11	GAPDH	0.611966	-0.000558946
26	12	GAPDH	0.614423	-0.00243004
26	13	GAPDH	0.618708	-0.00247383
26	14	GAPDH	0.625471	-3.89654e-05
26	15	GAPDH	0.63547	0.00563184
26	16	GAPDH	0.659167	0.0249998
26	17	GAPDH	0.706014	0.0675186
26	18	GAPDH	0.795334	0.15251
26	19	GAPDH	0.962007	0.314855
26	20	GAPDH	1.26181	0.610331
26	21	GAPDH	1.75439	1.09858
26	22	GAPDH	2.43219	1.77205
26	23	GAPDH	3.12949	2.46502
26	24	GAPDH	3.65217	2.98337
26	25	GAPDH	4.03321	3.36009
26	26	GAPDH	4.33519	3.65774
26	27	GAPDH	4.56846	3.88668
26	28	GAPDH	4.74209	4.05598
26	29	GAPDH	4.87416	4.18372
26	30	GAPDH	4.97878	4.28401
26	31	GAPDH	5.06322	4.36412
26	32	GAPDH	5.13526	4.43183
26	33	GAPDH	5.19193	4.48417
26	34	GAPDH	5.23849	4.52641
26	35	GAPDH	5.28174	4.56533
26	36	GAPDH	5.31949	4.59875
26	37	GAPDH	5.35149	4.62642
26	38	GAPDH	5.37831	4.64892
26	39	GAPDH	5.39963	4.66591
26	40	GAPDH	5.41901	4.68096
27	1	GAPDH	0.517847	-0.010204
27	2	GAPDH	0.521016	-0.0110135
27	3	GAPDH	0.530425	-0.00558317
27	4	GAPDH	0.539597	-0.000389809
27	5	GAPDH	0.545851	0.00188656
27	6	GAPDH	0.549658	0.00171496
27	7	GAPDH	0.554866	0.00294449
27	8	GAPDH	0.558161	0.00226089
27	9	GAPDH	0.559865	-1.37958e-05
27	10	GAPDH	0.565659	0.00180207
27	11	GAPDH	0.567295	-0.000540213
27	12	GAPDH	0.570007	-0.00180704
27	13	GAPDH	0.574325	-0.00146711
27	14	GAPDH	0.578963	-0.000807822
27	15	GAPDH	0.589725	0.00597537
27	16	GAPDH	0.613688	0.0259602
27	17	GAPDH	0.659205	0.0674987
27	18	GAPDH	0.748904	0.153219
27	19	GAPDH	0.918487	0.318824
27	20	GAPDH	1.22281	0.619165
27	21	GAPDH	1.71967	1.11205
27	22	GAPDH	2.40737	1.79577
27	23	GAPDH	3.12355	2.50797
27	24	GAPDH	3.66612	3.04657
27	25	GAPDH	4.06212	3.43859
27	26	GAPDH	4.36794	3.74042
27	27	GAPDH	4.60866	3.97717
27	28	GAPDH	4.78614	4.15067
27	29	GAPDH	4.92281	4.28337
27	30	GAPDH	5.03188	4.38846
27	31	GAPDH	5.12151	4.47411
27	32	GAPDH	5.19531	4.54393
27	33	GAPDH	5.2541	4.59874
27	34	GAPDH	5.30514	4.6458
27	35	GAPDH	5.34486	4.68155
27	36	GAPDH	5.37723	4.70994
27	37	GAPDH	5.41007	4.73879
27	38	GAPDH	5.44006	4.7648
27	39	GAPDH	5.46143	4.7822
27	40	GAPDH	5.47694	4.79373
28	1	IL1RN	1.50778	-0.0302592
28	2	IL1RN	1.51073	-0.0288773
28	3	IL1RN	1.5244	-0.016766
28	4	IL1RN	1.53671	-0.00601218
28	5	IL1RN	1.54381	-0.000474363
28	6	IL1RN	1.55019	0.00435011
28	7	IL1RN	1.55368	0.00627684
28	8	IL1RN	1.55507	0.00610608
28	9	IL1RN	1.55614	0.00561751
28	10	IL1RN	1.55569	0.00360294
28	11	IL1RN	1.55798	0.00433686
28	12	IL1RN	1.5579	0.00269518
28	13	IL1RN	1.55708	0.000308559
28	14	IL1RN	1.5593	0.000970001
28	15	IL1RN	1.56096	0.00106591
28	16	IL1RN	1.56187	0.000420942
28	17	IL1RN	1.56227	-0.000735916
28	18	IL1RN	1.56202	-0.00254699
28	19	IL1RN	1.56389	-0.00224544
28	20	IL1RN	1.56526	-0.0024348
28	21	IL1RN	1.56832	-0.000931262
28	22	IL1RN	1.56777	-0.00304537
28	23	IL1RN	1.57181	-0.000558596
28	24	IL1RN	1.57984	0.00590524
28	25	IL1RN	1.59263	0.0171366
28	26	IL1RN	1.61622	0.0391644
28	27	IL1RN	1.66136	0.0827461
28	28	IL1RN	1.74542	0.165244
28	29	IL1RN	1.89451	0.312773
28	30	IL1RN	2.14462	0.561323
28	31	IL1RN	2.507	0.92214
28	32	IL1RN	2.88726	1.30085
28	33	IL1RN	3.21294	1.62496
28	34	IL1RN	3.52818	1.93865
28	35	IL1RN	3.82168	2.23058
28	36	IL1RN	4.06056	2.4679
28	37	IL1RN	4.25407	2.65985
28	38	IL1RN	4.41409	2.81831
28	39	IL1RN	4.53797	2.94063
28	40	IL1RN	4.62705	3.02815
29	1	IL1RN	0.898786	-0.0290683
29	2	IL1RN	0.902683	-0.0248318
29	3	IL1RN	0.912971	-0.0142028
29	4	IL1RN	0.919096	-0.00773755
29	5	IL1RN	0.925249	-0.00124467
29	6	IL1RN	0.931451	0.00529774
29	7	IL1RN	0.932536	0.00672256
29	8	IL1RN	0.93167	0.00619628
29	9	IL1RN	0.929764	0.00463127
29	10	IL1RN	0.928293	0.00349982
29	11	IL1RN	0.927793	0.00334016
29	12	IL1RN	0.927255	0.00314254
29	13	IL1RN	0.925741	0.00196859
29	14	IL1RN	0.923935	0.000503061
29	15	IL1RN	0.922376	-0.000715768
29	16	IL1RN	0.921738	-0.001014
29	17	IL1RN	0.920872	-0.00153927
29	18	IL1RN	0.920496	-0.00157525
29	19	IL1RN	0.920416	-0.00131546
29	20	IL1RN	0.920224	-0.0011666
29	21	IL1RN	0.918248	-0.00280326
29	22	IL1RN	0.918723	-0.00198737
29	23	IL1RN	0.923797	0.00342619
29	24	IL1RN	0.929404	0.00937351
29	25	IL1RN	0.942742	0.023052
29	26	IL1RN	0.972707	0.0533574
29	27	IL1RN	1.02821	0.109197
29	28	IL1RN	1.13319	0.214518
29	29	IL1RN	1.31971	0.401383
29	30	IL1RN	1.63328	0.715296
29	31	IL1RN	2.04933	1.13168
29	32	IL1RN	2.45356	1.53625
29	33	IL1RN	2.80832	1.89135
29	34	IL1RN	3.13991	2.22328
29	35	IL1RN	3.43477	2.51848
29	36	IL1RN	3.67705	2.7611
29	37	IL1RN	3.86989	2.95428
29	38	IL1RN	4.03107	3.11581
29	39	IL1RN	4.15458	3.23965
29	40	IL1RN	4.24022	3.32563
30	1	IL1RN	0.932132	-0.0386489
30	2	IL1RN	0.936691	-0.0343021
30	3	IL1RN	0.948175	-0.0230292
30	4	IL1RN	0.960487	-0.010929
30	5	IL1RN	0.971011	-0.000616226
30	6	IL1RN	0.976442	0.00460305
30	7	IL1RN	0.979634	0.00758429
30	8	IL1RN	0.980947	0.00868565
30	9	IL1RN	0.980889	0.00841635
30	10	IL1RN	0.979164	0.00647949
30	11	IL1RN	0.97811	0.00521366
30	12	IL1RN	0.977681	0.00457326
30	13	IL1RN	0.977153	0.00383344
30	14	IL1RN	0.976875	0.00334491
30	15	IL1RN	0.976951	0.00320883
30	16	IL1RN	0.97502	0.00106687
30	17	IL1RN	0.973453	-0.000711743
30	18	IL1RN	0.970683	-0.00369389
30	19	IL1RN	0.970191	-0.00439664
30	20	IL1RN	0.970617	-0.00418207
30	21	IL1RN	0.970266	-0.00474522
30	22	IL1RN	0.970517	-0.00470589
30	23	IL1RN	0.973695	-0.00173872
30	24	IL1RN	0.981776	0.00613022
30	25	IL1RN	0.997566	0.021709
30	26	IL1RN	1.02775	0.051686
30	27	IL1RN	1.084	0.107719
30	28	IL1RN	1.19287	0.21638
30	29	IL1RN	1.39136	0.414656
30	30	IL1RN	1.71066	0.733749
30	31	IL1RN	2.13807	1.16094
30	32	IL1RN	2.55043	1.57309
30	33	IL1RN	2.9042	1.92666
30	34	IL1RN	3.23408	2.25632
30	35	IL1RN	3.53022	2.55224
30	36	IL1RN	3.7736	2.79542
30	37	IL1RN	3.96401	2.98562
30	38	IL1RN	4.1155	3.13689
30	39	IL1RN	4.2441	3.26528
30	40	IL1RN	4.33876	3.35973
31	1
31	2
31	3
31	4
31	5
31	6
31	7
31	8
31	9
31	10
31	11
31	12
31	13
31	14
31	15
31	16
31	17
31	18
31	19
31	20
31	21
31	22
31	23
31	24
31	25
31	26
31	27
31	28
31	29
31	30
31	31
31	32
31	33
31	34
31	35
31	36
31	37
31	38
31	39
31	40
32	1
32	2
32	3
32	4
32	5
32	6
32	7
32	8
32	9
32	10
32	11
32	12
32	13
32	14
32	15
32	16
32	17
32	18
32	19
32	20
32	21
32	22
32	23
32	24
32	25
32	26
32	27
32	28
32	29
32	30
32	31
32	32
32	33
32	34
32	35
32	36
32	37
32	38
32	39
32	40
33	1
33	2
33	3
33	4
33	5
33	6
33	7
33	8
33	9
33	10
33	11
33	12
33	13
33	14
33	15
33	16
33	17
33	18
33	19
33	20
33	21
33	22
33	23
33	24
33	25
33	26
33	27
33	28
33	29
33	30
33	31
33	32
33	33
33	34
33	35
33	36
33	37
33	38
33	39
33	40
34	1
34	2
34	3
34	4
34	5
34	6
34	7
34	8
34	9
34	10
34	11
34	12
34	13
34	14
34	15
34	16
34	17
34	18
34	19
34	20
34	21
34	22
34	23
34	24
34	25
34	26
34	27
34	28
34	29
34	30
34	31
34	32
34	33
34	34
34	35
34	36
34	37
34	38
34	39
34	40
35	1
35	2
35	3
35	4
35	5
35	6
35	7
35	8
35	9
35	10
35	11
35	12
35	13
35	14
35	15
35	16
35	17
35	18
35	19
35	20
35	21
35	22
35	23
35	24
35	25
35	26
35	27
35	28
35	29
35	30
35	31
35	32
35	33
35	34
35	35
35	36
35	37
35	38
35	39
35	40
36	1
36	2
36	3
36	4
36	5
36	6
36	7
36	8
36	9
36	10
36	11
36	12
36	13
36	14
36	15
36	16
36	17
36	18
36	19
36	20
36	21
36	22
36	23
36	24
36	25
36	26
36	27
36	28
36	29
36	30
36	31
36	32
36	33
36	34
36	35
36	36
36	37
36	38
36	39
36	40
37	1	GAPDH	0.565046	-0.0100211
37	2	GAPDH	0.569448	-0.0101886
37	3	GAPDH	0.578722	-0.00548372
37	4	GAPDH	0.587048	-0.00172736
37	5	GAPDH	0.594255	0.000910217
37	6	GAPDH	0.600978	0.00306363
37	7	GAPDH	0.60588	0.00339659
37	8	GAPDH	0.609672	0.00261971
37	9	GAPDH	0.613626	0.00200449
37	10	GAPDH	0.617224	0.00103258
37	11	GAPDH	0.619908	-0.000852104
37	12	GAPDH	0.623061	-0.00226878
37	13	GAPDH	0.628239	-0.00165978
37	14	GAPDH	0.633433	-0.00103547
37	15	GAPDH	0.643613	0.00457536
37	16	GAPDH	0.667278	0.023671
37	17	GAPDH	0.712389	0.0642127
37	18	GAPDH	0.800218	0.147473
37	19	GAPDH	0.964887	0.307573
37	20	GAPDH	1.25958	0.597697
37	21	GAPDH	1.74522	1.07877
37	22	GAPDH	2.42133	1.7503
37	23	GAPDH	3.13195	2.45636
37	24	GAPDH	3.66833	2.98817
37	25	GAPDH	4.0568	3.37207
37	26	GAPDH	4.35764	3.66834
37	27	GAPDH	4.5913	3.89743
37	28	GAPDH	4.7707	4.07226
37	29	GAPDH	4.91218	4.20918
37	30	GAPDH	5.01798	4.31041
37	31	GAPDH	5.09411	4.38196
37	32	GAPDH	5.16197	4.44525
37	33	GAPDH	5.22484	4.50356
37	34	GAPDH	5.27155	4.54569
37	35	GAPDH	5.30082	4.57039
37	36	GAPDH	5.33437	4.59938
37	37	GAPDH	5.36158	4.62202
37	38	GAPDH	5.39099	4.64686
37	39	GAPDH	5.41579	4.66709
37	40	GAPDH	5.42465	4.67138
38	1	GAPDH	0.530677	-0.01021
38	2	GAPDH	0.534018	-0.0107711
38	3	GAPDH	0.540192	-0.0084991
38	4	GAPDH	0.54924	-0.00335285
38	5	GAPDH	0.558178	0.00168336
38	6	GAPDH	0.56365	0.00325314
38	7	GAPDH	0.568781	0.00448264
38	8	GAPDH	0.57273	0.00453012
38	9	GAPDH	0.575718	0.00361541
38	10	GAPDH	0.578831	0.00282664
38	11	GAPDH	0.581541	0.00163529
38	12	GAPDH	0.582328	-0.00147955
38	13	GAPDH	0.583664	-0.00404633
38	14	GAPDH	0.586963	-0.00464877
38	15	GAPDH	0.595902	0.000387855
38	16	GAPDH	0.611294	0.0118784
38	17	GAPDH	0.641589	0.0382711
38	18	GAPDH	0.702994	0.0957748
38	19	GAPDH	0.81899	0.207869
38	20	GAPDH	1.03284	0.417813
38	21	GAPDH	1.40363	0.78471
38	22	GAPDH	1.96977	1.34694
38	23	GAPDH	2.67181	2.04508
38	24	GAPDH	3.29767	2.66704
38	25	GAPDH	3.75572	3.12118
38	26	GAPDH	4.11389	3.47545
38	27	GAPDH	4.39895	3.75661
38	28	GAPDH	4.60746	3.96123
38	29	GAPDH	4.76738	4.11724
38	30	GAPDH	4.8945	4.24046
38	31	GAPDH	4.99702	4.33908
38	32	GAPDH	5.07701	4.41516
38	33	GAPDH	5.14064	4.47489
38	34	GAPDH	5.19792	4.52827
38	35	GAPDH	5.24942	4.57587
38	36	GAPDH	5.29109	4.61363
38	37	GAPDH	5.31792	4.63657
38	38	GAPDH	5.35364	4.66838
38	39	GAPDH	5.3812	4.69204
38	40	GAPDH	5.39121	4.69814
39	1	GAPDH	0.561538	-0.00677747
39	2	GAPDH	0.562644	-0.00958352
39	3	GAPDH	0.569145	-0.00699345
39	4	GAPDH	0.57715	-0.00290009
39	5	GAPDH	0.582876	-0.00108482
39	6	GAPDH	0.589844	0.00197149
39	7	GAPDH	0.596343	0.00455888
39	8	GAPDH	0.602042	0.00634685
39	9	GAPDH	0.604697	0.0050904
39	10	GAPDH	0.606172	0.00265383
39	11	GAPDH	0.608079	0.000649341
39	12	GAPDH	0.608894	-0.00244633
39	13	GAPDH	0.612056	-0.00319561
39	14	GAPDH	0.614513	-0.00465049
39	15	GAPDH	0.620986	-0.00208843
39	16	GAPDH	0.635971	0.00898535
39	17	GAPDH	0.663216	0.0323183
39	18	GAPDH	0.715664	0.0808548
39	19	GAPDH	0.820299	0.181579
39	20	GAPDH	1.0133	0.370666
39	21	GAPDH	1.35027	0.703729
39	22	GAPDH	1.88591	1.23545
39	23	GAPDH	2.57918	1.92482
39	24	GAPDH	3.23182	2.57354
39	25	GAPDH	3.72755	3.06536
39	26	GAPDH	4.11076	3.44466
39	27	GAPDH	4.41662	3.74661
39	28	GAPDH	4.65309	3.97917
39	29	GAPDH	4.83524	4.1574
39	30	GAPDH	4.97323	4.29148
39	31	GAPDH	5.08028	4.39462
39	32	GAPDH	5.16297	4.47341
39	33	GAPDH	5.2323	4.53882
39	34	GAPDH	5.30514	4.60774
39	35	GAPDH	5.35845	4.65714
39	36	GAPDH	5.3898	4.68458
39	37	GAPDH	5.42957	4.72045
39	38	GAPDH	5.46408	4.75104
39	39	GAPDH	5.49162	4.77468
39	40	GAPDH	5.515	4.79414
40	1	IL1RN	1.03278	-0.0513586
40	2	IL1RN	1.03598	-0.0491343
40	3	IL1RN	1.04987	-0.036229
40	4	IL1RN	1.06352	-0.02356
40	5	IL1RN	1.07719	-0.0108798
40	6	IL1RN	1.08771	-0.00134291
40	7	IL1RN	1.09759	0.00755704
40	8	IL1RN	1.10723	0.0162202
40	9	IL1RN	1.11021	0.0182143
40	10	IL1RN	1.10959	0.0166082
40	11	IL1RN	1.10814	0.014184
40	12	IL1RN	1.10869	0.0137494
40	13	IL1RN	1.10779	0.0118641
40	14	IL1RN	1.1057	0.00879545
40	15	IL1RN	1.10411	0.00622115
40	16	IL1RN	1.10272	0.0038445
40	17	IL1RN	1.10192	0.00206795
40	18	IL1RN	1.10023	-0.00060911
40	19	IL1RN	1.09789	-0.00393312
40	20	IL1RN	1.09608	-0.0067245
40	21	IL1RN	1.09596	-0.00782656
40	22	IL1RN	1.0966	-0.00817081
40	23	IL1RN	1.0959	-0.00985199
40	24	IL1RN	1.09654	-0.0101985
40	25	IL1RN	1.09943	-0.00828589
40	26	IL1RN	1.10807	-0.000629768
40	27	IL1RN	1.12715	0.0174671
40	28	IL1RN	1.16324	0.0525705
40	29	IL1RN	1.22948	0.11783
40	30	IL1RN	1.35139	0.23876
40	31	IL1RN	1.56662	0.453011
40	32	IL1RN	1.89546	0.780863
40	33	IL1RN	2.27999	1.16441
40	34	IL1RN	2.6251	1.50853
40	35	IL1RN	2.93193	1.81439
40	36	IL1RN	3.23391	2.11538
40	37	IL1RN	3.50677	2.38726
40	38	IL1RN	3.73077	2.61028
40	39	IL1RN	3.91059	2.78912
40	40	IL1RN	4.04271	2.92025
41	1	IL1RN	0.993077	-0.049397
41	2	IL1RN	0.996117	-0.0472424
41	3	IL1RN	1.00869	-0.0355522
41	4	IL1RN	1.02253	-0.0225957
41	5	IL1RN	1.03563	-0.0103816
41	6	IL1RN	1.04833	0.00142989
41	7	IL1RN	1.05605	0.00826258
41	8	IL1RN	1.06196	0.0132917
41	9	IL1RN	1.06558	0.0160294
41	10	IL1RN	1.06848	0.0180436
41	11	IL1RN	1.06801	0.0166847
41	12	IL1RN	1.06513	0.0129249
41	13	IL1RN	1.06367	0.0105815
41	14	IL1RN	1.06142	0.00744516
41	15	IL1RN	1.05968	0.00481501
41	16	IL1RN	1.05828	0.00253641
41	17	IL1RN	1.05738	0.000754439
41	18	IL1RN	1.05601	-0.00150449
41	19	IL1RN	1.05417	-0.00422846
41	20	IL1RN	1.05253	-0.00675251
41	21	IL1RN	1.05174	-0.00842612
41	22	IL1RN	1.05207	-0.00898668
41	23	IL1RN	1.05445	-0.00748467
41	24	IL1RN	1.05594	-0.00688687
41	25	IL1RN	1.06248	-0.00122208
41	26	IL1RN	1.07457	0.00998213
41	27	IL1RN	1.10201	0.0365287
41	28	IL1RN	1.15386	0.0875035
41	29	IL1RN	1.25301	0.185761
41	30	IL1RN	1.43189	0.363759
41	31	IL1RN	1.72645	0.657431
41	32	IL1RN	2.11434	1.04444
41	33	IL1RN	2.48587	1.41509
41	34	IL1RN	2.775	1.70333
41	35	IL1RN	3.01433	1.94178
41	36	IL1RN	3.25096	2.17752
41	37	IL1RN	3.47204	2.39772
41	38	IL1RN	3.66645	2.59124
41	39	IL1RN	3.83527	2.75918
41	40	IL1RN	3.95863	2.88165
42	1	IL1RN	1.22785	-0.0556183
42	2	IL1RN	1.23093	-0.053917
42	3	IL1RN	1.24625	-0.03999
42	4	IL1RN	1.26076	-0.0268663
42	5	IL1RN	1.27416	-0.0148448
42	6	IL1RN	1.29351	0.00311574
42	7	IL1RN	1.30448	0.0126971
42	8	IL1RN	1.30925	0.0160828
42	9	IL1RN	1.31178	0.0172292
42	10	IL1RN	1.31435	0.018415
42	11	IL1RN	1.31508	0.0177559
42	12	IL1RN	1.31254	0.013836
42	13	IL1RN	1.31057	0.0104772
42	14	IL1RN	1.30956	0.00807797
42	15	IL1RN	1.30949	0.00662146
42	16	IL1RN	1.30845	0.0042021
42	17	IL1RN	1.30724	0.0016038
42	18	IL1RN	1.30667	-0.000350406
42	19	IL1RN	1.30686	-0.00154454
42	20	IL1RN	1.3054	-0.00439472
42	21	IL1RN	1.30316	-0.00801965
42	22	IL1RN	1.30232	-0.0102423
42	23	IL1RN	1.30223	-0.0117175
42	24	IL1RN	1.30319	-0.0121441
42	25	IL1RN	1.3109	-0.00581933
42	26	IL1RN	1.3257	0.00758944
42	27	IL1RN	1.35095	0.0314607
42	28	IL1RN	1.40033	0.0794498
42	29	IL1RN	1.48993	0.167669
42	30	IL1RN	1.65828	0.334632
42	31	IL1RN	1.93557	0.610536
42	32	IL1RN	2.29609	0.96967
42	33	IL1RN	2.65205	1.32425
42	34	IL1RN	2.95127	1.62208
42	35	IL1RN	3.23381	1.90323
42	36	IL1RN	3.50212	2.17016
42	37	IL1RN	3.73346	2.40011
42	38	IL1RN	3.92734	2.5926
42	39	IL1RN	4.08818	2.75206
42	40	IL1RN	4.20648	2.86897
43	1
43	2
43	3
43	4
43	5
43	6
43	7
43	8
43	9
43	10
43	11
43	12
43	13
43	14
43	15
43	16
43	17
43	18
43	19
43	20
43	21
43	22
43	23
43	24
43	25
43	26
43	27
43	28
43	29
43	30
43	31
43	32
43	33
43	34
43	35
43	36
43	37
43	38
43	39
43	40
44	1
44	2
44	3
44	4
44	5
44	6
44	7
44	8
44	9
44	10
44	11
44	12
44	13
44	14
44	15
44	16
44	17
44	18
44	19
44	20
44	21
44	22
44	23
44	24
44	25
44	26
44	27
44	28
44	29
44	30
44	31
44	32
44	33
44	34
44	35
44	36
44	37
44	38
44	39
44	40
45	1
45	2
45	3
45	4
45	5
45	6
45	7
45	8
45	9
45	10
45	11
45	12
45	13
45	14
45	15
45	16
45	17
45	18
45	19
45	20
45	21
45	22
45	23
45	24
45	25
45	26
45	27
45	28
45	29
45	30
45	31
45	32
45	33
45	34
45	35
45	36
45	37
45	38
45	39
45	40
46	1
46	2
46	3
46	4
46	5
46	6
46	7
46	8
46	9
46	10
46	11
46	12
46	13
46	14
46	15
46	16
46	17
46	18
46	19
46	20
46	21
46	22
46	23
46	24
46	25
46	26
46	27
46	28
46	29
46	30
46	31
46	32
46	33
46	34
46	35
46	36
46	37
46	38
46	39
46	40
47	1
47	2
47	3
47	4
47	5
47	6
47	7
47	8
47	9
47	10
47	11
47	12
47	13
47	14
47	15
47	16
47	17
47	18
47	19
47	20
47	21
47	22
47	23
47	24
47	25
47	26
47	27
47	28
47	29
47	30
47	31
47	32
47	33
47	34
47	35
47	36
47	37
47	38
47	39
47	40
48	1
48	2
48	3
48	4
48	5
48	6
48	7
48	8
48	9
48	10
48	11
48	12
48	13
48	14
48	15
48	16
48	17
48	18
48	19
48	20
48	21
48	22
48	23
48	24
48	25
48	26
48	27
48	28
48	29
48	30
48	31
48	32
48	33
48	34
48	35
48	36
48	37
48	38
48	39
48	40
49	1	GAPDH	0.620071	-0.0116438
49	2	GAPDH	0.625223	-0.0118953
49	3	GAPDH	0.63554	-0.00698241
49	4	GAPDH	0.645566	-0.00235972
49	5	GAPDH	0.655266	0.00193652
49	6	GAPDH	0.663188	0.0044547
49	7	GAPDH	0.667455	0.00331797
49	8	GAPDH	0.672388	0.00284757
49	9	GAPDH	0.676503	0.00155861
49	10	GAPDH	0.681253	0.000904867
49	11	GAPDH	0.686177	0.000425284
49	12	GAPDH	0.690024	-0.00113165
49	13	GAPDH	0.69316	-0.00339896
49	14	GAPDH	0.70039	-0.00157279
49	15	GAPDH	0.709714	0.00234722
49	16	GAPDH	0.726095	0.0133242
49	17	GAPDH	0.759724	0.0415498
49	18	GAPDH	0.828831	0.105253
49	19	GAPDH	0.960392	0.231411
49	20	GAPDH	1.20061	0.466229
49	21	GAPDH	1.61144	0.871652
49	22	GAPDH	2.22979	1.48459
49	23	GAPDH	2.95686	2.20627
49	24	GAPDH	3.55321	2.79721
49	25	GAPDH	3.98175	3.22035
49	26	GAPDH	4.31425	3.54744
49	27	GAPDH	4.5774	3.80519
49	28	GAPDH	4.77282	3.9952
49	29	GAPDH	4.92564	4.14262
49	30	GAPDH	5.04493	4.25651
49	31	GAPDH	5.13376	4.33994
49	32	GAPDH	5.20787	4.40864
49	33	GAPDH	5.26887	4.46423
49	34	GAPDH	5.3205	4.51046
49	35	GAPDH	5.36447	4.54903
49	36	GAPDH	5.40164	4.58079
49	37	GAPDH	5.4348	4.60856
49	38	GAPDH	5.46334	4.63168
49	39	GAPDH	5.49048	4.65342
49	40	GAPDH	5.50584	4.66338
50	1	GAPDH	0.521688	-0.0107939
50	2	GAPDH	0.525655	-0.0109396
50	3	GAPDH	0.535507	-0.00520042
50	4	GAPDH	0.542958	-0.00186156
50	5	GAPDH	0.549183	0.000251345
[truncated: 1,875 more rows]

## Sheet: Results
Block Type	Fast 96-Well Block (0.1mL)
Calibration Background is expired	Yes
Calibration Background performed on	2021-03-05 13:47:24 PM CET
Calibration FAM is expired	Yes
Calibration FAM performed on	2021-03-05 14:32:19 PM CET
Calibration NED is expired	Yes
Calibration NED performed on	2021-03-05 14:17:55 PM CET
Calibration ROI is expired	Yes
Calibration ROI performed on	2021-03-05 13:40:39 PM CET
Calibration ROX is expired	Yes
Calibration ROX performed on	2021-03-05 14:10:17 PM CET
Calibration SYBR is expired	Yes
Calibration SYBR performed on	2021-03-05 14:02:51 PM CET
Calibration TAMRA is expired	Yes
Calibration TAMRA performed on	2021-03-05 14:25:06 PM CET
Calibration Uniformity is expired	Yes
Calibration Uniformity performed on	2021-03-05 13:55:29 PM CET
Calibration VIC is expired	Yes
Calibration VIC performed on	2021-03-05 14:43:48 PM CET
Chemistry	SYBR_GREEN
Experiment Barcode
Experiment Comments
Experiment File Name	D:\Applied Biosystems\ViiA7 Software v1.2\experiments\Mingquan qPCR\2022-07-01 133220IL1RN.eds
Experiment Name	2022-07-01 133220
Experiment Run End Time	2002-01-01 03:29:14 AM CET
Experiment Type	Comparative Cт (ΔΔCт)
Experiment User Name
Instrument Name	278880048
Instrument Serial Number	278880048
Instrument Type	ViiA 7
Passive Reference	ROX
Quantification Cycle Method	Ct
Signal Smoothing On	true
Stage/ Cycle where Analysis is performed	Stage 2, Step 2
Well	Well Position	Omit	Sample Name	Target Name	Task	Reporter	Quencher	Quantity	Quantity Mean	Quantity SD	RQ	RQ Min	RQ Max	CT	Ct Mean	Ct SD	Delta Ct	Delta Ct Mean	Delta Ct SE	Delta Delta Ct	Automatic Ct Threshold	Tm1	Ct Threshold	Tm2	Automatic Baseline	Tm3	Baseline Start	Baseline End	Comments	Custom1	Custom2	Custom3	Custom4	Custom5	Custom6	MTP
1	A1	FALSE	Sample 3	GAPDH	UNKNOWN	SYBR	None							19.4911	19.5061	0.0212204					TRUE	83.6261	0.351532		TRUE		3	14								N
2	A2	FALSE	Sample 3	GAPDH	UNKNOWN	SYBR	None							19.4967	19.5061	0.0212204					TRUE	83.7251	0.351532		TRUE		3	14								N
3	A3	FALSE	Sample 3	GAPDH	UNKNOWN	SYBR	None							19.5303	19.5061	0.0212204					TRUE	83.6261	0.351532		TRUE		3	14								N
4	A4	FALSE	Sample 3	IL1RN	UNKNOWN	SYBR	None				17.1478	14.0549	20.9214	26.0229	25.8864	0.177748		6.38039	0.103352	-4.09996	TRUE	85.3103	0.202132		TRUE		3	21								N
5	A5	FALSE	Sample 3	IL1RN	UNKNOWN	SYBR	None				17.1478	14.0549	20.9214	25.6854	25.8864	0.177748		6.38039	0.103352	-4.09996	TRUE	85.3103	0.202132		TRUE		3	21								N
6	A6	FALSE	Sample 3	IL1RN	UNKNOWN	SYBR	None				17.1478	14.0549	20.9214	25.9511	25.8864	0.177748		6.38039	0.103352	-4.09996	TRUE	85.5085	0.202132		TRUE		3	21								N
13	B1	FALSE	Sample 1	GAPDH	UNKNOWN	SYBR	None							19.9343	20.2133	0.241819					TRUE	83.6261	0.351532		TRUE		3	14								N
14	B2	FALSE	Sample 1	GAPDH	UNKNOWN	SYBR	None							20.362	20.2133	0.241819					TRUE	83.527	0.351532		TRUE		3	15								N
15	B3	FALSE	Sample 1	GAPDH	UNKNOWN	SYBR	None							20.3436	20.2133	0.241819					TRUE	83.527	0.351532		TRUE		3	15								N
16	B4	FALSE	Sample 1	IL1RN	UNKNOWN	SYBR	None				1	0.676727	1.4777	30.9606	30.6936	0.255019		10.4803	0.202905	0	TRUE	85.0131	0.202132	77.1861	TRUE		3	26								Y
17	B5	FALSE	Sample 1	IL1RN	UNKNOWN	SYBR	None				1	0.676727	1.4777	30.4525	30.6936	0.255019		10.4803	0.202905	0	TRUE	85.0131	0.202132		TRUE		3	25								N
18	B6	FALSE	Sample 1	IL1RN	UNKNOWN	SYBR	None				1	0.676727	1.4777	30.6678	30.6936	0.255019		10.4803	0.202905	0	TRUE	85.0131	0.202132	76.7898	TRUE		3	25								Y
25	C1	FALSE	Sample 2	GAPDH	UNKNOWN	SYBR	None							18.975	19.0798	0.0911065					TRUE	83.7251	0.351532		TRUE		3	14								N
26	C2	FALSE	Sample 2	GAPDH	UNKNOWN	SYBR	None							19.1405	19.0798	0.0911065					TRUE	83.7251	0.351532		TRUE		3	14								N
27	C3	FALSE	Sample 2	GAPDH	UNKNOWN	SYBR	None							19.1239	19.0798	0.0911065					TRUE	83.7251	0.351532		TRUE		3	14								N
28	C4	FALSE	Sample 2	IL1RN	UNKNOWN	SYBR	None				2.86657	2.17904	3.77104	28.3054	28.0408	0.229381		8.96102	0.142497	-1.51933	TRUE	85.0131	0.202132		TRUE		3	23								N
29	C5	FALSE	Sample 2	IL1RN	UNKNOWN	SYBR	None				2.86657	2.17904	3.77104	27.92	28.0408	0.229381		8.96102	0.142497	-1.51933	TRUE	85.1122	0.202132		TRUE		3	22								N
30	C6	FALSE	Sample 2	IL1RN	UNKNOWN	SYBR	None				2.86657	2.17904	3.77104	27.8971	28.0408	0.229381		8.96102	0.142497	-1.51933	TRUE	85.1122	0.202132		TRUE		3	22								N
37	D1	FALSE	Sample 4	GAPDH	UNKNOWN	SYBR	None							19.1782	19.6139	0.388248					TRUE	83.7251	0.351532		TRUE		3	14								N
38	D2	FALSE	Sample 4	GAPDH	UNKNOWN	SYBR	None							19.7402	19.6139	0.388248					TRUE	83.527	0.351532		TRUE		3	14								N
39	D3	FALSE	Sample 4	GAPDH	UNKNOWN	SYBR	None							19.9233	19.6139	0.388248					TRUE	83.4279	0.351532		TRUE		3	14								N
40	D4	FALSE	Sample 4	IL1RN	UNKNOWN	SYBR	None				1.67411	0.936034	2.99416	29.7494	29.3509	0.350791		9.73695	0.302098	-0.743392	TRUE	85.2113	0.202132		TRUE		3	24								N
41	D5	FALSE	Sample 4	IL1RN	UNKNOWN	SYBR	None				1.67411	0.936034	2.99416	29.0886	29.3509	0.350791		9.73695	0.302098	-0.743392	TRUE	85.3103	0.202132		TRUE		3	24								N
42	D6	FALSE	Sample 4	IL1RN	UNKNOWN	SYBR	None				1.67411	0.936034	2.99416	29.2146	29.3509	0.350791		9.73695	0.302098	-0.743392	TRUE	85.2113	0.202132	76.988	TRUE		3	24								Y
49	E1	FALSE	Sample 5	GAPDH	UNKNOWN	SYBR	None							19.5827	19.6017	0.0216001					TRUE	83.7251	0.351532		TRUE		3	14								N
50	E2	FALSE	Sample 5	GAPDH	UNKNOWN	SYBR	None							19.6252	19.6017	0.0216001					TRUE	83.6261	0.351532		TRUE		3	14								N
51	E3	FALSE	Sample 5	GAPDH	UNKNOWN	SYBR	None							19.5973	19.6017	0.0216001					TRUE	83.7251	0.351532		TRUE		3	14								N
52	E4	FALSE	Sample 5	IL1RN	UNKNOWN	SYBR	None				1.96359	1.32938	2.90036	29.3546	29.1086	0.350394		9.50686	0.202684	-0.973492	TRUE	85.2113	0.202132		TRUE		3	24								N
53	E5	FALSE	Sample 5	IL1RN	UNKNOWN	SYBR	None				1.96359	1.32938	2.90036	29.2638	29.1086	0.350394		9.50686	0.202684	-0.973492	TRUE	85.2113	0.202132		TRUE		3	24								N
54	E6	FALSE	Sample 5	IL1RN	UNKNOWN	SYBR	None				1.96359	1.32938	2.90036	28.7074	29.1086	0.350394		9.50686	0.202684	-0.973492	TRUE	85.3103	0.202132		TRUE		3	24								N
Analysis Type	Singleplex
Endogenous Control	GAPDH
RQ Min/Max Confidence Level	95.0
Reference Sample	Sample 1

## Sheet: Melt Curve Raw Data
Block Type	Fast 96-Well Block (0.1mL)
Calibration Background is expired	Yes
Calibration Background performed on	2021-03-05 13:47:24 PM CET
Calibration FAM is expired	Yes
Calibration FAM performed on	2021-03-05 14:32:19 PM CET
Calibration NED is expired	Yes
Calibration NED performed on	2021-03-05 14:17:55 PM CET
Calibration ROI is expired	Yes
Calibration ROI performed on	2021-03-05 13:40:39 PM CET
Calibration ROX is expired	Yes
Calibration ROX performed on	2021-03-05 14:10:17 PM CET
Calibration SYBR is expired	Yes
Calibration SYBR performed on	2021-03-05 14:02:51 PM CET
Calibration TAMRA is expired	Yes
Calibration TAMRA performed on	2021-03-05 14:25:06 PM CET
Calibration Uniformity is expired	Yes
Calibration Uniformity performed on	2021-03-05 13:55:29 PM CET
Calibration VIC is expired	Yes
Calibration VIC performed on	2021-03-05 14:43:48 PM CET
Chemistry	SYBR_GREEN
Experiment Barcode
Experiment Comments
Experiment File Name	D:\Applied Biosystems\ViiA7 Software v1.2\experiments\Mingquan qPCR\2022-07-01 133220IL1RN.eds
Experiment Name	2022-07-01 133220
Experiment Run End Time	2002-01-01 03:29:14 AM CET
Experiment Type	Comparative Cт (ΔΔCт)
Experiment User Name
Instrument Name	278880048
Instrument Serial Number	278880048
Instrument Type	ViiA 7
Passive Reference	ROX
Quantification Cycle Method	Ct
Signal Smoothing On	true
Stage/ Cycle where Analysis is performed	Stage 2, Step 2
Well	Well Position	Reading	Temperature	Fluorescence	Derivative
1	A1	1	60.1451	5.59996	0.249893
1	A1	2	60.3433	5.59443	0.249961
1	A1	3	60.5414	5.57543	0.250763
1	A1	4	60.7396	5.55457	0.252232
1	A1	5	60.9377	5.52737	0.254139
1	A1	6	61.1359	5.50859	0.256149
1	A1	7	61.334	5.48393	0.257873
1	A1	8	61.5322	5.45919	0.258938
1	A1	9	61.7303	5.44246	0.259065
1	A1	10	61.9285	5.40884	0.258213
1	A1	11	62.1266	5.38817	0.256686
1	A1	12	62.3248	5.36832	0.255143
1	A1	13	62.5229	5.34219	0.254429
1	A1	14	62.7211	5.31854	0.255227
1	A1	15	62.9192	5.30357	0.257739
1	A1	16	63.1174	5.28419	0.261537
1	A1	17	63.3155	5.25664	0.265751
1	A1	18	63.5137	5.22745	0.269459
1	A1	19	63.7118	5.20485	0.272068
1	A1	20	63.91	5.17619	0.273439
1	A1	21	64.1081	5.16077	0.273751
1	A1	22	64.3063	5.12962	0.273283
1	A1	23	64.5044	5.10624	0.272283
1	A1	24	64.7026	5.08045	0.270971
1	A1	25	64.9007	5.05802	0.269581
1	A1	26	65.0989	5.02823	0.268329
1	A1	27	65.297	5.01455	0.267318
1	A1	28	65.4952	4.98622	0.266516
1	A1	29	65.6933	4.96369	0.265826
1	A1	30	65.8915	4.93121	0.265239
1	A1	31	66.0896	4.91887	0.264905
1	A1	32	66.2878	4.89099	0.26507
1	A1	33	66.4859	4.8665	0.265912
1	A1	34	66.6841	4.84887	0.267426
1	A1	35	66.8822	4.81463	0.269407
1	A1	36	67.0804	4.80595	0.271589
1	A1	37	67.2786	4.76097	0.273768
1	A1	38	67.4767	4.74961	0.275858
1	A1	39	67.6749	4.72115	0.277788
1	A1	40	67.873	4.69974	0.279435
1	A1	41	68.0712	4.67396	0.280602
1	A1	42	68.2693	4.64488	0.281223
1	A1	43	68.4675	4.61775	0.281523
1	A1	44	68.6656	4.59135	0.282059
1	A1	45	68.8638	4.57511	0.283445
1	A1	46	69.0619	4.54215	0.285936
1	A1	47	69.2601	4.52335	0.289096
1	A1	48	69.4582	4.50246	0.29187
1	A1	49	69.6564	4.46723	0.293071
1	A1	50	69.8545	4.43842	0.292064
1	A1	51	70.0527	4.404	0.289147
1	A1	52	70.2508	4.38304	0.285395
1	A1	53	70.449	4.35964	0.281976
1	A1	54	70.6471	4.34952	0.279519
1	A1	55	70.8453	4.31473	0.277944
1	A1	56	71.0434	4.28429	0.276858
1	A1	57	71.2416	4.25226	0.276049
1	A1	58	71.4397	4.23827	0.275664
1	A1	59	71.6379	4.21984	0.27593
1	A1	60	71.836	4.19054	0.276749
1	A1	61	72.0342	4.16464	0.277584
1	A1	62	72.2323	4.14055	0.277738
1	A1	63	72.4305	4.10815	0.276781
1	A1	64	72.6286	4.08765	0.274799
1	A1	65	72.8268	4.06184	0.272323
1	A1	66	73.0249	4.04076	0.270023
1	A1	67	73.2231	4.01429	0.268388
1	A1	68	73.4212	3.99418	0.267534
1	A1	69	73.6194	3.9651	0.267245
1	A1	70	73.8176	3.95082	0.267131
1	A1	71	74.0157	3.91068	0.266868
1	A1	72	74.2139	3.89923	0.266365
1	A1	73	74.412	3.86874	0.265799
1	A1	74	74.6102	3.84716	0.265516
1	A1	75	74.8083	3.82695	0.265886
1	A1	76	75.0065	3.79408	0.267106
1	A1	77	75.2046	3.78091	0.269074
1	A1	78	75.4028	3.75381	0.27133
1	A1	79	75.6009	3.72723	0.273167
1	A1	80	75.7991	3.70399	0.273893
1	A1	81	75.9972	3.67813	0.273165
1	A1	82	76.1954	3.6463	0.271183
1	A1	83	76.3935	3.6255	0.268598
1	A1	84	76.5917	3.6045	0.266128
1	A1	85	76.7898	3.58813	0.26413
1	A1	86	76.988	3.55655	0.262443
1	A1	87	77.1861	3.5347	0.260589
1	A1	88	77.3843	3.50743	0.258247
1	A1	89	77.5824	3.4841	0.255608
1	A1	90	77.7806	3.46088	0.253444
1	A1	91	77.9787	3.4453	0.252814
1	A1	92	78.1769	3.41807	0.254573
1	A1	93	78.375	3.40015	0.258982
1	A1	94	78.5732	3.38145	0.265569
1	A1	95	78.7713	3.35448	0.273342
1	A1	96	78.9695	3.32375	0.281266
1	A1	97	79.1676	3.30047	0.288751
1	A1	98	79.3658	3.26994	0.295942
1	A1	99	79.5639	3.24243	0.303646
1	A1	100	79.7621	3.22522	0.313034
1	A1	101	79.9603	3.19284	0.3253
1	A1	102	80.1584	3.16114	0.341455
1	A1	103	80.3566	3.13331	0.362253
1	A1	104	80.5547	3.10244	0.388204
1	A1	105	80.7529	3.07273	0.419559
1	A1	106	80.951	3.02647	0.456399
1	A1	107	81.1492	2.99149	0.498882
1	A1	108	81.3473	2.94145	0.54774
1	A1	109	81.5455	2.89044	0.604913
1	A1	110	81.7436	2.83478	0.674176
1	A1	111	81.9418	2.77002	0.761396
1	A1	112	82.1399	2.71143	0.874033
1	A1	113	82.3381	2.64032	1.01947
1	A1	114	82.5362	2.55436	1.20206
1	A1	115	82.7344	2.46312	1.41923
1	A1	116	82.9325	2.34894	1.65799
1	A1	117	83.1307	2.1911	1.89374
1	A1	118	83.3288	1.96992	2.09291
1	A1	119	83.527	1.70233	2.21991
1	A1	120	83.7251	1.41072	2.24649
1	A1	121	83.9233	1.12489	2.16032
1	A1	122	84.1214	0.894514	1.96913
1	A1	123	84.3196	0.725316	1.69889
1	A1	124	84.5177	0.6144	1.38664
1	A1	125	84.7159	0.547803	1.07099
1	A1	126	84.914	0.515259	0.78369
1	A1	127	85.1122	0.499549	0.544652
1	A1	128	85.3103	0.490389	0.361187
1	A1	129	85.5085	0.488874	0.230441
1	A1	130	85.7066	0.4839	0.143412
1	A1	131	85.9048	0.47886	0.0889104
1	A1	132	86.103	0.479085	0.0564575
1	A1	133	86.3011	0.4755	0.0378045
1	A1	134	86.4993	0.47454	0.0272706
1	A1	135	86.6974	0.473273	0.0213566
1	A1	136	86.8956	0.471457	0.0180819
1	A1	137	87.0937	0.470989	0.0163475
1	A1	138	87.2919	0.470981	0.015478
1	A1	139	87.49	0.467767	0.0149798
1	A1	140	87.6882	0.467784	0.0144782
1	A1	141	87.8863	0.463159	0.013759
1	A1	142	88.0845	0.46437	0.0128177
1	A1	143	88.2826	0.462916	0.0118419
1	A1	144	88.4808	0.45978	0.0111058
1	A1	145	88.6789	0.463851	0.0108201
1	A1	146	88.8771	0.460975	0.0110163
1	A1	147	89.0752	0.459635	0.0115317
1	A1	148	89.2734	0.455873	0.012095
1	A1	149	89.4715	0.457864	0.0124516
1	A1	150	89.6697	0.455766	0.012458
1	A1	151	89.8678	0.453676	0.0121129
1	A1	152	90.066	0.452255	0.0115341
1	A1	153	90.2641	0.451869	0.0108974
1	A1	154	90.4623	0.452534	0.0103548
1	A1	155	90.6604	0.452021	0.00996127
1	A1	156	90.8586	0.448708	0.0096569
1	A1	157	91.0567	0.448649	0.00932722
1	A1	158	91.2549	0.446935	0.00890305
1	A1	159	91.453	0.447398	0.00841953
1	A1	160	91.6512	0.447687	0.00798601
1	A1	161	91.8493	0.445766	0.00769195
1	A1	162	92.0475	0.446233	0.00752758
1	A1	163	92.2457	0.445485	0.0073873
1	A1	164	92.4438	0.442294	0.00715058
1	A1	165	92.642	0.44191	0.00677548
1	A1	166	92.8401	0.444805	0.00633533
1	A1	167	93.0383	0.443354	0.00598345
1	A1	168	93.2364	0.440922	0.00587534
1	A1	169	93.4346	0.439739	0.00609636
1	A1	170	93.6327	0.44438	0.00660856
1	A1	171	93.8309	0.441616	0.00723304
1	A1	172	94.029	0.438316	0.00768242
1	A1	173	94.2272	0.437056	0.00766601
1	A1	174	94.4253	0.437752	0.00702434
1	A1	175	94.6235	0.436249	0.00581639
1	A1	176	94.8216	0.436729	0.00429464
2	A2	1	60.1451	5.84099	0.267688
2	A2	2	60.3433	5.81156	0.269555
2	A2	3	60.5414	5.79765	0.271243
2	A2	4	60.7396	5.77614	0.272195
2	A2	5	60.9377	5.75026	0.272185
2	A2	6	61.1359	5.71292	0.271473
2	A2	7	61.334	5.69737	0.270655
2	A2	8	61.5322	5.67521	0.270287
2	A2	9	61.7303	5.66064	0.270526
2	A2	10	61.9285	5.62043	0.271072
2	A2	11	62.1266	5.61304	0.271445
2	A2	12	62.3248	5.5685	0.271401
2	A2	13	62.5229	5.54822	0.271122
2	A2	14	62.7211	5.53465	0.271038
2	A2	15	62.9192	5.50577	0.271458
2	A2	16	63.1174	5.48301	0.272336
2	A2	17	63.3155	5.4623	0.273355
2	A2	18	63.5137	5.42693	0.274185
2	A2	19	63.7118	5.40497	0.274727
2	A2	20	63.91	5.3892	0.275152
2	A2	21	64.1081	5.35837	0.275741
2	A2	22	64.3063	5.33249	0.276714
2	A2	23	64.5044	5.30907	0.278073
2	A2	24	64.7026	5.2859	0.279623
2	A2	25	64.9007	5.2653	0.281068
2	A2	26	65.0989	5.23477	0.282183
2	A2	27	65.297	5.19607	0.282912
2	A2	28	65.4952	5.18681	0.28329
2	A2	29	65.6933	5.16561	0.283306
2	A2	30	65.8915	5.13386	0.282815
2	A2	31	66.0896	5.10164	0.281678
2	A2	32	66.2878	5.08189	0.279922
2	A2	33	66.4859	5.05528	0.277855
2	A2	34	66.6841	5.03432	0.275959
2	A2	35	66.8822	5.00547	0.274682
2	A2	36	67.0804	4.98493	0.274274
2	A2	37	67.2786	4.95846	0.274745
2	A2	38	67.4767	4.93236	0.275934
2	A2	39	67.6749	4.91846	0.277618
2	A2	40	67.873	4.88136	0.279617
2	A2	41	68.0712	4.85598	0.281808
2	A2	42	68.2693	4.83776	0.28405
2	A2	43	68.4675	4.81388	0.286103
2	A2	44	68.6656	4.78229	0.287685
2	A2	45	68.8638	4.75518	0.288655
2	A2	46	69.0619	4.733	0.289172
2	A2	47	69.2601	4.69877	0.289688
2	A2	48	69.4582	4.67995	0.290666
2	A2	49	69.6564	4.66019	0.292255
2	A2	50	69.8545	4.63106	0.294137
2	A2	51	70.0527	4.60065	0.295698
2	A2	52	70.2508	4.56894	0.296345
2	A2	53	70.449	4.54999	0.295786
2	A2	54	70.6471	4.52017	0.294074
2	A2	55	70.8453	4.49062	0.29152
2	A2	56	71.0434	4.4698	0.288544
2	A2	57	71.2416	4.43782	0.285565
2	A2	58	71.4397	4.41528	0.282956
2	A2	59	71.6379	4.39249	0.281002
2	A2	60	71.836	4.37164	0.279889
2	A2	61	72.0342	4.33469	0.279668
2	A2	62	72.2323	4.314	0.280184
2	A2	63	72.4305	4.30082	0.281015
2	A2	64	72.6286	4.26854	0.281556
2	A2	65	72.8268	4.24077	0.281304
2	A2	66	73.0249	4.21211	0.28017
2	A2	67	73.2231	4.18094	0.27859
2	A2	68	73.4212	4.16857	0.277274
2	A2	69	73.6194	4.14612	0.276776
2	A2	70	73.8176	4.11813	0.277218
2	A2	71	74.0157	4.08978	0.278314
2	A2	72	74.2139	4.06006	0.27959
2	A2	73	74.412	4.04407	0.280581
2	A2	74	74.6102	4.01887	0.280901
2	A2	75	74.8083	3.99236	0.280347
2	A2	76	75.0065	3.95796	0.279018
2	A2	77	75.2046	3.93547	0.277391
2	A2	78	75.4028	3.91043	0.276125
2	A2	79	75.6009	3.89637	0.275691
2	A2	80	75.7991	3.87133	0.276055
2	A2	81	75.9972	3.84141	0.276708
2	A2	82	76.1954	3.81463	0.277023
2	A2	83	76.3935	3.78797	0.276646
2	A2	84	76.5917	3.76265	0.275609
2	A2	85	76.7898	3.74836	0.274184
2	A2	86	76.988	3.71766	0.272639
2	A2	87	77.1861	3.6879	0.271137
2	A2	88	77.3843	3.66887	0.269791
2	A2	89	77.5824	3.64336	0.268757
2	A2	90	77.7806	3.61982	0.268214
2	A2	91	77.9787	3.59867	0.268328
2	A2	92	78.1769	3.57249	0.2692
2	A2	93	78.375	3.54737	0.270908
2	A2	94	78.5732	3.5246	0.273559
2	A2	95	78.7713	3.49653	0.277313
2	A2	96	78.9695	3.48375	0.28236
2	A2	97	79.1676	3.44838	0.288931
2	A2	98	79.3658	3.4218	0.297327
2	A2	99	79.5639	3.39605	0.307931
2	A2	100	79.7621	3.37599	0.321142
2	A2	101	79.9603	3.34281	0.337313
2	A2	102	80.1584	3.31078	0.356721
2	A2	103	80.3566	3.28089	0.379617
2	A2	104	80.5547	3.2431	0.406298
2	A2	105	80.7529	3.21345	0.43715
2	A2	106	80.951	3.16772	0.472675
2	A2	107	81.1492	3.12839	0.513631
2	A2	108	81.3473	3.08063	0.561352
2	A2	109	81.5455	3.02729	0.61825
2	A2	110	81.7436	2.97074	0.688378
2	A2	111	81.9418	2.91105	0.777702
2	A2	112	82.1399	2.84383	0.893681
2	A2	113	82.3381	2.76904	1.04371
2	A2	114	82.5362	2.69193	1.23223
2	A2	115	82.7344	2.59413	1.45686
2	A2	116	82.9325	2.46772	1.70486
2	A2	117	83.1307	2.31268	1.95159
2	A2	118	83.3288	2.09137	2.1629
2	A2	119	83.527	1.81781	2.30181
2	A2	120	83.7251	1.51274	2.33806
2	A2	121	83.9233	1.21386	2.25717
2	A2	122	84.1214	0.968787	2.06543
2	A2	123	84.3196	0.786699	1.78866
2	A2	124	84.5177	0.668235	1.46509
2	A2	125	84.7159	0.600024	1.13547
2	A2	126	84.914	0.561994	0.833803
2	A2	127	85.1122	0.547525	0.58176
2	A2	128	85.3103	0.537154	0.387562
2	A2	129	85.5085	0.533178	0.24849
2	A2	130	85.7066	0.526941	0.155218
2	A2	131	85.9048	0.523725	0.0961257
2	A2	132	86.103	0.519625	0.0604086
2	A2	133	86.3011	0.521004	0.0396107
2	A2	134	86.4993	0.518821	0.0278568
2	A2	135	86.6974	0.518777	0.0213695
2	A2	136	86.8956	0.517488	0.017819
2	A2	137	87.0937	0.51354	0.0158085
2	A2	138	87.2919	0.512648	0.0145473
2	A2	139	87.49	0.512904	0.0136368
2	A2	140	87.6882	0.512153	0.0128992
2	A2	141	87.8863	0.51018	0.0122483
2	A2	142	88.0845	0.509439	0.0116292
2	A2	143	88.2826	0.506635	0.0110154
2	A2	144	88.4808	0.507427	0.010426
2	A2	145	88.6789	0.506791	0.00992192
2	A2	146	88.8771	0.505655	0.00957411
2	A2	147	89.0752	0.503147	0.00943224
2	A2	148	89.2734	0.504762	0.00949551
2	A2	149	89.4715	0.502797	0.00969568
2	A2	150	89.6697	0.502624	0.00989519
2	A2	151	89.8678	0.50124	0.00991987
2	A2	152	90.066	0.498698	0.00963558
2	A2	153	90.2641	0.497619	0.00902801
2	A2	154	90.4623	0.498942	0.00823314
2	A2	155	90.6604	0.497782	0.00748206
2	A2	156	90.8586	0.497786	0.00699506
2	A2	157	91.0567	0.497283	0.00689125
2	A2	158	91.2549	0.495955	0.00716002
2	A2	159	91.453	0.494943	0.00768898
2	A2	160	91.6512	0.496353	0.0083087
2	A2	161	91.8493	0.493522	0.00882999
2	A2	162	92.0475	0.492717	0.0090792
2	A2	163	92.2457	0.491382	0.00894325
2	A2	164	92.4438	0.490105	0.00841482
2	A2	165	92.642	0.490975	0.00760434
2	A2	166	92.8401	0.489655	0.00670662
2	A2	167	93.0383	0.489592	0.00593002
2	A2	168	93.2364	0.489518	0.00542792
2	A2	169	93.4346	0.488634	0.00525279
2	A2	170	93.6327	0.489165	0.00534555
2	A2	171	93.8309	0.488748	0.00555606
2	A2	172	94.029	0.485924	0.00569077
2	A2	173	94.2272	0.486442	0.00557648
2	A2	174	94.4253	0.486947	0.00511525
2	A2	175	94.6235	0.484873	0.00431742
2	A2	176	94.8216	0.484072	0.00329401
3	A3	1	60.1451	5.66269	0.255585
3	A3	2	60.3433	5.62965	0.256517
3	A3	3	60.5414	5.61537	0.256705
3	A3	4	60.7396	5.57814	0.256273
3	A3	5	60.9377	5.5642	0.255746
3	A3	6	61.1359	5.54298	0.255644
3	A3	7	61.334	5.51734	0.256064
3	A3	8	61.5322	5.50361	0.25663
3	A3	9	61.7303	5.46356	0.256809
3	A3	10	61.9285	5.43445	0.256363
3	A3	11	62.1266	5.42071	0.255539
3	A3	12	62.3248	5.39818	0.254915
3	A3	13	62.5229	5.37034	0.255082
3	A3	14	62.7211	5.34841	0.256383
3	A3	15	62.9192	5.32308	0.258836
3	A3	16	63.1174	5.29744	0.262143
3	A3	17	63.3155	5.28121	0.265752
3	A3	18	63.5137	5.25397	0.268993
3	A3	19	63.7118	5.21797	0.271308
3	A3	20	63.91	5.19838	0.272427
3	A3	21	64.1081	5.17147	0.272456
3	A3	22	64.3063	5.14234	0.271771
3	A3	23	64.5044	5.12001	0.270796
3	A3	24	64.7026	5.09639	0.269792
3	A3	25	64.9007	5.06482	0.268811
3	A3	26	65.0989	5.04755	0.267764
3	A3	27	65.297	5.01676	0.266586
3	A3	28	65.4952	4.98545	0.265352
3	A3	29	65.6933	4.9731	0.264261
3	A3	30	65.8915	4.94078	0.263527
3	A3	31	66.0896	4.9186	0.263247
3	A3	32	66.2878	4.89488	0.263339
3	A3	33	66.4859	4.87269	0.263582
3	A3	34	66.6841	4.83882	0.263758
3	A3	35	66.8822	4.82023	0.263757
3	A3	36	67.0804	4.79363	0.263624
3	A3	37	67.2786	4.7665	0.263509
3	A3	38	67.4767	4.74167	0.263622
3	A3	39	67.6749	4.72576	0.264176
3	A3	40	67.873	4.69059	0.265376
3	A3	41	68.0712	4.66648	0.267401
3	A3	42	68.2693	4.64716	0.270292
3	A3	43	68.4675	4.62102	0.27385
3	A3	44	68.6656	4.59078	0.277551
3	A3	45	68.8638	4.57078	0.280676
3	A3	46	69.0619	4.54081	0.282543
3	A3	47	69.2601	4.50437	0.282797
3	A3	48	69.4582	4.48611	0.281548
3	A3	49	69.6564	4.45475	0.279302
3	A3	50	69.8545	4.42976	0.276738
3	A3	51	70.0527	4.40838	0.274465
3	A3	52	70.2508	4.37545	0.272865
3	A3	53	70.449	4.35628	0.272057
3	A3	54	70.6471	4.32783	0.271953
3	A3	55	70.8453	4.30434	0.272319
3	A3	56	71.0434	4.27412	0.272858
3	A3	57	71.2416	4.25321	0.273252
3	A3	58	71.4397	4.2205	0.273211
3	A3	59	71.6379	4.20329	0.272536
3	A3	60	71.836	4.16916	0.271171
3	A3	61	72.0342	4.14448	0.269229
3	A3	62	72.2323	4.12121	0.266973
3	A3	63	72.4305	4.09462	0.264733
3	A3	64	72.6286	4.07277	0.262815
3	A3	65	72.8268	4.04682	0.261457
3	A3	66	73.0249	4.01908	0.260804
3	A3	67	73.2231	3.99704	0.260897
3	A3	68	73.4212	3.977	0.261651
3	A3	69	73.6194	3.9482	0.262846
3	A3	70	73.8176	3.92065	0.264173
3	A3	71	74.0157	3.89917	0.265315
3	A3	72	74.2139	3.86931	0.266006
3	A3	73	74.412	3.84895	0.26608
3	A3	74	74.6102	3.82236	0.265509
3	A3	75	74.8083	3.7907	0.264446
3	A3	76	75.0065	3.77148	0.263233
3	A3	77	75.2046	3.74361	0.262302
3	A3	78	75.4028	3.72032	0.261977
3	A3	79	75.6009	3.70189	0.262282
3	A3	80	75.7991	3.66749	0.262879
3	A3	81	75.9972	3.65339	0.26321
3	A3	82	76.1954	3.62128	0.262787
3	A3	83	76.3935	3.59066	0.261487
3	A3	84	76.5917	3.57235	0.259629
3	A3	85	76.7898	3.54398	0.257825
3	A3	86	76.988	3.52595	0.25665
3	A3	87	77.1861	3.50078	0.256369
3	A3	88	77.3843	3.47569	0.256869
3	A3	89	77.5824	3.45024	0.25782
3	A3	90	77.7806	3.42601	0.258905
3	A3	91	77.9787	3.39793	0.259993
3	A3	92	78.1769	3.37953	0.261166
3	A3	93	78.375	3.35065	0.262653
3	A3	94	78.5732	3.3283	0.264743
3	A3	95	78.7713	3.29888	0.267729
3	A3	96	78.9695	3.27853	0.271874
3	A3	97	79.1676	3.25284	0.277421
3	A3	98	79.3658	3.22736	0.284635
3	A3	99	79.5639	3.19912	0.293922
3	A3	100	79.7621	3.16376	0.305878
3	A3	101	79.9603	3.14605	0.321236
3	A3	102	80.1584	3.11471	0.340685
3	A3	103	80.3566	3.08184	0.364684
3	A3	104	80.5547	3.04866	0.393396
3	A3	105	80.7529	3.00828	0.4268
3	A3	106	80.951	2.96565	0.464908
3	A3	107	81.1492	2.92615	0.508042
3	A3	108	81.3473	2.87658	0.557179
3	A3	109	81.5455	2.8135	0.614431
3	A3	110	81.7436	2.76009	0.683608
3	A3	111	81.9418	2.69321	0.770562
3	A3	112	82.1399	2.62236	0.88286
3	A3	113	82.3381	2.54547	1.02819
3	A3	114	82.5362	2.46121	1.21133
3	A3	115	82.7344	2.36622	1.43002
3	A3	116	82.9325	2.24014	1.67122
3	A3	117	83.1307	2.07328	1.9098
3	A3	118	83.3288	1.84106	2.11123
3	A3	119	83.527	1.55423	2.23889
3	A3	120	83.7251	1.23679	2.26379
3	A3	121	83.9233	0.934591	2.17346
3	A3	122	84.1214	0.691461	1.97625
3	A3	123	84.3196	0.510676	1.69929
3	A3	124	84.5177	0.395032	1.381
3	A3	125	84.7159	0.332729	1.06108
3	A3	126	84.914	0.298518	0.771746
3	A3	127	85.1122	0.284734	0.532708
3	A3	128	85.3103	0.276645	0.350559
3	A3	129	85.5085	0.271611	0.221608
3	A3	130	85.7066	0.266365	0.136216
3	A3	131	85.9048	0.264543	0.0829163
3	A3	132	86.103	0.26353	0.0512431
3	A3	133	86.3011	0.262244	0.0330738
3	A3	134	86.4993	0.259152	0.0228131
3	A3	135	86.6974	0.25927	0.0169558
3	A3	136	86.8956	0.257315	0.0134737
3	A3	137	87.0937	0.258955	0.0112743
3	A3	138	87.2919	0.254617	0.00981047
3	A3	139	87.49	0.25473	0.00882702
3	A3	140	87.6882	0.256353	0.00820151
3	A3	141	87.8863	0.25369	0.0078496
3	A3	142	88.0845	0.25456	0.00768457
3	A3	143	88.2826	0.251456	0.0076174
3	A3	144	88.4808	0.252367	0.00757542
3	A3	145	88.6789	0.251111	0.00751006
3	A3	146	88.8771	0.250576	0.00738724
3	A3	147	89.0752	0.249815	0.0071747
3	A3	148	89.2734	0.248037	0.00684626
3	A3	149	89.4715	0.247905	0.00640364
3	A3	150	89.6697	0.249012	0.00589568
3	A3	151	89.8678	0.245433	0.00541348
3	A3	152	90.066	0.247698	0.00505594
3	A3	153	90.2641	0.246989	0.00488008
3	A3	154	90.4623	0.246346	0.0048673
3	A3	155	90.6604	0.245608	0.00492879
3	A3	156	90.8586	0.244281	0.00495208
3	A3	157	91.0567	0.244112	0.00485722
3	A3	158	91.2549	0.244098	0.00462536
3	A3	159	91.453	0.244188	0.00428982
3	A3	160	91.6512	0.243756	0.00391055
3	A3	161	91.8493	0.241591	0.00355991
3	A3	162	92.0475	0.242072	0.0033174
3	A3	163	92.2457	0.244155	0.00325265
3	A3	164	92.4438	0.243327	0.00339482
3	A3	165	92.642	0.241057	0.00371463
3	A3	166	92.8401	0.240523	0.0041417
3	A3	167	93.0383	0.241491	0.0045999
3	A3	168	93.2364	0.241573	0.00502315
3	A3	169	93.4346	0.239342	0.00533865
3	A3	170	93.6327	0.239771	0.00544932
3	A3	171	93.8309	0.238393	0.00525436
3	A3	172	94.029	0.237294	0.00470736
3	A3	173	94.2272	0.237189	0.00386605
3	A3	174	94.4253	0.237339	0.00288661
3	A3	175	94.6235	0.23907	0.001959
3	A3	176	94.8216	0.2373	0.00122463
4	A4	1	60.1451	4.99797	0.26185
4	A4	2	60.3433	4.9937	0.262097
4	A4	3	60.5414	4.96993	0.262605
4	A4	4	60.7396	4.95391	0.26325
4	A4	5	60.9377	4.94268	0.26382
4	A4	6	61.1359	4.9155	0.264141
4	A4	7	61.334	4.89899	0.264172
4	A4	8	61.5322	4.88032	0.264121
4	A4	9	61.7303	4.85824	0.264406
4	A4	10	61.9285	4.84583	0.265416
4	A4	11	62.1266	4.82496	0.267248
4	A4	12	62.3248	4.80728	0.269549
4	A4	13	62.5229	4.78913	0.271668
4	A4	14	62.7211	4.76827	0.273009
4	A4	15	62.9192	4.74288	0.27341
4	A4	16	63.1174	4.72463	0.273284
4	A4	17	63.3155	4.71042	0.273433
4	A4	18	63.5137	4.69085	0.274633
4	A4	19	63.7118	4.67118	0.277299
4	A4	20	63.91	4.65097	0.281333
4	A4	21	64.1081	4.63799	0.286244
4	A4	22	64.3063	4.60776	0.291394
4	A4	23	64.5044	4.59192	0.296217
4	A4	24	64.7026	4.56459	0.300295
4	A4	25	64.9007	4.55097	0.303314
4	A4	26	65.0989	4.52834	0.305059
4	A4	27	65.297	4.49813	0.305492
4	A4	28	65.4952	4.48071	0.304885
4	A4	29	65.6933	4.4591	0.303865
4	A4	30	65.8915	4.4371	0.303277
4	A4	31	66.0896	4.41567	0.303908
4	A4	32	66.2878	4.40031	0.306194
4	A4	33	66.4859	4.37537	0.310054
4	A4	34	66.6841	4.35397	0.314957
4	A4	35	66.8822	4.33073	0.32012
4	A4	36	67.0804	4.31062	0.324774
4	A4	37	67.2786	4.28184	0.328401
4	A4	38	67.4767	4.2542	0.330806
4	A4	39	67.6749	4.24148	0.33209
4	A4	40	67.873	4.21586	0.332545
4	A4	41	68.0712	4.18123	0.332555
4	A4	42	68.2693	4.16582	0.332484
4	A4	43	68.4675	4.14339	0.332578
4	A4	44	68.6656	4.12071	0.332922
4	A4	45	68.8638	4.09568	0.333492
4	A4	46	69.0619	4.06409	0.33425
4	A4	47	69.2601	4.04972	0.335143
4	A4	48	69.4582	4.02627	0.336051
4	A4	49	69.6564	4.00169	0.336752
4	A4	50	69.8545	3.9747	0.337007
4	A4	51	70.0527	3.94916	0.336746
4	A4	52	70.2508	3.92786	0.336165
4	A4	53	70.449	3.90184	0.335641
4	A4	54	70.6471	3.88241	0.335506
4	A4	55	70.8453	3.85596	0.335832
4	A4	56	71.0434	3.83236	0.336389
4	A4	57	71.2416	3.81021	0.336813
4	A4	58	71.4397	3.78368	0.336857
4	A4	59	71.6379	3.75764	0.336595
4	A4	60	71.836	3.73531	0.336421
4	A4	61	72.0342	3.71069	0.336861
4	A4	62	72.2323	3.69333	0.338271
4	A4	63	72.4305	3.66581	0.340657
4	A4	64	72.6286	3.64009	0.34368
4	A4	65	72.8268	3.61877	0.346819
4	A4	66	73.0249	3.59047	0.349588
4	A4	67	73.2231	3.56438	0.351676
4	A4	68	73.4212	3.54615	0.353034
4	A4	69	73.6194	3.512	0.353883
4	A4	70	73.8176	3.48861	0.354684
4	A4	71	74.0157	3.46275	0.355988
4	A4	72	74.2139	3.44296	0.358227
4	A4	73	74.412	3.41702	0.361521
4	A4	74	74.6102	3.39047	0.365653
4	A4	75	74.8083	3.35869	0.370166
4	A4	76	75.0065	3.33897	0.374519
4	A4	77	75.2046	3.30827	0.378179
4	A4	78	75.4028	3.28447	0.380687
4	A4	79	75.6009	3.25339	0.381723
4	A4	80	75.7991	3.22154	0.381185
4	A4	81	75.9972	3.20088	0.379234
4	A4	82	76.1954	3.17317	0.376231
4	A4	83	76.3935	3.14663	0.372627
4	A4	84	76.5917	3.11645	0.368886
4	A4	85	76.7898	3.09366	0.365414
4	A4	86	76.988	3.06979	0.362522
4	A4	87	77.1861	3.04038	0.360386
4	A4	88	77.3843	3.0171	0.359027
4	A4	89	77.5824	2.99586	0.358341
4	A4	90	77.7806	2.96087	0.358198
4	A4	91	77.9787	2.94255	0.358482
4	A4	92	78.1769	2.91585	0.359099
4	A4	93	78.375	2.88882	0.359932
4	A4	94	78.5732	2.86531	0.360845
4	A4	95	78.7713	2.84089	0.361777
4	A4	96	78.9695	2.81062	0.362867
4	A4	97	79.1676	2.78389	0.36449
4	A4	98	79.3658	2.76123	0.367086
4	A4	99	79.5639	2.73867	0.370862
4	A4	100	79.7621	2.7137	0.375559
4	A4	101	79.9603	2.67904	0.38051
4	A4	102	80.1584	2.65776	0.384968
4	A4	103	80.3566	2.62175	0.388519
4	A4	104	80.5547	2.60019	0.39134
4	A4	105	80.7529	2.56895	0.394153
4	A4	106	80.951	2.5413	0.397942
4	A4	107	81.1492	2.51813	0.403612
4	A4	108	81.3473	2.49064	0.411712
4	A4	109	81.5455	2.45608	0.422363
4	A4	110	81.7436	2.42932	0.43534
4	A4	111	81.9418	2.39717	0.45026
4	A4	112	82.1399	2.3658	0.466802
4	A4	113	82.3381	2.32957	0.48494
4	A4	114	82.5362	2.29452	0.505164
4	A4	115	82.7344	2.25775	0.528643
4	A4	116	82.9325	2.22328	0.557313
4	A4	117	83.1307	2.18406	0.593881
4	A4	118	83.3288	2.14196	0.641822
4	A4	119	83.527	2.09759	0.705361
4	A4	120	83.7251	2.05236	0.789327
4	A4	121	83.9233	1.99676	0.898606
4	A4	122	84.1214	1.93796	1.03694
4	A4	123	84.3196	1.86753	1.2049
4	A4	124	84.5177	1.78723	1.39712
4	A4	125	84.7159	1.68144	1.59973
4	A4	126	84.914	1.55614	1.78929
4	A4	127	85.1122	1.40303	1.93486
4	A4	128	85.3103	1.20866	2.00422
4	A4	129	85.5085	0.990996	1.97324
4	A4	130	85.7066	0.77298	1.835
4	A4	131	85.9048	0.615198	1.60443
4	A4	132	86.103	0.543869	1.31528
4	A4	133	86.3011	0.522229	1.01023
4	A4	134	86.4993	0.511155	0.728473
4	A4	135	86.6974	0.502653	0.496041
4	A4	136	86.8956	0.495384	0.322517
4	A4	137	87.0937	0.490588	0.203847
4	A4	138	87.2919	0.485154	0.128398
4	A4	139	87.49	0.481917	0.0828844
4	A4	140	87.6882	0.480487	0.056113
4	A4	141	87.8863	0.4788	0.0402826
4	A4	142	88.0845	0.476745	0.0306697
4	A4	143	88.2826	0.475308	0.0246945
4	A4	144	88.4808	0.473593	0.0210134
4	A4	145	88.6789	0.474438	0.0188695
4	A4	146	88.8771	0.472326	0.017709
4	A4	147	89.0752	0.470818	0.0170183
4	A4	148	89.2734	0.469215	0.0163304
4	A4	149	89.4715	0.466979	0.0153241
4	A4	150	89.6697	0.466623	0.0139108
4	A4	151	89.8678	0.465763	0.0122365
4	A4	152	90.066	0.466647	0.01058
4	A4	153	90.2641	0.464849	0.00921807
4	A4	154	90.4623	0.46508	0.00832712
4	A4	155	90.6604	0.46362	0.00795397
4	A4	156	90.8586	0.464737	0.00804062
4	A4	157	91.0567	0.463353	0.00845215
4	A4	158	91.2549	0.462487	0.00900259
4	A4	159	91.453	0.461482	0.00947666
4	A4	160	91.6512	0.461355	0.00967103
4	A4	161	91.8493	0.460499	0.00945315
4	A4	162	92.0475	0.457612	0.00882115
4	A4	163	92.2457	0.458983	0.00792449
4	A4	164	92.4438	0.458728	0.00701636
4	A4	165	92.642	0.458948	0.00634271
4	A4	166	92.8401	0.458076	0.00603134
4	A4	167	93.0383	0.458367	0.00604356
4	A4	168	93.2364	0.456305	0.00622658
4	A4	169	93.4346	0.455774	0.00641446
4	A4	170	93.6327	0.456926	0.00650678
4	A4	171	93.8309	0.455273	0.00646954
4	A4	172	94.029	0.455685	0.00628374
4	A4	173	94.2272	0.454387	0.00589849
4	A4	174	94.4253	0.454703	0.00524605
4	A4	175	94.6235	0.452479	0.00430278
4	A4	176	94.8216	0.452969	0.00314721
5	A5	1	60.1451	4.81381	0.235914
5	A5	2	60.3433	4.80062	0.233805
5	A5	3	60.5414	4.78987	0.231625
5	A5	4	60.7396	4.76993	0.229977
5	A5	5	60.9377	4.75497	0.229378
5	A5	6	61.1359	4.7436	0.230069
5	A5	7	61.334	4.71766	0.231935
5	A5	8	61.5322	4.70338	0.234623
5	A5	9	61.7303	4.69058	0.237723
5	A5	10	61.9285	4.66364	0.240888
5	A5	11	62.1266	4.64603	0.243859
5	A5	12	62.3248	4.63404	0.246413
5	A5	13	62.5229	4.61285	0.24836
5	A5	14	62.7211	4.58815	0.249616
5	A5	15	62.9192	4.57021	0.250287
5	A5	16	63.1174	4.55236	0.250725
5	A5	17	63.3155	4.5365	0.251428
5	A5	18	63.5137	4.51527	0.252908
5	A5	19	63.7118	4.4953	0.255498
5	A5	20	63.91	4.4739	0.259193
5	A5	21	64.1081	4.46359	0.263548
5	A5	22	64.3063	4.43985	0.267762
5	A5	23	64.5044	4.41766	0.270963
5	A5	24	64.7026	4.38783	0.27261
5	A5	25	64.9007	4.37535	0.272758
5	A5	26	65.0989	4.3501	0.27204
5	A5	27	65.297	4.32831	0.271341
5	A5	28	65.4952	4.31428	0.271397
5	A5	29	65.6933	4.29032	0.272521
5	A5	30	65.8915	4.2731	0.274573
5	A5	31	66.0896	4.25002	0.277162
5	A5	32	66.2878	4.22844	0.279914
5	A5	33	66.4859	4.20632	0.282625
5	A5	34	66.6841	4.18079	0.28524
5	A5	35	66.8822	4.1697	0.28769
5	A5	36	67.0804	4.13913	0.289782
5	A5	37	67.2786	4.11738	0.291242
5	A5	38	67.4767	4.09873	0.291907
5	A5	39	67.6749	4.07107	0.2919
5	A5	40	67.873	4.04681	0.291655
5	A5	41	68.0712	4.03185	0.291744
5	A5	42	68.2693	4.00652	0.292598
5	A5	43	68.4675	3.98672	0.29433
5	A5	44	68.6656	3.96201	0.296694
5	A5	45	68.8638	3.93952	0.299199
5	A5	46	69.0619	3.91568	0.301261
5	A5	47	69.2601	3.89632	0.302386
5	A5	48	69.4582	3.87003	0.302353
5	A5	49	69.6564	3.84497	0.301363
5	A5	50	69.8545	3.81921	0.300047
5	A5	51	70.0527	3.79689	0.299233
5	A5	52	70.2508	3.78386	0.299562
5	A5	53	70.449	3.75602	0.301157
5	A5	54	70.6471	3.7361	0.303605
5	A5	55	70.8453	3.70743	0.306197
5	A5	56	71.0434	3.68287	0.308327
5	A5	57	71.2416	3.66342	0.309771
5	A5	58	71.4397	3.63781	0.310752
5	A5	59	71.6379	3.60829	0.311789
5	A5	60	71.836	3.59214	0.313405
5	A5	61	72.0342	3.56568	0.315841
5	A5	62	72.2323	3.54447	0.318885
5	A5	63	72.4305	3.52098	0.321958
5	A5	64	72.6286	3.49285	0.324444
5	A5	65	72.8268	3.46429	0.326074
5	A5	66	73.0249	3.438	0.327102
5	A5	67	73.2231	3.41914	0.328165
5	A5	68	73.4212	3.39167	0.329878
5	A5	69	73.6194	3.36911	0.332478
5	A5	70	73.8176	3.34258	0.335682
5	A5	71	74.0157	3.31592	0.338876
5	A5	72	74.2139	3.2874	0.341421
5	A5	73	74.412	3.26313	0.342931
5	A5	74	74.6102	3.23334	0.343368
5	A5	75	74.8083	3.20796	0.342966
5	A5	76	75.0065	3.18403	0.342068
5	A5	77	75.2046	3.15537	0.340961
5	A5	78	75.4028	3.12914	0.339791
5	A5	79	75.6009	3.10512	0.338553
5	A5	80	75.7991	3.07911	0.337156
5	A5	81	75.9972	3.05131	0.335523
5	A5	82	76.1954	3.03085	0.333697
5	A5	83	76.3935	2.99584	0.331892
5	A5	84	76.5917	2.98026	0.33048
5	A5	85	76.7898	2.95141	0.329871
5	A5	86	76.988	2.92409	0.33034
5	A5	87	77.1861	2.90627	0.331918
5	A5	88	77.3843	2.87645	0.334342
5	A5	89	77.5824	2.84931	0.337167
5	A5	90	77.7806	2.82729	0.339913
5	A5	91	77.9787	2.79585	0.342223
5	A5	92	78.1769	2.771	0.343947
5	A5	93	78.375	2.74561	0.345134
5	A5	94	78.5732	2.71788	0.345962
5	A5	95	78.7713	2.69194	0.34667
5	A5	96	78.9695	2.66434	0.347477
5	A5	97	79.1676	2.63964	0.348563
5	A5	98	79.3658	2.61283	0.35004
5	A5	99	79.5639	2.58634	0.35195
5	A5	100	79.7621	2.55576	0.354269
5	A5	101	79.9603	2.53129	0.356885
5	A5	102	80.1584	2.50706	0.359572
5	A5	103	80.3566	2.4749	0.362052
5	A5	104	80.5547	2.44874	0.364102
5	A5	105	80.7529	2.41734	0.365748
5	A5	106	80.951	2.39036	0.367337
5	A5	107	81.1492	2.36439	0.369507
5	A5	108	81.3473	2.33835	0.373043
5	A5	109	81.5455	2.30639	0.378735
5	A5	110	81.7436	2.27882	0.387318
5	A5	111	81.9418	2.25211	0.399476
5	A5	112	82.1399	2.21917	0.415837
5	A5	113	82.3381	2.18844	0.43691
5	A5	114	82.5362	2.1597	0.463001
5	A5	115	82.7344	2.11829	0.49421
5	A5	116	82.9325	2.08747	0.530646
5	A5	117	83.1307	2.04234	0.572933
5	A5	118	83.3288	1.9953	0.622902
5	A5	119	83.527	1.94017	0.684148
5	A5	120	83.7251	1.89643	0.762038
5	A5	121	83.9233	1.84257	0.862851
5	A5	122	84.1214	1.78299	0.991946
5	A5	123	84.3196	1.7094	1.15114
5	A5	124	84.5177	1.62911	1.33573
5	A5	125	84.7159	1.52575	1.53209
5	A5	126	84.914	1.39155	1.71698
5	A5	127	85.1122	1.22656	1.86002
5	A5	128	85.3103	1.02894	1.92992
5	A5	129	85.5085	0.807099	1.90342
5	A5	130	85.7066	0.580724	1.7739
5	A5	131	85.9048	0.41433	1.55565
5	A5	132	86.103	0.336224	1.28099
5	A5	133	86.3011	0.313032	0.990894
5	A5	134	86.4993	0.30033	0.723024
5	A5	135	86.6974	0.293468	0.502373
5	A5	136	86.8956	0.282329	0.337914
5	A5	137	87.0937	0.274609	0.225301
5	A5	138	87.2919	0.261733	0.152891
5	A5	139	87.49	0.257179	0.107692
5	A5	140	87.6882	0.254319	0.0791022
5	A5	141	87.8863	0.250427	0.0600731
5	A5	142	88.0845	0.247775	0.0465919
5	A5	143	88.2826	0.245181	0.0365891
5	A5	144	88.4808	0.243792	0.0290088
5	A5	145	88.6789	0.242834	0.0232638
5	A5	146	88.8771	0.240769	0.0189887
5	A5	147	89.0752	0.239278	0.0159305
5	A5	148	89.2734	0.240373	0.0138718
5	A5	149	89.4715	0.239426	0.0125706
5	A5	150	89.6697	0.23749	0.0117399
5	A5	151	89.8678	0.237001	0.011089
5	A5	152	90.066	0.234444	0.0104023
5	A5	153	90.2641	0.235773	0.00959635
5	A5	154	90.4623	0.234332	0.00871422
5	A5	155	90.6604	0.234691	0.00786054
5	A5	156	90.8586	0.233015	0.00712699
5	A5	157	91.0567	0.233308	0.0065523
5	A5	158	91.2549	0.233603	0.00612585
5	A5	159	91.453	0.230902	0.00581517
5	A5	160	91.6512	0.232975	0.00559023
5	A5	161	91.8493	0.231431	0.00543129
5	A5	162	92.0475	0.230983	0.00532781
5	A5	163	92.2457	0.230892	0.00527854
5	A5	164	92.4438	0.230503	0.00529143
5	A5	165	92.642	0.229153	0.00537821
5	A5	166	92.8401	0.230485	0.00553289
5	A5	167	93.0383	0.229389	0.0057066
5	A5	168	93.2364	0.228726	0.00580292
5	A5	169	93.4346	0.227394	0.00571111
5	A5	170	93.6327	0.227267	0.00536529
5	A5	171	93.8309	0.227525	0.00478751
5	A5	172	94.029	0.226131	0.00407889
5	A5	173	94.2272	0.22744	0.00336204
5	A5	174	94.4253	0.227429	0.00271493
5	A5	175	94.6235	0.226381	0.00214608
5	A5	176	94.8216	0.225148	0.00162301
6	A6	1	60.1451	5.07383	0.262575
6	A6	2	60.3433	5.05024	0.261458
6	A6	3	60.5414	5.02632	0.25968
6	A6	4	60.7396	5.01903	0.257937
6	A6	5	60.9377	4.99818	0.257094
6	A6	6	61.1359	4.98021	0.257668
6	A6	7	61.334	4.96606	0.259533
6	A6	8	61.5322	4.94407	0.262012
6	A6	9	61.7303	4.92448	0.264352
6	A6	10	61.9285	4.89457	0.266104
6	A6	11	62.1266	4.88476	0.267275
6	A6	12	62.3248	4.86468	0.268163
6	A6	13	62.5229	4.84446	0.269118
6	A6	14	62.7211	4.82121	0.270372
6	A6	15	62.9192	4.80178	0.27203
6	A6	16	63.1174	4.78402	0.274092
6	A6	17	63.3155	4.76476	0.276431
6	A6	18	63.5137	4.74583	0.278827
6	A6	19	63.7118	4.71717	0.281049
6	A6	20	63.91	4.70472	0.282927
6	A6	21	64.1081	4.67931	0.284471
6	A6	22	64.3063	4.65524	0.285813
6	A6	23	64.5044	4.63982	0.287135
6	A6	24	64.7026	4.61738	0.288565
6	A6	25	64.9007	4.59289	0.290109
6	A6	26	65.0989	4.57284	0.291677
6	A6	27	65.297	4.55159	0.293136
6	A6	28	65.4952	4.53345	0.294421
6	A6	29	65.6933	4.50316	0.295628
6	A6	30	65.8915	4.48659	0.297021
6	A6	31	66.0896	4.46352	0.298887
6	A6	32	66.2878	4.44168	0.301342
6	A6	33	66.4859	4.42424	0.304173
6	A6	34	66.6841	4.40061	0.306902
6	A6	35	66.8822	4.37065	0.309059
6	A6	36	67.0804	4.34807	0.310445
6	A6	37	67.2786	4.32757	0.311228
6	A6	38	67.4767	4.30518	0.311794
6	A6	39	67.6749	4.28281	0.312513
6	A6	40	67.873	4.25622	0.313529
6	A6	41	68.0712	4.23608	0.314726
6	A6	42	68.2693	4.21618	0.315842
6	A6	43	68.4675	4.18546	0.316614
6	A6	44	68.6656	4.16088	0.316937
6	A6	45	68.8638	4.1431	0.316869
6	A6	46	69.0619	4.11697	0.316608
6	A6	47	69.2601	4.09599	0.316411
6	A6	48	69.4582	4.06838	0.316573
6	A6	49	69.6564	4.04709	0.31739
6	A6	50	69.8545	4.02404	0.319086
6	A6	51	70.0527	4.00177	0.32171
6	A6	52	70.2508	3.98019	0.325025
6	A6	53	70.449	3.94994	0.328543
6	A6	54	70.6471	3.93025	0.331665
6	A6	55	70.8453	3.90334	0.333923
6	A6	56	71.0434	3.87765	0.335185
6	A6	57	71.2416	3.84731	0.335737
6	A6	58	71.4397	3.82605	0.336141
6	A6	59	71.6379	3.80467	0.336953
6	A6	60	71.836	3.77789	0.338439
6	A6	61	72.0342	3.75621	0.340478
6	A6	62	72.2323	3.72636	0.342725
6	A6	63	72.4305	3.70021	0.344834
6	A6	64	72.6286	3.67276	0.346637
6	A6	65	72.8268	3.65653	0.348181
6	A6	66	73.0249	3.62061	0.349658
6	A6	67	73.2231	3.59889	0.351299
6	A6	68	73.4212	3.5689	0.353259
6	A6	69	73.6194	3.54767	0.355508
6	A6	70	73.8176	3.52313	0.357798
6	A6	71	74.0157	3.4905	0.359697
6	A6	72	74.2139	3.46058	0.360768
6	A6	73	74.412	3.44121	0.360734
6	A6	74	74.6102	3.41059	0.359579
6	A6	75	74.8083	3.38017	0.357573
6	A6	76	75.0065	3.3562	0.35521
6	A6	77	75.2046	3.33253	0.353039
6	A6	78	75.4028	3.29966	0.351455
6	A6	79	75.6009	3.28296	0.350518
6	A6	80	75.7991	3.25538	0.349905
6	A6	81	75.9972	3.23057	0.349108
6	A6	82	76.1954	3.19531	0.347756
6	A6	83	76.3935	3.17557	0.345885
6	A6	84	76.5917	3.14965	0.343938
6	A6	85	76.7898	3.12398	0.342541
6	A6	86	76.988	3.10036	0.342134
6	A6	87	77.1861	3.07568	0.342745
6	A6	88	77.3843	3.0507	0.34402
6	A6	89	77.5824	3.02419	0.345479
6	A6	90	77.7806	2.99355	0.346827
6	A6	91	77.9787	2.97143	0.348127
6	A6	92	78.1769	2.94442	0.349728
6	A6	93	78.375	2.91976	0.35201
6	A6	94	78.5732	2.8969	0.3551
6	A6	95	78.7713	2.86691	0.358745
6	A6	96	78.9695	2.84167	0.362414
6	A6	97	79.1676	2.81436	0.365521
6	A6	98	79.3658	2.78244	0.367626
6	A6	99	79.5639	2.75555	0.368539
6	A6	100	79.7621	2.73354	0.368334
6	A6	101	79.9603	2.70221	0.367349
6	A6	102	80.1584	2.67159	0.366211
6	A6	103	80.3566	2.64411	0.365779
6	A6	104	80.5547	2.62283	0.366937
6	A6	105	80.7529	2.5978	0.370245
6	A6	106	80.951	2.5723	0.37567
6	A6	107	81.1492	2.54015	0.382581
6	A6	108	81.3473	2.51104	0.390046
6	A6	109	81.5455	2.483	0.39729
6	A6	110	81.7436	2.45115	0.404086
6	A6	111	81.9418	2.41678	0.410952
6	A6	112	82.1399	2.39035	0.419066
6	A6	113	82.3381	2.35888	0.429997
6	A6	114	82.5362	2.32874	0.445318
6	A6	115	82.7344	2.29915	0.466331
6	A6	116	82.9325	2.26914	0.494067
6	A6	117	83.1307	2.22534	0.529591
6	A6	118	83.3288	2.18578	0.57451
6	A6	119	83.527	2.14576	0.631473
6	A6	120	83.7251	2.10348	0.704428
6	A6	121	83.9233	2.04724	0.798453
6	A6	122	84.1214	1.99195	0.918968
6	A6	123	84.3196	1.92963	1.07002
6	A6	124	84.5177	1.85281	1.25157
6	A6	125	84.7159	1.77028	1.45621
6	A6	126	84.914	1.65416	1.66653
6	A6	127	85.1122	1.50802	1.85482
6	A6	128	85.3103	1.33066	1.98697
6	A6	129	85.5085	1.11446	2.03056
6	A6	130	85.7066	0.875209	1.96517
6	A6	131	85.9048	0.660053	1.79079
6	A6	132	86.103	0.523145	1.53001
6	A6	133	86.3011	0.475025	1.22217
6	A6	134	86.4993	0.456631	0.911665
6	A6	135	86.6974	0.447729	0.635569
6	A6	136	86.8956	0.442094	0.415638
6	A6	137	87.0937	0.439357	0.257056
6	A6	138	87.2919	0.436882	0.152649
6	A6	139	87.49	0.432843	0.0892657
6	A6	140	87.6882	0.433809	0.0532781
6	A6	141	87.8863	0.431054	0.0337097
6	A6	142	88.0845	0.430172	0.0231218
6	A6	143	88.2826	0.428477	0.0171508
6	A6	144	88.4808	0.427444	0.0135728
6	A6	145	88.6789	0.427013	0.0114026
6	A6	146	88.8771	0.428028	0.0102197
6	A6	147	89.0752	0.427112	0.00975745
6	A6	148	89.2734	0.425272	0.00973125
6	A6	149	89.4715	0.42422	0.0098474
6	A6	150	89.6697	0.423763	0.00988342
6	A6	151	89.8678	0.42295	0.00974543
6	A6	152	90.066	0.423112	0.00944904
6	A6	153	90.2641	0.421696	0.00906359
6	A6	154	90.4623	0.420444	0.00865898
6	A6	155	90.6604	0.420439	0.00828841
6	A6	156	90.8586	0.421157	0.00799189
6	A6	157	91.0567	0.419078	0.00779868
6	A6	158	91.2549	0.416886	0.00771499
6	A6	159	91.453	0.420863	0.00770802
6	A6	160	91.6512	0.418283	0.00771168
6	A6	161	91.8493	0.416193	0.00766594
6	A6	162	92.0475	0.414508	0.00757264
6	A6	163	92.2457	0.416871	0.00750924
6	A6	164	92.4438	0.417754	0.00756659
6	A6	165	92.642	0.414554	0.00775423
6	A6	166	92.8401	0.414252	0.00795927
6	A6	167	93.0383	0.412918	0.00801252
6	A6	168	93.2364	0.412619	0.00780904
6	A6	169	93.4346	0.412258	0.00737789
6	A6	170	93.6327	0.412413	0.00684442
6	A6	171	93.8309	0.412199	0.00632069
6	A6	172	94.029	0.411096	0.00581588
6	A6	173	94.2272	0.410964	0.00524076
6	A6	174	94.4253	0.409892	0.0044898
6	A6	175	94.6235	0.408695	0.00353932
6	A6	176	94.8216	0.410716	0.00248367
13	B1	1	60.1451	5.31739	0.241347
13	B1	2	60.3433	5.29624	0.237776
13	B1	3	60.5414	5.28865	0.234611
13	B1	4	60.7396	5.26337	0.232971
13	B1	5	60.9377	5.24583	0.233624
13	B1	6	61.1359	5.23123	0.236629
13	B1	7	61.334	5.20269	0.241329
13	B1	8	61.5322	5.17857	0.246655
13	B1	9	61.7303	5.15672	0.251553
13	B1	10	61.9285	5.12576	0.255267
13	B1	11	62.1266	5.10816	0.257459
13	B1	12	62.3248	5.08117	0.25816
13	B1	13	62.5229	5.04972	0.257635
13	B1	14	62.7211	5.0279	0.256248
13	B1	15	62.9192	5.00472	0.25432
13	B1	16	63.1174	4.98758	0.2521
13	B1	17	63.3155	4.95658	0.249844
13	B1	18	63.5137	4.92949	0.24793
13	B1	19	63.7118	4.90619	0.246846
13	B1	20	63.91	4.89152	0.24697
13	B1	21	64.1081	4.86627	0.248286
13	B1	22	64.3063	4.84999	0.250332
13	B1	23	64.5044	4.81172	0.252422
13	B1	24	64.7026	4.79536	0.254025
13	B1	25	64.9007	4.75933	0.255022
13	B1	26	65.0989	4.7491	0.255601
13	B1	27	65.297	4.71871	0.255968
13	B1	28	65.4952	4.69023	0.256079
13	B1	29	65.6933	4.67937	0.255681
13	B1	30	65.8915	4.64975	0.254623
13	B1	31	66.0896	4.61025	0.253173
13	B1	32	66.2878	4.58981	0.252011
13	B1	33	66.4859	4.58067	0.251814
13	B1	34	66.6841	4.55243	0.252741
13	B1	35	66.8822	4.53606	0.254221
13	B1	36	67.0804	4.49963	0.255275
13	B1	37	67.2786	4.47048	0.255131
13	B1	38	67.4767	4.45009	0.253708
13	B1	39	67.6749	4.42779	0.251654
13	B1	40	67.873	4.4056	0.249992
13	B1	41	68.0712	4.37524	0.249627
13	B1	42	68.2693	4.36331	0.251003
13	B1	43	68.4675	4.33408	0.253976
13	B1	44	68.6656	4.31671	0.257949
13	B1	45	68.8638	4.28032	0.262106
13	B1	46	69.0619	4.26072	0.265635
13	B1	47	69.2601	4.23538	0.267911
13	B1	48	69.4582	4.21184	0.2686
13	B1	49	69.6564	4.18018	0.267724
13	B1	50	69.8545	4.14525	0.26568
13	B1	51	70.0527	4.13691	0.263114
13	B1	52	70.2508	4.10196	0.260715
13	B1	53	70.449	4.08573	0.258995
13	B1	54	70.6471	4.05408	0.258148
13	B1	55	70.8453	4.02967	0.258026
13	B1	56	71.0434	4.0124	0.258167
13	B1	57	71.2416	3.98105	0.257944
13	B1	58	71.4397	3.96239	0.256807
13	B1	59	71.6379	3.92944	0.254601
13	B1	60	71.836	3.90279	0.251761
13	B1	61	72.0342	3.87934	0.249202
13	B1	62	72.2323	3.86338	0.247896
13	B1	63	72.4305	3.84632	0.248353
13	B1	64	72.6286	3.81124	0.250301
13	B1	65	72.8268	3.79462	0.252803
13	B1	66	73.0249	3.77604	0.254669
13	B1	67	73.2231	3.73101	0.255001
13	B1	68	73.4212	3.71588	0.253535
13	B1	69	73.6194	3.68988	0.250665
13	B1	70	73.8176	3.66788	0.247238
13	B1	71	74.0157	3.6429	0.244206
13	B1	72	74.2139	3.62195	0.242353
13	B1	73	74.412	3.59795	0.242092
13	B1	74	74.6102	3.57769	0.243356
13	B1	75	74.8083	3.55707	0.245594
13	B1	76	75.0065	3.53046	0.24794
13	B1	77	75.2046	3.51022	0.249541
13	B1	78	75.4028	3.47224	0.249929
13	B1	79	75.6009	3.45349	0.249205
13	B1	80	75.7991	3.43577	0.24791
13	B1	81	75.9972	3.40622	0.246685
13	B1	82	76.1954	3.39237	0.245933
13	B1	83	76.3935	3.36167	0.245705
13	B1	84	76.5917	3.34175	0.245833
13	B1	85	76.7898	3.31357	0.246148
13	B1	86	76.988	3.29193	0.246592
13	B1	87	77.1861	3.26813	0.247162
13	B1	88	77.3843	3.24807	0.247805
13	B1	89	77.5824	3.22845	0.248397
13	B1	90	77.7806	3.18684	0.248841
13	B1	91	77.9787	3.17492	0.249186
13	B1	92	78.1769	3.14823	0.249627
13	B1	93	78.375	3.13165	0.250381
13	B1	94	78.5732	3.10111	0.251594
13	B1	95	78.7713	3.0744	0.253387
13	B1	96	78.9695	3.06046	0.256038
13	B1	97	79.1676	3.02626	0.260168
13	B1	98	79.3658	3.00201	0.266748
13	B1	99	79.5639	2.98127	0.27687
13	B1	100	79.7621	2.9613	0.291394
13	B1	101	79.9603	2.9339	0.310628
13	B1	102	80.1584	2.89534	0.334263
13	B1	103	80.3566	2.87276	0.361557
13	B1	104	80.5547	2.83413	0.391695
13	B1	105	80.7529	2.79042	0.424164
13	B1	106	80.951	2.74717	0.459041
13	B1	107	81.1492	2.70833	0.497185
13	B1	108	81.3473	2.65554	0.540408
13	B1	109	81.5455	2.60661	0.591712
13	B1	110	81.7436	2.54282	0.655597
13	B1	111	81.9418	2.48187	0.738138
13	B1	112	82.1399	2.42541	0.846483
13	B1	113	82.3381	2.34765	0.987289
13	B1	114	82.5362	2.25732	1.16392
13	B1	115	82.7344	2.16519	1.37283
13	B1	116	82.9325	2.04981	1.60034
13	B1	117	83.1307	1.88043	1.8217
13	B1	118	83.3288	1.65575	2.0041
13	B1	119	83.527	1.37655	2.11372
13	B1	120	83.7251	1.07462	2.12488
13	B1	121	83.9233	0.798007	2.02801
13	B1	122	84.1214	0.573138	1.83306
13	B1	123	84.3196	0.407432	1.56692
13	B1	124	84.5177	0.301379	1.26607
13	B1	125	84.7159	0.24841	0.967233
13	B1	126	84.914	0.219377	0.699519
13	B1	127	85.1122	0.203695	0.480129
13	B1	128	85.3103	0.198956	0.314173
13	B1	129	85.5085	0.193718	0.197478
13	B1	130	85.7066	0.189893	0.120666
13	B1	131	85.9048	0.190471	0.0729355
13	B1	132	86.103	0.184679	0.0446432
13	B1	133	86.3011	0.183327	0.0284724
13	B1	134	86.4993	0.185485	0.0195085
13	B1	135	86.6974	0.183242	0.0147075
13	B1	136	86.8956	0.185176	0.0122285
13	B1	137	87.0937	0.180956	0.0109311
13	B1	138	87.2919	0.181051	0.0101194
13	B1	139	87.49	0.178269	0.00944543
13	B1	140	87.6882	0.176578	0.00883359
13	B1	141	87.8863	0.180442	0.00835347
13	B1	142	88.0845	0.17823	0.00807758
13	B1	143	88.2826	0.177931	0.00800142
13	B1	144	88.4808	0.172918	0.0080569
13	B1	145	88.6789	0.17564	0.00816896
13	B1	146	88.8771	0.174626	0.00828586
13	B1	147	89.0752	0.174441	0.00836629
13	B1	148	89.2734	0.170659	0.00835989
13	B1	149	89.4715	0.172192	0.00821951
13	B1	150	89.6697	0.169771	0.00793279
13	B1	151	89.8678	0.170395	0.00753679
13	B1	152	90.066	0.169708	0.00709897
13	B1	153	90.2641	0.16883	0.0066819
13	B1	154	90.4623	0.167219	0.00631885
13	B1	155	90.6604	0.167868	0.00600642
13	B1	156	90.8586	0.168099	0.00570468
13	B1	157	91.0567	0.166228	0.00534849
13	B1	158	91.2549	0.165628	0.00488026
13	B1	159	91.453	0.165186	0.00429956
13	B1	160	91.6512	0.164536	0.00369748
13	B1	161	91.8493	0.165483	0.00323541
13	B1	162	92.0475	0.166112	0.00306383
13	B1	163	92.2457	0.164607	0.00323002
13	B1	164	92.4438	0.166602	0.00363931
13	B1	165	92.642	0.161373	0.00409985
13	B1	166	92.8401	0.163706	0.00442133
13	B1	167	93.0383	0.163946	0.00450473
13	B1	168	93.2364	0.161399	0.00437397
13	B1	169	93.4346	0.161137	0.00413955
13	B1	170	93.6327	0.162834	0.00392203
13	B1	171	93.8309	0.162382	0.00377806
13	B1	172	94.029	0.161621	0.00366906
13	B1	173	94.2272	0.159135	0.00349226
13	B1	174	94.4253	0.159854	0.0031516
13	B1	175	94.6235	0.1618	0.00262178
13	B1	176	94.8216	0.158143	0.00196433
14	B2	1	60.1451	5.45347	0.252249
14	B2	2	60.3433	5.42019	0.254433
14	B2	3	60.5414	5.41114	0.25613
14	B2	4	60.7396	5.37972	0.256786
14	B2	5	60.9377	5.35683	0.256197
14	B2	6	61.1359	5.32509	0.254515
14	B2	7	61.334	5.31203	0.252134
14	B2	8	61.5322	5.28947	0.249544
14	B2	9	61.7303	5.25683	0.247281
14	B2	10	61.9285	5.23512	0.245909
14	B2	11	62.1266	5.21332	0.24593
14	B2	12	62.3248	5.1981	0.2476
14	B2	13	62.5229	5.17664	0.250771
14	B2	14	62.7211	5.13818	0.254908
14	B2	15	62.9192	5.12748	0.259233
14	B2	16	63.1174	5.10107	0.262991
14	B2	17	63.3155	5.06874	0.265637
14	B2	18	63.5137	5.0491	0.266975
14	B2	19	63.7118	5.01775	0.267158
14	B2	20	63.91	4.99416	0.266578
14	B2	21	64.1081	4.97292	0.265691
14	B2	22	64.3063	4.9442	0.264841
14	B2	23	64.5044	4.92005	0.264201
14	B2	24	64.7026	4.89885	0.263798
14	B2	25	64.9007	4.86762	0.263594
14	B2	26	65.0989	4.84474	0.263528
14	B2	27	65.297	4.82197	0.263504
14	B2	28	65.4952	4.79479	0.263387
14	B2	29	65.6933	4.777	0.26305
14	B2	30	65.8915	4.74401	0.262514
14	B2	31	66.0896	4.71448	0.261996
14	B2	32	66.2878	4.69797	0.261816
14	B2	33	66.4859	4.67911	0.262184
14	B2	34	66.6841	4.64644	0.263021
14	B2	35	66.8822	4.62324	0.263994
14	B2	36	67.0804	4.60037	0.264684
14	B2	37	67.2786	4.56608	0.26485
14	B2	38	67.4767	4.55109	0.264544
14	B2	39	67.6749	4.52052	0.264105
14	B2	40	67.873	4.49601	0.264033
14	B2	41	68.0712	4.4763	0.264796
14	B2	42	68.2693	4.44271	0.266629
14	B2	43	68.4675	4.4278	0.269391
14	B2	44	68.6656	4.40127	0.272531
14	B2	45	68.8638	4.36883	0.275294
14	B2	46	69.0619	4.35174	0.277038
14	B2	47	69.2601	4.31283	0.277519
14	B2	48	69.4582	4.28449	0.276945
14	B2	49	69.6564	4.26925	0.27576
14	B2	50	69.8545	4.24623	0.274325
14	B2	51	70.0527	4.20892	0.272759
14	B2	52	70.2508	4.18455	0.270998
14	B2	53	70.449	4.16902	0.269034
14	B2	54	70.6471	4.13211	0.267079
14	B2	55	70.8453	4.10581	0.265551
14	B2	56	71.0434	4.08925	0.26483
14	B2	57	71.2416	4.06395	0.264983
14	B2	58	71.4397	4.03955	0.265658
14	B2	59	71.6379	4.01275	0.266223
14	B2	60	71.836	3.98523	0.266144
14	B2	61	72.0342	3.95685	0.265271
14	B2	62	72.2323	3.93321	0.263887
14	B2	63	72.4305	3.91018	0.26247
14	B2	64	72.6286	3.88622	0.261401
14	B2	65	72.8268	3.87014	0.260828
14	B2	66	73.0249	3.83152	0.260781
14	B2	67	73.2231	3.80687	0.261296
14	B2	68	73.4212	3.78919	0.262424
14	B2	69	73.6194	3.76549	0.264036
14	B2	70	73.8176	3.74085	0.265707
14	B2	71	74.0157	3.7175	0.266843
14	B2	72	74.2139	3.67571	0.267038
14	B2	73	74.412	3.66012	0.266367
14	B2	74	74.6102	3.63051	0.26535
14	B2	75	74.8083	3.61565	0.264607
14	B2	76	75.0065	3.58793	0.264474
14	B2	77	75.2046	3.5574	0.264836
14	B2	78	75.4028	3.53604	0.265268
14	B2	79	75.6009	3.51025	0.265308
14	B2	80	75.7991	3.48565	0.264718
14	B2	81	75.9972	3.45546	0.263574
14	B2	82	76.1954	3.4332	0.26219
14	B2	83	76.3935	3.41337	0.260946
14	B2	84	76.5917	3.38547	0.26014
14	B2	85	76.7898	3.36204	0.259897
14	B2	86	76.988	3.33537	0.260193
14	B2	87	77.1861	3.31203	0.260884
14	B2	88	77.3843	3.2887	0.261765
14	B2	89	77.5824	3.26408	0.262602
14	B2	90	77.7806	3.23478	0.263207
14	B2	91	77.9787	3.21183	0.263534
14	B2	92	78.1769	3.18728	0.263756
14	B2	93	78.375	3.161	0.264304
14	B2	94	78.5732	3.13495	0.26581
14	B2	95	78.7713	3.11533	0.268959
14	B2	96	78.9695	3.08639	0.27433
14	B2	97	79.1676	3.06452	0.282272
14	B2	98	79.3658	3.04051	0.2929
14	B2	99	79.5639	3.00854	0.306243
14	B2	100	79.7621	2.97771	0.322441
14	B2	101	79.9603	2.94803	0.341862
14	B2	102	80.1584	2.91867	0.365044
14	B2	103	80.3566	2.8822	0.39249
14	B2	104	80.5547	2.84797	0.424477
14	B2	105	80.7529	2.80814	0.461048
14	B2	106	80.951	2.75831	0.502286
14	B2	107	81.1492	2.71006	0.548776
14	B2	108	81.3473	2.65798	0.602177
14	B2	109	81.5455	2.5986	0.665713
14	B2	110	81.7436	2.53319	0.744441
14	B2	111	81.9418	2.46801	0.845017
14	B2	112	82.1399	2.39039	0.974569
14	B2	113	82.3381	2.30831	1.13837
14	B2	114	82.5362	2.21432	1.3364
14	B2	115	82.7344	2.09922	1.55964
14	B2	116	82.9325	1.95018	1.78781
14	B2	117	83.1307	1.75506	1.99042
14	B2	118	83.3288	1.49417	2.13222
14	B2	119	83.527	1.18908	2.18207
14	B2	120	83.7251	0.889392	2.12235
14	B2	121	83.9233	0.632951	1.95514
14	B2	122	84.1214	0.441075	1.70235
14	B2	123	84.3196	0.321701	1.39966
14	B2	124	84.5177	0.253327	1.08677
14	B2	125	84.7159	0.218262	0.797839
14	B2	126	84.914	0.202198	0.555218
14	B2	127	85.1122	0.192578	0.367907
14	B2	128	85.3103	0.186478	0.233869
14	B2	129	85.5085	0.183192	0.144325
14	B2	130	85.7066	0.181482	0.0880497
14	B2	131	85.9048	0.178441	0.0544632
14	B2	132	86.103	0.177427	0.0351903
14	B2	133	86.3011	0.175392	0.0243968
14	B2	134	86.4993	0.174689	0.0184212
14	B2	135	86.6974	0.17212	0.0151533
14	B2	136	86.8956	0.174915	0.0134404
14	B2	137	87.0937	0.170001	0.0126447
14	B2	138	87.2919	0.171371	0.0123743
14	B2	139	87.49	0.169399	0.0123508
14	B2	140	87.6882	0.167308	0.0123615
14	B2	141	87.8863	0.167026	0.0122463
14	B2	142	88.0845	0.165757	0.0118978
14	B2	143	88.2826	0.164107	0.0112696
14	B2	144	88.4808	0.162112	0.0103891
14	B2	145	88.6789	0.162464	0.00936176
14	B2	146	88.8771	0.160855	0.00835038
14	B2	147	89.0752	0.160354	0.00752034
14	B2	148	89.2734	0.161064	0.00696927
14	B2	149	89.4715	0.159905	0.00668112
14	B2	150	89.6697	0.160031	0.00653813
14	B2	151	89.8678	0.157001	0.00639451
14	B2	152	90.066	0.156798	0.00616665
14	B2	153	90.2641	0.157756	0.00587638
14	B2	154	90.4623	0.156273	0.00561495
14	B2	155	90.6604	0.157731	0.00545911
14	B2	156	90.8586	0.155011	0.00540411
14	B2	157	91.0567	0.155835	0.00536585
14	B2	158	91.2549	0.153173	0.00524147
14	B2	159	91.453	0.154152	0.00497803
14	B2	160	91.6512	0.154232	0.00460193
14	B2	161	91.8493	0.153207	0.00420165
14	B2	162	92.0475	0.153143	0.00388703
14	B2	163	92.2457	0.151422	0.00374789
14	B2	164	92.4438	0.154101	0.00381982
14	B2	165	92.642	0.15345	0.0040634
14	B2	166	92.8401	0.149938	0.00437424
14	B2	167	93.0383	0.152086	0.0046308
14	B2	168	93.2364	0.149209	0.00475854
14	B2	169	93.4346	0.150123	0.00476196
14	B2	170	93.6327	0.150691	0.00469548
14	B2	171	93.8309	0.149504	0.00459464
14	B2	172	94.029	0.148769	0.00442768
14	B2	173	94.2272	0.148674	0.00410995
14	B2	174	94.4253	0.146637	0.0035721
14	B2	175	94.6235	0.147522	0.00282657
14	B2	176	94.8216	0.147772	0.00198006
15	B3	1	60.1451	5.65005	0.255847
15	B3	2	60.3433	5.62664	0.255045
15	B3	3	60.5414	5.61138	0.254248
15	B3	4	60.7396	5.58501	0.253843
15	B3	5	60.9377	5.56644	0.254252
15	B3	6	61.1359	5.54143	0.255696
15	B3	7	61.334	5.52248	0.258016
15	B3	8	61.5322	5.48914	0.260681
15	B3	9	61.7303	5.47497	0.262958
15	B3	10	61.9285	5.44101	0.264234
15	B3	11	62.1266	5.4249	0.26431
15	B3	12	62.3248	5.38442	0.263548
15	B3	13	62.5229	5.36229	0.262737
15	B3	14	62.7211	5.3483	0.262696
15	B3	15	62.9192	5.32818	0.263885
15	B3	16	63.1174	5.29607	0.266189
15	B3	17	63.3155	5.2658	0.269036
15	B3	18	63.5137	5.25378	0.271663
15	B3	19	63.7118	5.21817	0.273364
15	B3	20	63.91	5.19531	0.27371
15	B3	21	64.1081	5.16843	0.272636
15	B3	22	64.3063	5.14179	0.270479
15	B3	23	64.5044	5.10885	0.26789
15	B3	24	64.7026	5.09346	0.265603
15	B3	25	64.9007	5.07305	0.264159
15	B3	26	65.0989	5.04073	0.263771
15	B3	27	65.297	5.01864	0.264355
15	B3	28	65.4952	4.99639	0.265691
15	B3	29	65.6933	4.96776	0.267557
15	B3	30	65.8915	4.9448	0.269781
15	B3	31	66.0896	4.92176	0.272192
15	B3	32	66.2878	4.89532	0.274565
15	B3	33	66.4859	4.86748	0.276638
15	B3	34	66.6841	4.84277	0.278156
15	B3	35	66.8822	4.81372	0.278917
15	B3	36	67.0804	4.789	0.278808
15	B3	37	67.2786	4.76146	0.277833
15	B3	38	67.4767	4.73857	0.27616
15	B3	39	67.6749	4.70756	0.274162
15	B3	40	67.873	4.68007	0.272377
15	B3	41	68.0712	4.6638	0.271346
15	B3	42	68.2693	4.63373	0.271421
15	B3	43	68.4675	4.61157	0.272572
15	B3	44	68.6656	4.58289	0.274402
15	B3	45	68.8638	4.56414	0.2763
15	B3	46	69.0619	4.52921	0.277687
15	B3	47	69.2601	4.50396	0.27823
15	B3	48	69.4582	4.48097	0.277954
15	B3	49	69.6564	4.45356	0.277165
15	B3	50	69.8545	4.42296	0.276307
15	B3	51	70.0527	4.40222	0.275731
15	B3	52	70.2508	4.38133	0.275557
15	B3	53	70.449	4.34768	0.275644
15	B3	54	70.6471	4.32333	0.275706
15	B3	55	70.8453	4.30468	0.275516
15	B3	56	71.0434	4.26063	0.275035
15	B3	57	71.2416	4.25147	0.27444
15	B3	58	71.4397	4.21863	0.273979
15	B3	59	71.6379	4.19809	0.273808
15	B3	60	71.836	4.16503	0.273887
15	B3	61	72.0342	4.14759	0.273992
15	B3	62	72.2323	4.11904	0.273849
15	B3	63	72.4305	4.09063	0.273297
15	B3	64	72.6286	4.06185	0.272407
15	B3	65	72.8268	4.04295	0.271464
15	B3	66	73.0249	4.01618	0.270842
15	B3	67	73.2231	3.98563	0.270808
15	B3	68	73.4212	3.97172	0.271378
15	B3	69	73.6194	3.93796	0.272307
15	B3	70	73.8176	3.91292	0.273202
15	B3	71	74.0157	3.88842	0.273715
15	B3	72	74.2139	3.86211	0.27369
15	B3	73	74.412	3.83073	0.273202
15	B3	74	74.6102	3.81167	0.272456
15	B3	75	74.8083	3.78382	0.271657
15	B3	76	75.0065	3.76216	0.270924
15	B3	77	75.2046	3.7319	0.270312
15	B3	78	75.4028	3.7035	0.269853
15	B3	79	75.6009	3.68578	0.26959
15	B3	80	75.7991	3.65717	0.269503
15	B3	81	75.9972	3.63495	0.269442
15	B3	82	76.1954	3.60966	0.26915
15	B3	83	76.3935	3.57633	0.268382
15	B3	84	76.5917	3.5611	0.267073
15	B3	85	76.7898	3.53092	0.265459
15	B3	86	76.988	3.50014	0.264028
15	B3	87	77.1861	3.48376	0.263338
15	B3	88	77.3843	3.46137	0.263777
15	B3	89	77.5824	3.43382	0.265364
15	B3	90	77.7806	3.40867	0.267792
15	B3	91	77.9787	3.38735	0.270608
15	B3	92	78.1769	3.35284	0.273467
15	B3	93	78.375	3.32923	0.276302
15	B3	94	78.5732	3.31073	0.279328
15	B3	95	78.7713	3.27687	0.282958
15	B3	96	78.9695	3.25406	0.287727
15	B3	97	79.1676	3.22536	0.294226
15	B3	98	79.3658	3.20007	0.303087
15	B3	99	79.5639	3.17044	0.314922
15	B3	100	79.7621	3.14502	0.330247
15	B3	101	79.9603	3.1107	0.349431
15	B3	102	80.1584	3.08278	0.372738
15	B3	103	80.3566	3.04331	0.400449
15	B3	104	80.5547	3.00549	0.432955
15	B3	105	80.7529	2.96266	0.470783
15	B3	106	80.951	2.92698	0.514554
15	B3	107	81.1492	2.87146	0.565014
15	B3	108	81.3473	2.82218	0.623341
15	B3	109	81.5455	2.75563	0.691774
15	B3	110	81.7436	2.68866	0.774323
15	B3	111	81.9418	2.61643	0.877065
15	B3	112	82.1399	2.53869	1.00737
15	B3	113	82.3381	2.44997	1.17156
15	B3	114	82.5362	2.35452	1.37118
15	B3	115	82.7344	2.2464	1.59864
15	B3	116	82.9325	2.09671	1.83444
15	B3	117	83.1307	1.89631	2.04779
15	B3	118	83.3288	1.63574	2.20201
15	B3	119	83.527	1.32211	2.26371
15	B3	120	83.7251	1.01592	2.21283
15	B3	121	83.9233	0.745149	2.04941
15	B3	122	84.1214	0.54166	1.79432
15	B3	123	84.3196	0.411508	1.48351
15	B3	124	84.5177	0.336049	1.15811
15	B3	125	84.7159	0.29833	0.854398
15	B3	126	84.914	0.279444	0.596968
15	B3	127	85.1122	0.270803	0.396586
15	B3	128	85.3103	0.264447	0.252222
15	B3	129	85.5085	0.260574	0.155339
15	B3	130	85.7066	0.259627	0.0943843
15	B3	131	85.9048	0.256454	0.0581487
15	B3	132	86.103	0.254856	0.0375495
15	B3	133	86.3011	0.254392	0.0261125
15	B3	134	86.4993	0.251057	0.0196834
15	B3	135	86.6974	0.250154	0.0158526
15	B3	136	86.8956	0.250351	0.0133826
15	B3	137	87.0937	0.247007	0.0117471
15	B3	138	87.2919	0.248448	0.0107862
15	B3	139	87.49	0.246694	0.0104535
15	B3	140	87.6882	0.247141	0.0106457
15	B3	141	87.8863	0.246503	0.0111245
15	B3	142	88.0845	0.243885	0.0115451
15	B3	143	88.2826	0.242665	0.0115711
15	B3	144	88.4808	0.241256	0.0110155
15	B3	145	88.6789	0.237766	0.00992592
15	B3	146	88.8771	0.23889	0.00856166
15	B3	147	89.0752	0.240408	0.00726904
15	B3	148	89.2734	0.237535	0.00632743
15	B3	149	89.4715	0.238779	0.00584267
15	B3	150	89.6697	0.237365	0.00573249
15	B3	151	89.8678	0.237247	0.00579021
15	B3	152	90.066	0.236921	0.00578839
15	B3	153	90.2641	0.234086	0.00557569
15	B3	154	90.4623	0.234557	0.00513301
15	B3	155	90.6604	0.235173	0.00456578
15	B3	156	90.8586	0.234538	0.00403615
15	B3	157	91.0567	0.234446	0.00367409
15	B3	158	91.2549	0.233723	0.00351691
15	B3	159	91.453	0.234568	0.00351341
15	B3	160	91.6512	0.232507	0.00358301
15	B3	161	91.8493	0.232475	0.0036881
15	B3	162	92.0475	0.232396	0.00386458
15	B3	163	92.2457	0.231783	0.00418351
15	B3	164	92.4438	0.234287	0.00466867
15	B3	165	92.642	0.231236	0.00523558
15	B3	166	92.8401	0.229694	0.00571121
15	B3	167	93.0383	0.229543	0.00593208
15	B3	168	93.2364	0.228011	0.00584818
15	B3	169	93.4346	0.229453	0.00554871
15	B3	170	93.6327	0.228207	0.0051871
15	B3	171	93.8309	0.229468	0.00486644
15	B3	172	94.029	0.227274	0.00457479
15	B3	173	94.2272	0.225862	0.00421477
15	B3	174	94.4253	0.226612	0.00369262
15	B3	175	94.6235	0.226754	0.00299497
15	B3	176	94.8216	0.225559	0.00220139
16	B4	1	60.1451	4.12828	0.300491
16	B4	2	60.3433	4.12624	0.296554
16	B4	3	60.5414	4.11389	0.293214
16	B4	4	60.7396	4.10372	0.291581
16	B4	5	60.9377	4.09495	0.292278
16	B4	6	61.1359	4.08968	0.295096
16	B4	7	61.334	4.06527	0.299144
16	B4	8	61.5322	4.06176	0.30331
16	B4	9	61.7303	4.04491	0.306759
16	B4	10	61.9285	4.03352	0.309249
16	B4	11	62.1266	4.02186	0.311138
16	B4	12	62.3248	4.00846	0.313189
16	B4	13	62.5229	3.99466	0.316236
16	B4	14	62.7211	3.98072	0.320793
16	B4	15	62.9192	3.97864	0.326852
16	B4	16	63.1174	3.95952	0.333911
16	B4	17	63.3155	3.94146	0.341342
16	B4	18	63.5137	3.93167	0.348768
16	B4	19	63.7118	3.91646	0.356213
16	B4	20	63.91	3.90229	0.363867
16	B4	21	64.1081	3.89096	0.371695
16	B4	22	64.3063	3.87091	0.379204
16	B4	23	64.5044	3.86132	0.385554
16	B4	24	64.7026	3.83997	0.389916
16	B4	25	64.9007	3.82533	0.391894
16	B4	26	65.0989	3.80399	0.391749
16	B4	27	65.297	3.79636	0.390376
16	B4	28	65.4952	3.78065	0.389112
16	B4	29	65.6933	3.7534	0.389434
16	B4	30	65.8915	3.75217	0.39263
16	B4	31	66.0896	3.73208	0.399394
16	B4	32	66.2878	3.71837	0.409564
16	B4	33	66.4859	3.70211	0.422073
16	B4	34	66.6841	3.68935	0.435236
16	B4	35	66.8822	3.65595	0.447255
16	B4	36	67.0804	3.65482	0.456757
16	B4	37	67.2786	3.62685	0.4632
16	B4	38	67.4767	3.60356	0.467002
16	B4	39	67.6749	3.58924	0.469326
16	B4	40	67.873	3.56709	0.471567
16	B4	41	68.0712	3.56136	0.474691
16	B4	42	68.2693	3.52837	0.478867
16	B4	43	68.4675	3.51274	0.483474
16	B4	44	68.6656	3.50053	0.487579
16	B4	45	68.8638	3.47184	0.49057
16	B4	46	69.0619	3.45095	0.492601
16	B4	47	69.2601	3.43601	0.494544
16	B4	48	69.4582	3.41031	0.497483
16	B4	49	69.6564	3.40093	0.502068
16	B4	50	69.8545	3.38023	0.508164
16	B4	51	70.0527	3.35094	0.515015
16	B4	52	70.2508	3.33336	0.521774
16	B4	53	70.449	3.31502	0.528066
16	B4	54	70.6471	3.29295	0.53423
16	B4	55	70.8453	3.26354	0.541206
16	B4	56	71.0434	3.25053	0.550033
16	B4	57	71.2416	3.22754	0.561388
16	B4	58	71.4397	3.20464	0.575201
16	B4	59	71.6379	3.18531	0.590743
16	B4	60	71.836	3.15338	0.606986
16	B4	61	72.0342	3.13318	0.623107
16	B4	62	72.2323	3.10712	0.638752
16	B4	63	72.4305	3.07837	0.653997
16	B4	64	72.6286	3.05506	0.669077
16	B4	65	72.8268	3.02802	0.684063
16	B4	66	73.0249	2.99937	0.698706
16	B4	67	73.2231	2.96872	0.712396
16	B4	68	73.4212	2.94242	0.724256
16	B4	69	73.6194	2.91317	0.733321
16	B4	70	73.8176	2.87664	0.73882
16	B4	71	74.0157	2.85015	0.740427
16	B4	72	74.2139	2.81873	0.738541
16	B4	73	74.412	2.78775	0.734353
16	B4	74	74.6102	2.75749	0.729799
16	B4	75	74.8083	2.72967	0.727322
16	B4	76	75.0065	2.70424	0.729587
16	B4	77	75.2046	2.67233	0.739211
16	B4	78	75.4028	2.64715	0.758528
16	B4	79	75.6009	2.61703	0.789407
16	B4	80	75.7991	2.58699	0.832937
16	B4	81	75.9972	2.55918	0.889022
16	B4	82	76.1954	2.52045	0.955807
16	B4	83	76.3935	2.48256	1.02918
16	B4	84	76.5917	2.44331	1.10253
16	B4	85	76.7898	2.39344	1.16727
16	B4	86	76.988	2.33815	1.21417
16	B4	87	77.1861	2.28003	1.23546
16	B4	88	77.3843	2.21871	1.22697
16	B4	89	77.5824	2.1615	1.18949
16	B4	90	77.7806	2.11116	1.1287
16	B4	91	77.9787	2.07159	1.05367
16	B4	92	78.1769	2.03457	0.974499
16	B4	93	78.375	1.99709	0.900086
16	B4	94	78.5732	1.97046	0.83663
16	B4	95	78.7713	1.94296	0.78723
16	B4	96	78.9695	1.91509	0.75239
16	B4	97	79.1676	1.88463	0.731032
16	B4	98	79.3658	1.85782	0.721517
16	B4	99	79.5639	1.82964	0.722245
16	B4	100	79.7621	1.80332	0.731687
16	B4	101	79.9603	1.7763	0.748107
16	B4	102	80.1584	1.74621	0.769333
16	B4	103	80.3566	1.71229	0.792924
16	B4	104	80.5547	1.67999	0.816687
16	B4	105	80.7529	1.64485	0.839196
16	B4	106	80.951	1.60671	0.859859
16	B4	107	81.1492	1.57591	0.8784
16	B4	108	81.3473	1.54172	0.89404
16	B4	109	81.5455	1.50744	0.905115
16	B4	110	81.7436	1.46395	0.909575
16	B4	111	81.9418	1.42138	0.90627
16	B4	112	82.1399	1.3806	0.89622
16	B4	113	82.3381	1.34766	0.882988
16	B4	114	82.5362	1.3163	0.871791
16	B4	115	82.7344	1.2891	0.867844
16	B4	116	82.9325	1.2538	0.87493
16	B4	117	83.1307	1.22454	0.894966
16	B4	118	83.3288	1.18625	0.928716
16	B4	119	83.527	1.14616	0.977032
16	B4	120	83.7251	1.108	1.04159
16	B4	121	83.9233	1.0675	1.12441
16	B4	122	84.1214	1.02826	1.22587
16	B4	123	84.3196	0.980398	1.34209
16	B4	124	84.5177	0.92642	1.46259
16	B4	125	84.7159	0.858463	1.56973
16	B4	126	84.914	0.782291	1.64089
16	B4	127	85.1122	0.699883	1.6535
16	B4	128	85.3103	0.60347	1.59202
16	B4	129	85.5085	0.507661	1.45424
16	B4	130	85.7066	0.437738	1.254
16	B4	131	85.9048	0.41278	1.01831
16	B4	132	86.103	0.404014	0.779496
16	B4	133	86.3011	0.400258	0.565704
16	B4	134	86.4993	0.393652	0.394034
16	B4	135	86.6974	0.391659	0.268714
16	B4	136	86.8956	0.384323	0.184054
16	B4	137	87.0937	0.379857	0.129657
16	B4	138	87.2919	0.37815	0.0950886
16	B4	139	87.49	0.373638	0.0724637
16	B4	140	87.6882	0.37507	0.0568993
16	B4	141	87.8863	0.373332	0.0457527
16	B4	142	88.0845	0.370614	0.0376234
16	B4	143	88.2826	0.371142	0.0316751
16	B4	144	88.4808	0.368095	0.0273519
16	B4	145	88.6789	0.368729	0.0243091
16	B4	146	88.8771	0.367926	0.0223727
16	B4	147	89.0752	0.366914	0.0214635
16	B4	148	89.2734	0.364755	0.0214904
16	B4	149	89.4715	0.366726	0.0222557
16	B4	150	89.6697	0.365357	0.0234236
16	B4	151	89.8678	0.362447	0.0245685
16	B4	152	90.066	0.360402	0.0252963
16	B4	153	90.2641	0.36132	0.0253604
16	B4	154	90.4623	0.360233	0.0247088
16	B4	155	90.6604	0.358646	0.0234524
16	B4	156	90.8586	0.35646	0.0217922
16	B4	157	91.0567	0.356695	0.0199601
16	B4	158	91.2549	0.358016	0.0181515
16	B4	159	91.453	0.355953	0.0164689
16	B4	160	91.6512	0.355152	0.0149152
16	B4	161	91.8493	0.353244	0.0134486
16	B4	162	92.0475	0.355356	0.0120589
16	B4	163	92.2457	0.354109	0.0107966
16	B4	164	92.4438	0.353493	0.00972938
16	B4	165	92.642	0.354064	0.00889199
16	B4	166	92.8401	0.352243	0.00828734
16	B4	167	93.0383	0.352001	0.00792785
16	B4	168	93.2364	0.354102	0.00784709
16	B4	169	93.4346	0.351794	0.00805951
16	B4	170	93.6327	0.352599	0.00849857
16	B4	171	93.8309	0.350606	0.00899091
16	B4	172	94.029	0.351271	0.00929321
16	B4	173	94.2272	0.351192	0.00915943
16	B4	174	94.4253	0.350122	0.00842043
16	B4	175	94.6235	0.348932	0.00705429
16	B4	176	94.8216	0.348514	0.0052271
17	B5	1	60.1451	3.74963	0.199746
17	B5	2	60.3433	3.74421	0.194326
17	B5	3	60.5414	3.74309	0.188476
17	B5	4	60.7396	3.72143	0.183894
17	B5	5	60.9377	3.7277	0.182134
17	B5	6	61.1359	3.72112	0.183937
17	B5	7	61.334	3.70689	0.188897
17	B5	8	61.5322	3.701	0.195708
17	B5	9	61.7303	3.69288	0.202751
17	B5	10	61.9285	3.68021	0.208758
17	B5	11	62.1266	3.6662	0.21317
17	B5	12	62.3248	3.6607	0.216077
17	B5	13	62.5229	3.65	0.217901
17	B5	14	62.7211	3.63951	0.219064
17	B5	15	62.9192	3.62892	0.21984
17	B5	16	63.1174	3.61997	0.220414
17	B5	17	63.3155	3.60584	0.221056
17	B5	18	63.5137	3.59903	0.222185
17	B5	19	63.7118	3.59048	0.224281
17	B5	20	63.91	3.57477	0.227678
17	B5	21	64.1081	3.5679	0.232372
17	B5	22	64.3063	3.56406	0.237972
17	B5	23	64.5044	3.54227	0.243836
17	B5	24	64.7026	3.53264	0.249314
17	B5	25	64.9007	3.52368	0.253972
17	B5	26	65.0989	3.51097	0.257775
17	B5	27	65.297	3.49813	0.261118
17	B5	28	65.4952	3.48177	0.264765
17	B5	29	65.6933	3.47367	0.269584
17	B5	30	65.8915	3.46376	0.276191
17	B5	31	66.0896	3.44865	0.284561
17	B5	32	66.2878	3.43764	0.293895
17	B5	33	66.4859	3.42482	0.302879
17	B5	34	66.6841	3.40767	0.31026
17	B5	35	66.8822	3.38858	0.315471
17	B5	36	67.0804	3.376	0.318925
17	B5	37	67.2786	3.35773	0.321798
17	B5	38	67.4767	3.34816	0.325471
17	B5	39	67.6749	3.3331	0.330874
17	B5	40	67.873	3.32071	0.338208
17	B5	41	68.0712	3.30081	0.347006
17	B5	42	68.2693	3.28173	0.356436
17	B5	43	68.4675	3.27051	0.36557
17	B5	44	68.6656	3.2535	0.373558
17	B5	45	68.8638	3.22868	0.37975
17	B5	46	69.0619	3.21724	0.383839
17	B5	47	69.2601	3.19295	0.385992
17	B5	48	69.4582	3.17806	0.386879
17	B5	49	69.6564	3.15846	0.387496
17	B5	50	69.8545	3.14298	0.388931
17	B5	51	70.0527	3.12357	0.392114
17	B5	52	70.2508	3.10622	0.397663
17	B5	53	70.449	3.08843	0.405798
17	B5	54	70.6471	3.07122	0.416316
17	B5	55	70.8453	3.04796	0.428626
17	B5	56	71.0434	3.0337	0.441863
17	B5	57	71.2416	3.0076	0.455153
17	B5	58	71.4397	2.98659	0.467866
17	B5	59	71.6379	2.96366	0.479806
17	B5	60	71.836	2.93911	0.491188
17	B5	61	72.0342	2.92098	0.502446
17	B5	62	72.2323	2.89639	0.514034
17	B5	63	72.4305	2.86854	0.526238
17	B5	64	72.6286	2.84579	0.539105
17	B5	65	72.8268	2.82082	0.552332
17	B5	66	73.0249	2.79606	0.565186
17	B5	67	73.2231	2.76975	0.576603
17	B5	68	73.4212	2.74097	0.585456
17	B5	69	73.6194	2.70583	0.591008
17	B5	70	73.8176	2.6812	0.593232
17	B5	71	74.0157	2.65454	0.592868
17	B5	72	74.2139	2.62676	0.59126
17	B5	73	74.412	2.59643	0.590032
17	B5	74	74.6102	2.56808	0.590734
17	B5	75	74.8083	2.54845	0.594459
17	B5	76	75.0065	2.51699	0.601531
17	B5	77	75.2046	2.49249	0.611353
17	B5	78	75.4028	2.46027	0.622596
17	B5	79	75.6009	2.43311	0.633589
17	B5	80	75.7991	2.39892	0.64287
17	B5	81	75.9972	2.37296	0.649584
17	B5	82	76.1954	2.33699	0.653667
17	B5	83	76.3935	2.30635	0.655756
17	B5	84	76.5917	2.2781	0.65689
17	B5	85	76.7898	2.24954	0.658188
17	B5	86	76.988	2.21562	0.660584
17	B5	87	77.1861	2.18444	0.664682
17	B5	88	77.3843	2.15496	0.670658
17	B5	89	77.5824	2.12765	0.678183
17	B5	90	77.7806	2.08993	0.686395
17	B5	91	77.9787	2.06217	0.694052
17	B5	92	78.1769	2.02504	0.699904
17	B5	93	78.375	1.99306	0.703205
17	B5	94	78.5732	1.95657	0.704169
17	B5	95	78.7713	1.9256	0.704149
17	B5	96	78.9695	1.88974	0.705342
17	B5	97	79.1676	1.8623	0.710116
17	B5	98	79.3658	1.83181	0.720144
17	B5	99	79.5639	1.80036	0.735756
17	B5	100	79.7621	1.76317	0.755751
17	B5	101	79.9603	1.72884	0.777738
17	B5	102	80.1584	1.6891	0.798817
17	B5	103	80.3566	1.65017	0.816386
17	B5	104	80.5547	1.61011	0.828845
17	B5	105	80.7529	1.56876	0.836122
17	B5	106	80.951	1.52691	0.839826
17	B5	107	81.1492	1.48728	0.842795
17	B5	108	81.3473	1.45173	0.848003
17	B5	109	81.5455	1.41591	0.857104
17	B5	110	81.7436	1.38114	0.869333
17	B5	111	81.9418	1.33912	0.881494
17	B5	112	82.1399	1.28891	0.889263
17	B5	113	82.3381	1.24152	0.889323
17	B5	114	82.5362	1.19609	0.88126
17	B5	115	82.7344	1.15481	0.868275
17	B5	116	82.9325	1.12005	0.856435
17	B5	117	83.1307	1.08692	0.853007
17	B5	118	83.3288	1.0513	0.86477
17	B5	119	83.527	1.01484	0.896909
17	B5	120	83.7251	0.973305	0.952471
17	B5	121	83.9233	0.93388	1.03183
17	B5	122	84.1214	0.888392	1.13172
17	B5	123	84.3196	0.838394	1.24403
17	B5	124	84.5177	0.777107	1.35506
17	B5	125	84.7159	0.700079	1.4464
17	B5	126	84.914	0.613828	1.49792
17	B5	127	85.1122	0.522039	1.49266
17	B5	128	85.3103	0.425717	1.42208
17	B5	129	85.5085	0.337743	1.28963
17	B5	130	85.7066	0.27544	1.11081
17	B5	131	85.9048	0.251726	0.909231
17	B5	132	86.103	0.235019	0.71001
17	B5	133	86.3011	0.222391	0.533265
17	B5	134	86.4993	0.214425	0.390212
17	B5	135	86.6974	0.208458	0.282909
17	B5	136	86.8956	0.199502	0.206859
17	B5	137	87.0937	0.194129	0.154627
17	B5	138	87.2919	0.191094	0.118818
17	B5	139	87.49	0.18655	0.0936524
17	B5	140	87.6882	0.184587	0.075285
17	B5	141	87.8863	0.181205	0.0614194
17	B5	142	88.0845	0.180229	0.0507531
17	B5	143	88.2826	0.177972	0.0425333
17	B5	144	88.4808	0.176525	0.0362812
17	B5	145	88.6789	0.175872	0.0316396
17	B5	146	88.8771	0.174294	0.0283005
17	B5	147	89.0752	0.172641	0.0259826
17	B5	148	89.2734	0.171814	0.0244424
17	B5	149	89.4715	0.171049	0.0234796
17	B5	150	89.6697	0.170211	0.0229159
17	B5	151	89.8678	0.168925	0.0225472
17	B5	152	90.066	0.167271	0.0221061
17	B5	153	90.2641	0.167642	0.0212834
17	B5	154	90.4623	0.16474	0.0198286
17	B5	155	90.6604	0.163866	0.0176906
17	B5	156	90.8586	0.162976	0.0151098
17	B5	157	91.0567	0.163659	0.0125743
17	B5	158	91.2549	0.164358	0.0106241
17	B5	159	91.453	0.164001	0.00960401
17	B5	160	91.6512	0.162843	0.0095076
17	B5	161	91.8493	0.16204	0.0100005
17	B5	162	92.0475	0.16264	0.0105957
17	B5	163	92.2457	0.159695	0.0108681
17	B5	164	92.4438	0.161052	0.0106005
17	B5	165	92.642	0.159522	0.00982274
17	B5	166	92.8401	0.159556	0.00875661
17	B5	167	93.0383	0.159353	0.0077109
17	B5	168	93.2364	0.159157	0.00696415
17	B5	169	93.4346	0.160309	0.00666647
17	B5	170	93.6327	0.157184	0.00678928
17	B5	171	93.8309	0.159932	0.00713413
17	B5	172	94.029	0.157444	0.00740236
17	B5	173	94.2272	0.157129	0.00730527
17	B5	174	94.4253	0.157339	0.00667586
17	B5	175	94.6235	0.155428	0.00553719
17	B5	176	94.8216	0.15694	0.00409144
18	B6	1	60.1451	4.37959	0.25645
18	B6	2	60.3433	4.3721	0.251487
18	B6	3	60.5414	4.36106	0.245222
18	B6	4	60.7396	4.35604	0.239062
18	B6	5	60.9377	4.34147	0.234643
18	B6	6	61.1359	4.33924	0.233245
18	B6	7	61.334	4.32677	0.235386
18	B6	8	61.5322	4.31467	0.240614
18	B6	9	61.7303	4.30888	0.247725
18	B6	10	61.9285	4.30223	0.255243
18	B6	11	62.1266	4.28209	0.262049
18	B6	12	62.3248	4.26874	0.26787
18	B6	13	62.5229	4.26068	0.273318
18	B6	14	62.7211	4.24919	0.27939
18	B6	15	62.9192	4.24075	0.286731
18	B6	16	63.1174	4.22419	0.295109
18	B6	17	63.3155	4.21941	0.303495
18	B6	18	63.5137	4.19809	0.310668
18	B6	19	63.7118	4.18424	0.315991
18	B6	20	63.91	4.17099	0.319818
18	B6	21	64.1081	4.15545	0.323278
18	B6	22	64.3063	4.14233	0.327545
18	B6	23	64.5044	4.13564	0.333091
18	B6	24	64.7026	4.12004	0.339459
18	B6	25	64.9007	4.10007	0.345624
18	B6	26	65.0989	4.08485	0.35072
18	B6	27	65.297	4.06721	0.354561
18	B6	28	65.4952	4.06053	0.357645
18	B6	29	65.6933	4.03424	0.360706
[truncated: 3,315 more rows]
