# Supplementary material for: Loss of IL1RA promotes prostate cancer growth and metastasis by activating Akt signaling pathway
Source: PLoS One. 2026 Feb 2;21(2):e0339611. doi: 10.1371/journal.pone.0339611 (PMC12863537; doi:10.1371/journal.pone.0339611)
Supplement: S2 File — The raw data are presented in Raw data.zip. (ZIP) [file pone.0339611.s002.zip › Raw data/Figure 1/qPCR-IL1RA cell line/qPCR 2022-07-06-Pcell-IL1RN.xlsx]

## Sheet: Tabelle1
	GAPDH	IL1RN	g-o	Power	percent	mean	stdev
BPH	19.4911	26.0229	-6.53174	0.0108081	1.08081	1.20633	0.148943
	19.4967	25.6854	-6.18872	0.0137091	1.37091
	19.5303	25.9511	-6.42072	0.0116727	1.16727
Arcap	19.9343	30.9606	-11.0263	0.000479454	0.0479454	0.0725549	0.022389
	20.362	30.4525	-10.0905	0.000917187	0.0917187
	20.3436	30.6678	-10.3242	0.000780006	0.0780006
PC3	18.975	28.3054	-9.33032	0.00155344	0.155344	0.203822	0.0419859
	19.1405	27.92	-8.77951	0.00227565	0.227565
	19.1239	27.8971	-8.77323	0.00228557	0.228557
C4-2B	19.1782	29.7494	-10.5711	0.000657326	0.0657326	0.126246	0.0524972
	19.7402	29.0886	-9.3484	0.0015341	0.15341
	19.9233	29.2146	-9.29136	0.00159595	0.159595
LNCap	19.5827	29.3546	-9.77186	0.00114387	0.114387	0.140268	0.0356706
	19.6252	29.2638	-9.63858	0.00125458	0.125458
	19.5973	28.7074	-9.11013	0.00180958	0.180958
