# Supplementary material for: Loss of IL1RA promotes prostate cancer growth and metastasis by activating Akt signaling pathway
Source: PLoS One. 2026 Feb 2;21(2):e0339611. doi: 10.1371/journal.pone.0339611 (PMC12863537; doi:10.1371/journal.pone.0339611)
Supplement: S2 File — The raw data are presented in Raw data.zip. (ZIP) [file pone.0339611.s002.zip › Raw data/Figure 1/WB-Image J.xlsx]

## Sheet: Sheet1
cell lines
	BPH	Arcap	PC3	C4-2B	LNCap			BPH	Arcap	PC3	C4-2B	LNCap			BPH	Arcap	PC3	C4-2B	LNCap
IL1RA	98032	48706	63527	58945	60358		IL1RA	112571	62587	78792	71871	72364		IL1RA	121298	71118	89105	82379	81809
Tubulin	195012	190626	191713	210803	185115		Tubulin	199149	194417	193471	209561	184846		Tubulin	199307	197379	194543	207233	185913
	0.502697	0.255506	0.331365	0.279621	0.326057			0.56526	0.321921	0.407255	0.34296	0.391483			0.608599	0.360312	0.458022	0.397519	0.440039
	0.913995	0.464556	0.602482	0.508402	0.592831			1.02775	0.585312	0.740463	0.623563	0.711787			1.10654	0.655113	0.832768	0.722761	0.800071
knockdown
	shscr	shIL1RA-1#	shIL1RA-2#			shscr	shIL1RA-1#	shIL1RA-2#			shscr	shIL1RA-1#	shIL1RA-2#
IL1RA	163888	91742	60275		IL1RA	179327	98954	72746		IL1RA	160584	81602	79885
Tubulin	193578	194252	176219		Tubulin	197497	186316	187968		Tubulin	205374	187154	188082
	0.846625	0.472283	0.342046			0.907999	0.531108	0.387013			0.78191	0.436015	0.424735
	0.962074	0.536686	0.388689			1.03182	0.603532	0.439787			0.888534	0.495472	0.482653
overexpression
	C4-2B-EV	C4-2B-IL1RA			C4-2B-EV	C4-2B-IL1RA			C4-2B-EV	C4-2B-IL1RA
IL1RA	61163	105154		IL1RA	74344	118517		IL1RA	70183	114933
Tubulin	139424	113627		Tubulin	143693	104810		Tubulin	144376	108407
	0.438683	0.925431			0.517381	1.13078			0.486113	1.0602
	0.933369	1.969			1.10081	2.40591			1.03428	2.25574
overexpression
	LNCap-EV	LNCap-IL1RA			LNCap-EV	LNCap-IL1RA			LNCap-EV	LNCap-IL1RA
IL1RA	112856	199597		IL1RA	103821	185830		IL1RA	94574	203231
Tubulin	212608	141687		Tubulin	221275	139361		Tubulin	248394	127350
	0.530817	1.40872			0.469194	1.33344			0.380742	1.59585
	1.0833	2.87493			0.95754	2.72131			0.777024	3.25683
BPH pathway
	shscr	shIL1RA-1#	shIL1RA-2#			shscr	shIL1RA-1#	shIL1RA-2#			shscr	shIL1RA-1#	shIL1RA-2#
p-AKT Ser	0	909856	948268		p-AKT Ser	0	1201548	1239926		p-AKT Ser	0	1373488	1414350
t-AKT	1269322	1284388	1289849		t-AKT	1445842	1460997	1466837		t-AKT	1159335	1774143	1779827
	0	0.708397	0.735178			0	0.822416	0.845306			0	0.77417	0.794656
	0	0.932101	0.967339			0	1.08213	1.11224			0	1.01864	1.0456
C4-2B pathway
	C4-2B-EV	C4-2B-IL1RA			C4-2B-EV	C4-2B-IL1RA			C4-2B-EV	C4-2B-IL1RA
p-AKT Ser	991745	352679		p-AKT Ser	939716	354825		p-AKT Ser	991112	304248
t-AKT	837850	888755		t-AKT	766427	814836		t-AKT	879649	927891
	1.18368	0.396824			1.2261	0.435456			1.12671	0.327892
	1.01169	0.339166			1.04795	0.372184			0.963003	0.28025
p-GSK3β				p-GSK3β				p-GSK3β
GSK3β				GSK3β				GSK3β
Tubulin	649413	631326		Tubulin	733449	714021		Tubulin	817399	796943
LNCap pathway
	LNCap-EV	LNCap-IL1RA			LNCap-EV	LNCap-IL1RA			LNCap-EV	LNCap-IL1RA
p-AKT Ser	841099	402029		p-AKT Ser	964099	338951		p-AKT Ser	922082	311190
t-AKT	608716	609665		t-AKT	783992	562375		t-AKT	800418	599495
	1.38176	0.659426			1.22973	0.602713			1.152	0.519087
	1.10541	0.527541			0.983785	0.482171			0.9216	0.41527
FOXO3				FOXO3				FOXO3
Tubulin	578361	598701		Tubulin	658897	685542		Tubulin	698666	721184
