# Supplementary material for: Loss of IL1RA promotes prostate cancer growth and metastasis by activating Akt signaling pathway
Source: PLoS One. 2026 Feb 2;21(2):e0339611. doi: 10.1371/journal.pone.0339611 (PMC12863537; doi:10.1371/journal.pone.0339611)
Supplement: S2 File — The raw data are presented in Raw data.zip. (ZIP) [file pone.0339611.s002.zip › Raw data/Figure 2/qPCR-IL1RA cell line/ITGAL KD/2022-08-15 104646IL1RN.xls]

## Sheet: Sample Setup
Block Type	Fast 96-Well Block (0.1mL)
Calibration Background is expired	Yes
Calibration Background performed on	2021-03-05 13:47:24 PM CET
Calibration FAM is expired	Yes
Calibration FAM performed on	2021-03-05 14:32:19 PM CET
Calibration NED is expired	Yes
Calibration NED performed on	2021-03-05 14:17:55 PM CET
Calibration ROI is expired	Yes
Calibration ROI performed on	2021-03-05 13:40:39 PM CET
Calibration ROX is expired	Yes
Calibration ROX performed on	2021-03-05 14:10:17 PM CET
Calibration SYBR is expired	Yes
Calibration SYBR performed on	2021-03-05 14:02:51 PM CET
Calibration TAMRA is expired	Yes
Calibration TAMRA performed on	2021-03-05 14:25:06 PM CET
Calibration Uniformity is expired	Yes
Calibration Uniformity performed on	2021-03-05 13:55:29 PM CET
Calibration VIC is expired	Yes
Calibration VIC performed on	2021-03-05 14:43:48 PM CET
Chemistry	SYBR_GREEN
Experiment Barcode
Experiment Comments
Experiment File Name	D:\Applied Biosystems\ViiA7 Software v1.2\experiments\Mingquan qPCR\2022-08-15 104646IL1RA.eds
Experiment Name	2022-08-15 104646
Experiment Run End Time	2002-01-01 03:30:36 AM CET
Experiment Type	Comparative Cт (ΔΔCт)
Experiment User Name
Instrument Name	278880048
Instrument Serial Number	278880048
Instrument Type	ViiA 7
Passive Reference	ROX
Quantification Cycle Method	Ct
Signal Smoothing On	true
Stage/ Cycle where Analysis is performed	Stage 2, Step 2
Well	Well Position	Sample Name	Sample Color	Biogroup Name	Biogroup Color	Target Name	Target Color	Task	Reporter	Quencher	Quantity	Comments
1	A1	shscr	RGB(176,23,31)			GAPDH	RGB(176,23,31)	UNKNOWN	SYBR	None
2	A2	shscr	RGB(176,23,31)			GAPDH	RGB(176,23,31)	UNKNOWN	SYBR	None
3	A3	shscr	RGB(176,23,31)			GAPDH	RGB(176,23,31)	UNKNOWN	SYBR	None
4	A4	shscr	RGB(176,23,31)			IL1RA	RGB(176,23,31)	UNKNOWN	SYBR	None
5	A5	shscr	RGB(176,23,31)			IL1RA	RGB(176,23,31)	UNKNOWN	SYBR	None
6	A6	shscr	RGB(176,23,31)			IL1RA	RGB(176,23,31)	UNKNOWN	SYBR	None
7	A7	EV2	RGB(0,245,255)			GAPDH	RGB(176,23,31)	UNKNOWN	SYBR	None
8	A8	EV2	RGB(0,245,255)			GAPDH	RGB(176,23,31)	UNKNOWN	SYBR	None
9	A9	EV2	RGB(0,245,255)			GAPDH	RGB(176,23,31)	UNKNOWN	SYBR	None
10	A10	EV2	RGB(0,245,255)			IL1RA	RGB(176,23,31)	UNKNOWN	SYBR	None
11	A11	EV2	RGB(0,245,255)			IL1RA	RGB(176,23,31)	UNKNOWN	SYBR	None
12	A12	EV2	RGB(0,245,255)			IL1RA	RGB(176,23,31)	UNKNOWN	SYBR	None
13	B1	sh1	RGB(0,0,255)			GAPDH	RGB(176,23,31)	UNKNOWN	SYBR	None
14	B2	sh1	RGB(0,0,255)			GAPDH	RGB(176,23,31)	UNKNOWN	SYBR	None
15	B3	sh1	RGB(0,0,255)			GAPDH	RGB(176,23,31)	UNKNOWN	SYBR	None
16	B4	sh1	RGB(0,0,255)			IL1RA	RGB(176,23,31)	UNKNOWN	SYBR	None
17	B5	sh1	RGB(0,0,255)			IL1RA	RGB(176,23,31)	UNKNOWN	SYBR	None
18	B6	sh1	RGB(0,0,255)			IL1RA	RGB(176,23,31)	UNKNOWN	SYBR	None
19	B7	OE2	RGB(238,220,130)			GAPDH	RGB(176,23,31)	UNKNOWN	SYBR	None
20	B8	OE2	RGB(238,220,130)			GAPDH	RGB(176,23,31)	UNKNOWN	SYBR	None
21	B9	OE2	RGB(238,220,130)			GAPDH	RGB(176,23,31)	UNKNOWN	SYBR	None
22	B10	OE2	RGB(238,220,130)			IL1RA	RGB(176,23,31)	UNKNOWN	SYBR	None
23	B11	OE2	RGB(238,220,130)			IL1RA	RGB(176,23,31)	UNKNOWN	SYBR	None
24	B12	OE2	RGB(238,220,130)			IL1RA	RGB(176,23,31)	UNKNOWN	SYBR	None
25	C1	sh2	RGB(0,139,69)			GAPDH	RGB(176,23,31)	UNKNOWN	SYBR	None
26	C2	sh2	RGB(0,139,69)			GAPDH	RGB(176,23,31)	UNKNOWN	SYBR	None
27	C3	sh2	RGB(0,139,69)			GAPDH	RGB(176,23,31)	UNKNOWN	SYBR	None
28	C4	sh2	RGB(0,139,69)			IL1RA	RGB(176,23,31)	UNKNOWN	SYBR	None
29	C5	sh2	RGB(0,139,69)			IL1RA	RGB(176,23,31)	UNKNOWN	SYBR	None
30	C6	sh2	RGB(0,139,69)			IL1RA	RGB(176,23,31)	UNKNOWN	SYBR	None
31	C7	EV4	RGB(238,238,0)			GAPDH	RGB(176,23,31)	UNKNOWN	SYBR	None
32	C8	EV4	RGB(238,238,0)			GAPDH	RGB(176,23,31)	UNKNOWN	SYBR	None
33	C9	EV4	RGB(238,238,0)			GAPDH	RGB(176,23,31)	UNKNOWN	SYBR	None
34	C10	EV4	RGB(238,238,0)			IL1RA	RGB(176,23,31)	UNKNOWN	SYBR	None
35	C11	EV4	RGB(238,238,0)			IL1RA	RGB(176,23,31)	UNKNOWN	SYBR	None
36	C12	EV4	RGB(238,238,0)			IL1RA	RGB(176,23,31)	UNKNOWN	SYBR	None
37	D1	sh3	RGB(255,127,0)			GAPDH	RGB(176,23,31)	UNKNOWN	SYBR	None
38	D2	sh3	RGB(255,127,0)			GAPDH	RGB(176,23,31)	UNKNOWN	SYBR	None
39	D3	sh3	RGB(255,127,0)			GAPDH	RGB(176,23,31)	UNKNOWN	SYBR	None
40	D4	sh3	RGB(255,127,0)			IL1RA	RGB(176,23,31)	UNKNOWN	SYBR	None
41	D5	sh3	RGB(255,127,0)			IL1RA	RGB(176,23,31)	UNKNOWN	SYBR	None
42	D6	sh3	RGB(255,127,0)			IL1RA	RGB(176,23,31)	UNKNOWN	SYBR	None
43	D7	OE4	RGB(142,142,56)			GAPDH	RGB(176,23,31)	UNKNOWN	SYBR	None
44	D8	OE4	RGB(142,142,56)			GAPDH	RGB(176,23,31)	UNKNOWN	SYBR	None
45	D9	OE4	RGB(142,142,56)			GAPDH	RGB(176,23,31)	UNKNOWN	SYBR	None
46	D10	OE4	RGB(142,142,56)			IL1RA	RGB(176,23,31)	UNKNOWN	SYBR	None
47	D11	OE4	RGB(142,142,56)			IL1RA	RGB(176,23,31)	UNKNOWN	SYBR	None
48	D12	OE4	RGB(142,142,56)			IL1RA	RGB(176,23,31)	UNKNOWN	SYBR	None
49	E1	sh4	RGB(139,137,112)			GAPDH	RGB(176,23,31)	UNKNOWN	SYBR	None
50	E2	sh4	RGB(139,137,112)			GAPDH	RGB(176,23,31)	UNKNOWN	SYBR	None
51	E3	sh4	RGB(139,137,112)			GAPDH	RGB(176,23,31)	UNKNOWN	SYBR	None
52	E4	sh4	RGB(139,137,112)			IL1RA	RGB(176,23,31)	UNKNOWN	SYBR	None
53	E5	sh4	RGB(139,137,112)			IL1RA	RGB(176,23,31)	UNKNOWN	SYBR	None
54	E6	sh4	RGB(139,137,112)			IL1RA	RGB(176,23,31)	UNKNOWN	SYBR	None
55	E7
56	E8
57	E9
58	E10
59	E11
60	E12
61	F1	sh5	RGB(238,121,66)			GAPDH	RGB(176,23,31)	UNKNOWN	SYBR	None
62	F2	sh5	RGB(238,121,66)			GAPDH	RGB(176,23,31)	UNKNOWN	SYBR	None
63	F3	sh5	RGB(238,121,66)			GAPDH	RGB(176,23,31)	UNKNOWN	SYBR	None
64	F4	sh5	RGB(238,121,66)			IL1RA	RGB(176,23,31)	UNKNOWN	SYBR	None
65	F5	sh5	RGB(238,121,66)			IL1RA	RGB(176,23,31)	UNKNOWN	SYBR	None
66	F6	sh5	RGB(238,121,66)			IL1RA	RGB(176,23,31)	UNKNOWN	SYBR	None
67	F7
68	F8
69	F9
70	F10
71	F11
72	F12
73	G1	EV1	RGB(142,56,142)			GAPDH	RGB(176,23,31)	UNKNOWN	SYBR	None
74	G2	EV1	RGB(142,56,142)			GAPDH	RGB(176,23,31)	UNKNOWN	SYBR	None
75	G3	EV1	RGB(142,56,142)			GAPDH	RGB(176,23,31)	UNKNOWN	SYBR	None
76	G4	EV1	RGB(142,56,142)			IL1RA	RGB(176,23,31)	UNKNOWN	SYBR	None
77	G5	EV1	RGB(142,56,142)			IL1RA	RGB(176,23,31)	UNKNOWN	SYBR	None
78	G6	EV1	RGB(142,56,142)			IL1RA	RGB(176,23,31)	UNKNOWN	SYBR	None
79	G7
80	G8
81	G9
82	G10
83	G11
84	G12
85	H1	OE1	RGB(198,113,113)			GAPDH	RGB(176,23,31)	UNKNOWN	SYBR	None
86	H2	OE1	RGB(198,113,113)			GAPDH	RGB(176,23,31)	UNKNOWN	SYBR	None
87	H3	OE1	RGB(198,113,113)			GAPDH	RGB(176,23,31)	UNKNOWN	SYBR	None
88	H4	OE1	RGB(198,113,113)			IL1RA	RGB(176,23,31)	UNKNOWN	SYBR	None
89	H5	OE1	RGB(198,113,113)			IL1RA	RGB(176,23,31)	UNKNOWN	SYBR	None
90	H6	OE1	RGB(198,113,113)			IL1RA	RGB(176,23,31)	UNKNOWN	SYBR	None
91	H7
92	H8
93	H9
94	H10
95	H11
96	H12

## Sheet: Amplification Data
Block Type	Fast 96-Well Block (0.1mL)
Calibration Background is expired	Yes
Calibration Background performed on	2021-03-05 13:47:24 PM CET
Calibration FAM is expired	Yes
Calibration FAM performed on	2021-03-05 14:32:19 PM CET
Calibration NED is expired	Yes
Calibration NED performed on	2021-03-05 14:17:55 PM CET
Calibration ROI is expired	Yes
Calibration ROI performed on	2021-03-05 13:40:39 PM CET
Calibration ROX is expired	Yes
Calibration ROX performed on	2021-03-05 14:10:17 PM CET
Calibration SYBR is expired	Yes
Calibration SYBR performed on	2021-03-05 14:02:51 PM CET
Calibration TAMRA is expired	Yes
Calibration TAMRA performed on	2021-03-05 14:25:06 PM CET
Calibration Uniformity is expired	Yes
Calibration Uniformity performed on	2021-03-05 13:55:29 PM CET
Calibration VIC is expired	Yes
Calibration VIC performed on	2021-03-05 14:43:48 PM CET
Chemistry	SYBR_GREEN
Experiment Barcode
Experiment Comments
Experiment File Name	D:\Applied Biosystems\ViiA7 Software v1.2\experiments\Mingquan qPCR\2022-08-15 104646IL1RA.eds
Experiment Name	2022-08-15 104646
Experiment Run End Time	2002-01-01 03:30:36 AM CET
Experiment Type	Comparative Cт (ΔΔCт)
Experiment User Name
Instrument Name	278880048
Instrument Serial Number	278880048
Instrument Type	ViiA 7
Passive Reference	ROX
Quantification Cycle Method	Ct
Signal Smoothing On	true
Stage/ Cycle where Analysis is performed	Stage 2, Step 2
Well	Cycle	Target Name	Rn	Delta Rn
1	1	GAPDH	0.908287	-0.0183631
1	2	GAPDH	0.91458	-0.0200606
1	3	GAPDH	0.933242	-0.00939061
1	4	GAPDH	0.950361	-0.000262556
1	5	GAPDH	0.960687	0.00207194
1	6	GAPDH	0.967946	0.00133949
1	7	GAPDH	0.979955	0.00535734
1	8	GAPDH	0.986962	0.00437335
1	9	GAPDH	0.993534	0.00295401
1	10	GAPDH	0.99975	0.00117889
1	11	GAPDH	1.00634	-0.000220961
1	12	GAPDH	1.01227	-0.00228636
1	13	GAPDH	1.02007	-0.00247433
1	14	GAPDH	1.02894	-0.00159847
1	15	GAPDH	1.03749	-0.00104174
1	16	GAPDH	1.05251	0.00599104
1	17	GAPDH	1.08105	0.0265365
1	18	GAPDH	1.13592	0.0734135
1	19	GAPDH	1.23879	0.168293
1	20	GAPDH	1.43108	0.352597
1	21	GAPDH	1.76161	0.67513
1	22	GAPDH	2.27269	1.17822
1	23	GAPDH	2.91284	1.81038
1	24	GAPDH	3.47248	2.36204
1	25	GAPDH	3.85423	2.73579
1	26	GAPDH	4.13238	3.00595
1	27	GAPDH	4.34752	3.2131
1	28	GAPDH	4.51838	3.37596
1	29	GAPDH	4.64903	3.49862
1	30	GAPDH	4.74757	3.58917
1	31	GAPDH	4.82237	3.65598
1	32	GAPDH	4.88366	3.70928
1	33	GAPDH	4.94385	3.76148
1	34	GAPDH	4.9934	3.80304
1	35	GAPDH	5.02588	3.82753
1	36	GAPDH	5.05978	3.85343
1	37	GAPDH	5.09085	3.87651
1	38	GAPDH	5.09987	3.87755
1	39	GAPDH	5.12865	3.89834
1	40	GAPDH	5.15482	3.91651
2	1	GAPDH	0.919762	-0.0156796
2	2	GAPDH	0.922927	-0.0188182
2	3	GAPDH	0.936869	-0.0111794
2	4	GAPDH	0.950063	-0.00428929
2	5	GAPDH	0.960299	-0.000356785
2	6	GAPDH	0.970047	0.00308798
2	7	GAPDH	0.979075	0.00581212
2	8	GAPDH	0.987586	0.00801972
2	9	GAPDH	0.993192	0.00732249
2	10	GAPDH	0.996444	0.00427059
2	11	GAPDH	1.00024	0.00176609
2	12	GAPDH	1.00341	-0.00137165
2	13	GAPDH	1.00664	-0.00444609
2	14	GAPDH	1.01252	-0.0048686
2	15	GAPDH	1.01992	-0.00376713
2	16	GAPDH	1.03342	0.00343033
2	17	GAPDH	1.05844	0.0221428
2	18	GAPDH	1.10972	0.0671213
2	19	GAPDH	1.21119	0.162289
2	20	GAPDH	1.3957	0.340488
2	21	GAPDH	1.71612	0.654607
2	22	GAPDH	2.22432	1.15651
2	23	GAPDH	2.88139	1.80727
2	24	GAPDH	3.47802	2.3976
2	25	GAPDH	3.88813	2.80141
2	26	GAPDH	4.18187	3.08884
2	27	GAPDH	4.41862	3.31929
2	28	GAPDH	4.60504	3.4994
2	29	GAPDH	4.73814	3.62621
2	30	GAPDH	4.84678	3.72854
2	31	GAPDH	4.93523	3.81068
2	32	GAPDH	5.00064	3.86979
2	33	GAPDH	5.06074	3.92358
2	34	GAPDH	5.11281	3.96936
2	35	GAPDH	5.14627	3.99651
2	36	GAPDH	5.17696	4.0209
2	37	GAPDH	5.20988	4.04752
2	38	GAPDH	5.23166	4.06299
2	39	GAPDH	5.244	4.06903
2	40	GAPDH	5.26456	4.08328
3	1	GAPDH	0.632989	-0.00794577
3	2	GAPDH	0.637039	-0.00936592
3	3	GAPDH	0.645763	-0.00611253
3	4	GAPDH	0.654979	-0.00236639
3	5	GAPDH	0.662847	3.20909e-05
3	6	GAPDH	0.671358	0.00307317
3	7	GAPDH	0.678435	0.0046798
3	8	GAPDH	0.682201	0.00297528
3	9	GAPDH	0.687453	0.00275795
3	10	GAPDH	0.691711	0.00154529
3	11	GAPDH	0.695963	0.000327315
3	12	GAPDH	0.699757	-0.00134836
3	13	GAPDH	0.703737	-0.00283884
3	14	GAPDH	0.709321	-0.00272477
3	15	GAPDH	0.717863	0.000347363
3	16	GAPDH	0.73219	0.00920413
3	17	GAPDH	0.758631	0.0301757
3	18	GAPDH	0.810484	0.0765581
3	19	GAPDH	0.91108	0.171684
3	20	GAPDH	1.09389	0.34902
3	21	GAPDH	1.4166	0.666264
3	22	GAPDH	1.92886	1.17305
3	23	GAPDH	2.59587	1.83459
3	24	GAPDH	3.21139	2.44464
3	25	GAPDH	3.63653	2.86431
3	26	GAPDH	3.9429	3.16522
3	27	GAPDH	4.18486	3.40171
3	28	GAPDH	4.37659	3.58796
3	29	GAPDH	4.52072	3.72663
3	30	GAPDH	4.62822	3.82866
3	31	GAPDH	4.71599	3.91096
3	32	GAPDH	4.78642	3.97592
3	33	GAPDH	4.84018	4.02421
3	34	GAPDH	4.88525	4.0638
3	35	GAPDH	4.92237	4.09545
3	36	GAPDH	4.95925	4.12687
3	37	GAPDH	4.98582	4.14796
3	38	GAPDH	5.00605	4.16273
3	39	GAPDH	5.02469	4.17589
3	40	GAPDH	5.04065	4.18638
4	1	IL1RA	1.52523	-0.0444465
4	2	IL1RA	1.53465	-0.0394842
4	3	IL1RA	1.5497	-0.0288984
4	4	IL1RA	1.56503	-0.0180256
4	5	IL1RA	1.57765	-0.00987215
4	6	IL1RA	1.5899	-0.0020835
4	7	IL1RA	1.5991	0.00265887
4	8	IL1RA	1.60839	0.00748314
4	9	IL1RA	1.61457	0.0092007
4	10	IL1RA	1.62187	0.0120392
4	11	IL1RA	1.63136	0.0170646
4	12	IL1RA	1.6346	0.0158456
4	13	IL1RA	1.63953	0.0163184
4	14	IL1RA	1.64276	0.0150821
4	15	IL1RA	1.6441	0.0119638
4	16	IL1RA	1.64292	0.00631683
4	17	IL1RA	1.64309	0.00203101
4	18	IL1RA	1.64233	-0.0031937
4	19	IL1RA	1.6414	-0.00858853
4	20	IL1RA	1.64145	-0.0129939
4	21	IL1RA	1.64391	-0.0149965
4	22	IL1RA	1.64602	-0.0173519
4	23	IL1RA	1.6533	-0.014537
4	24	IL1RA	1.66667	-0.00562707
4	25	IL1RA	1.69659	0.0198313
4	26	IL1RA	1.75653	0.0753139
4	27	IL1RA	1.86946	0.183781
4	28	IL1RA	2.06739	0.377246
4	29	IL1RA	2.38538	0.69077
4	30	IL1RA	2.80031	1.10124
4	31	IL1RA	3.19038	1.48685
4	32	IL1RA	3.48998	1.78199
4	33	IL1RA	3.73899	2.02654
4	34	IL1RA	3.95761	2.24069
4	35	IL1RA	4.13249	2.41112
4	36	IL1RA	4.26101	2.53517
4	37	IL1RA	4.36686	2.63656
4	38	IL1RA	4.45419	2.71943
4	39	IL1RA	4.52068	2.78146
4	40	IL1RA	4.57262	2.82893
5	1	IL1RA	1.28962	-0.0372126
5	2	IL1RA	1.29473	-0.0358903
5	3	IL1RA	1.30769	-0.0267258
5	4	IL1RA	1.32155	-0.0166536
5	5	IL1RA	1.33151	-0.0104831
5	6	IL1RA	1.34468	-0.00109984
5	7	IL1RA	1.35195	0.0023736
5	8	IL1RA	1.3587	0.00533779
5	9	IL1RA	1.36691	0.00976026
5	10	IL1RA	1.37439	0.0134472
5	11	IL1RA	1.37862	0.0138873
5	12	IL1RA	1.38646	0.0179383
5	13	IL1RA	1.38989	0.0175809
5	14	IL1RA	1.38904	0.0129349
5	15	IL1RA	1.38874	0.00884381
5	16	IL1RA	1.38885	0.00517102
5	17	IL1RA	1.38818	0.00070417
5	18	IL1RA	1.38598	-0.00528355
5	19	IL1RA	1.38535	-0.00970462
5	20	IL1RA	1.38775	-0.0110948
5	21	IL1RA	1.38955	-0.0130829
5	22	IL1RA	1.39257	-0.0138509
5	23	IL1RA	1.40024	-0.00997588
5	24	IL1RA	1.41656	0.0025564
5	25	IL1RA	1.44548	0.0276896
5	26	IL1RA	1.50932	0.0877405
5	27	IL1RA	1.62824	0.202868
5	28	IL1RA	1.83483	0.405674
5	29	IL1RA	2.16808	0.735128
5	30	IL1RA	2.59466	1.15792
5	31	IL1RA	2.97667	1.53614
5	32	IL1RA	3.27304	1.82872
5	33	IL1RA	3.52481	2.0767
5	34	IL1RA	3.73714	2.28524
5	35	IL1RA	3.90542	2.44973
5	36	IL1RA	4.04017	2.58069
5	37	IL1RA	4.15182	2.68855
5	38	IL1RA	4.23351	2.76645
5	39	IL1RA	4.29228	2.82143
5	40	IL1RA	4.34136	2.86672
6	1	IL1RA	1.48961	-0.0395326
6	2	IL1RA	1.49482	-0.0384253
6	3	IL1RA	1.50927	-0.0280663
6	4	IL1RA	1.52143	-0.0199987
6	5	IL1RA	1.53524	-0.0102881
6	6	IL1RA	1.54695	-0.0026734
6	7	IL1RA	1.55718	0.00346585
6	8	IL1RA	1.5675	0.00969402
6	9	IL1RA	1.57408	0.0121807
6	10	IL1RA	1.58122	0.015226
6	11	IL1RA	1.58688	0.0167901
6	12	IL1RA	1.59083	0.0166414
6	13	IL1RA	1.59281	0.014526
6	14	IL1RA	1.59455	0.0121759
6	15	IL1RA	1.59462	0.00815052
6	16	IL1RA	1.59388	0.00331118
6	17	IL1RA	1.59405	-0.000611907
6	18	IL1RA	1.59519	-0.00356821
6	19	IL1RA	1.59621	-0.00664241
6	20	IL1RA	1.59597	-0.01097
6	21	IL1RA	1.59622	-0.014823
6	22	IL1RA	1.60061	-0.0145196
6	23	IL1RA	1.60731	-0.0119146
6	24	IL1RA	1.62261	-0.000714889
6	25	IL1RA	1.65063	0.0232119
6	26	IL1RA	1.70585	0.0743427
6	27	IL1RA	1.80993	0.174319
6	28	IL1RA	1.99415	0.354445
6	29	IL1RA	2.29219	0.648399
6	30	IL1RA	2.69688	1.04899
6	31	IL1RA	3.08897	1.43698
6	32	IL1RA	3.39453	1.73845
6	33	IL1RA	3.6531	1.99293
6	34	IL1RA	3.87248	2.20821
6	35	IL1RA	4.04845	2.38009
6	36	IL1RA	4.18563	2.51317
6	37	IL1RA	4.2967	2.62014
6	38	IL1RA	4.38528	2.70464
6	39	IL1RA	4.46108	2.77633
6	40	IL1RA	4.51707	2.82823
7	1	GAPDH	0.750373	-0.00638731
7	2	GAPDH	0.753487	-0.0102379
7	3	GAPDH	0.764216	-0.00647207
7	4	GAPDH	0.775433	-0.00221866
7	5	GAPDH	0.785444	0.000828475
7	6	GAPDH	0.794984	0.00340414
7	7	GAPDH	0.80165	0.00310644
7	8	GAPDH	0.808179	0.00267165
7	9	GAPDH	0.816013	0.00354155
7	10	GAPDH	0.821615	0.00217955
7	11	GAPDH	0.826354	-4.50485e-05
7	12	GAPDH	0.832068	-0.00129422
7	13	GAPDH	0.837539	-0.00278729
7	14	GAPDH	0.844376	-0.00291451
7	15	GAPDH	0.853692	-0.000562548
7	16	GAPDH	0.870655	0.00943747
7	17	GAPDH	0.904913	0.0367309
7	18	GAPDH	0.972034	0.0968883
7	19	GAPDH	1.09459	0.21248
7	20	GAPDH	1.31761	0.428536
7	21	GAPDH	1.70226	0.806225
7	22	GAPDH	2.28596	1.38296
7	23	GAPDH	2.97669	2.06672
7	24	GAPDH	3.52868	2.61176
7	25	GAPDH	3.90131	2.97742
7	26	GAPDH	4.18574	3.25488
7	27	GAPDH	4.40958	3.47176
7	28	GAPDH	4.57737	3.63258
7	29	GAPDH	4.70478	3.75303
7	30	GAPDH	4.80286	3.84415
7	31	GAPDH	4.87997	3.91429
7	32	GAPDH	4.94404	3.9714
7	33	GAPDH	4.99832	4.01872
7	34	GAPDH	5.03663	4.05007
7	35	GAPDH	5.07494	4.08141
7	36	GAPDH	5.10486	4.10436
7	37	GAPDH	5.1303	4.12284
7	38	GAPDH	5.15408	4.13966
7	39	GAPDH	5.17523	4.15384
7	40	GAPDH	5.19165	4.1633
8	1	GAPDH	0.673188	-0.0119073
8	2	GAPDH	0.677842	-0.0135581
8	3	GAPDH	0.690149	-0.00755642
8	4	GAPDH	0.701294	-0.00271683
8	5	GAPDH	0.711121	0.000804717
8	6	GAPDH	0.718455	0.00183384
8	7	GAPDH	0.727686	0.00475964
8	8	GAPDH	0.733887	0.00465591
8	9	GAPDH	0.738357	0.00282019
8	10	GAPDH	0.744824	0.00298177
8	11	GAPDH	0.750645	0.0024977
8	12	GAPDH	0.753143	-0.00130944
8	13	GAPDH	0.756978	-0.00377941
8	14	GAPDH	0.762071	-0.00499166
8	15	GAPDH	0.772759	-0.000609066
8	16	GAPDH	0.791207	0.0115341
8	17	GAPDH	0.825003	0.039025
8	18	GAPDH	0.892174	0.0998913
8	19	GAPDH	1.01728	0.218691
8	20	GAPDH	1.24531	0.440418
8	21	GAPDH	1.63837	0.827173
8	22	GAPDH	2.23244	1.41493
8	23	GAPDH	2.9373	2.11349
8	24	GAPDH	3.50856	2.67845
8	25	GAPDH	3.89136	3.05494
8	26	GAPDH	4.18245	3.33972
8	27	GAPDH	4.41127	3.56224
8	28	GAPDH	4.58151	3.72617
8	29	GAPDH	4.71913	3.85749
8	30	GAPDH	4.82701	3.95906
8	31	GAPDH	4.9074	4.03315
8	32	GAPDH	4.96902	4.08847
8	33	GAPDH	5.02171	4.13485
8	34	GAPDH	5.06487	4.1717
8	35	GAPDH	5.1017	4.20223
8	36	GAPDH	5.13238	4.22661
8	37	GAPDH	5.16433	4.25225
8	38	GAPDH	5.18767	4.26929
8	39	GAPDH	5.20369	4.279
8	40	GAPDH	5.21597	4.28497
9	1	GAPDH	0.75484	-0.00900441
9	2	GAPDH	0.758075	-0.0119291
9	3	GAPDH	0.767912	-0.00825151
9	4	GAPDH	0.779748	-0.0025751
9	5	GAPDH	0.790155	0.00167258
9	6	GAPDH	0.797159	0.00251678
9	7	GAPDH	0.804705	0.00390309
9	8	GAPDH	0.810679	0.00371774
9	9	GAPDH	0.817712	0.00459168
9	10	GAPDH	0.82219	0.00290948
9	11	GAPDH	0.825378	-6.14993e-05
9	12	GAPDH	0.831709	0.000109943
9	13	GAPDH	0.834829	-0.00292964
9	14	GAPDH	0.838315	-0.00560354
9	15	GAPDH	0.847571	-0.00250724
9	16	GAPDH	0.866295	0.0100579
9	17	GAPDH	0.899409	0.0370119
9	18	GAPDH	0.960654	0.0920971
9	19	GAPDH	1.07727	0.202558
9	20	GAPDH	1.29418	0.4133
9	21	GAPDH	1.66772	0.780687
9	22	GAPDH	2.23787	1.34468
9	23	GAPDH	2.93719	2.03784
9	24	GAPDH	3.52214	2.61663
9	25	GAPDH	3.9203	3.00863
9	26	GAPDH	4.21954	3.30171
9	27	GAPDH	4.45384	3.52985
9	28	GAPDH	4.63445	3.70429
9	29	GAPDH	4.76955	3.83324
9	30	GAPDH	4.87154	3.92907
9	31	GAPDH	4.95586	4.00723
9	32	GAPDH	5.02449	4.0697
9	33	GAPDH	5.08477	4.12382
9	34	GAPDH	5.13383	4.16673
9	35	GAPDH	5.16794	4.19467
9	36	GAPDH	5.19915	4.21973
9	37	GAPDH	5.22972	4.24413
9	38	GAPDH	5.25781	4.26606
9	39	GAPDH	5.27656	4.27865
9	40	GAPDH	5.28445	4.28038
10	1	IL1RA	1.37037	-0.0534058
10	2	IL1RA	1.3789	-0.0496175
10	3	IL1RA	1.3962	-0.0370694
10	4	IL1RA	1.4126	-0.0254141
10	5	IL1RA	1.42914	-0.0136173
10	6	IL1RA	1.44325	-0.00424736
10	7	IL1RA	1.45447	0.00223048
10	8	IL1RA	1.46443	0.00743935
10	9	IL1RA	1.47644	0.0147043
10	10	IL1RA	1.4863	0.0198175
10	11	IL1RA	1.49013	0.0189054
10	12	IL1RA	1.49772	0.021755
10	13	IL1RA	1.50181	0.0210926
10	14	IL1RA	1.50277	0.017315
10	15	IL1RA	1.50481	0.0146039
10	16	IL1RA	1.5046	0.00965103
10	17	IL1RA	1.50437	0.00467846
10	18	IL1RA	1.50341	-0.00103284
10	19	IL1RA	1.50245	-0.00673652
10	20	IL1RA	1.50296	-0.0109737
10	21	IL1RA	1.50318	-0.0154961
10	22	IL1RA	1.50486	-0.0185589
10	23	IL1RA	1.50912	-0.0190467
10	24	IL1RA	1.51695	-0.0159617
10	25	IL1RA	1.53271	-0.0049452
10	26	IL1RA	1.56176	0.0193604
10	27	IL1RA	1.61517	0.0680281
10	28	IL1RA	1.71783	0.165944
10	29	IL1RA	1.90386	0.347228
10	30	IL1RA	2.20741	0.646034
10	31	IL1RA	2.60924	1.04312
10	32	IL1RA	2.98649	1.41562
10	33	IL1RA	3.28793	1.71232
10	34	IL1RA	3.5455	1.96514
10	35	IL1RA	3.76445	2.17934
10	36	IL1RA	3.94737	2.35752
10	37	IL1RA	4.09307	2.49847
10	38	IL1RA	4.20549	2.60615
10	39	IL1RA	4.29817	2.69409
10	40	IL1RA	4.36542	2.75659
11	1	IL1RA	1.46007	-0.0538692
11	2	IL1RA	1.46246	-0.0522344
11	3	IL1RA	1.48093	-0.0345187
11	4	IL1RA	1.5004	-0.0157981
11	5	IL1RA	1.51165	-0.00529684
11	6	IL1RA	1.51824	0.000534743
11	7	IL1RA	1.52534	0.00687952
11	8	IL1RA	1.53667	0.0174629
11	9	IL1RA	1.53845	0.0184861
11	10	IL1RA	1.53552	0.0148001
11	11	IL1RA	1.53221	0.0107465
11	12	IL1RA	1.5314	0.00917948
11	13	IL1RA	1.53052	0.00755119
11	14	IL1RA	1.52862	0.00489722
11	15	IL1RA	1.52512	0.000645722
11	16	IL1RA	1.52448	-0.000756431
11	17	IL1RA	1.52414	-0.0018434
11	18	IL1RA	1.52371	-0.00302334
11	19	IL1RA	1.52288	-0.00461397
11	20	IL1RA	1.52022	-0.00802468
11	21	IL1RA	1.51919	-0.00980687
11	22	IL1RA	1.52225	-0.00750114
11	23	IL1RA	1.52724	-0.003261
11	24	IL1RA	1.53317	0.00192161
11	25	IL1RA	1.54668	0.0146717
11	26	IL1RA	1.5733	0.0405399
11	27	IL1RA	1.62434	0.0908335
11	28	IL1RA	1.72656	0.192296
11	29	IL1RA	1.90745	0.372429
11	30	IL1RA	2.20828	0.672513
11	31	IL1RA	2.61496	1.07844
11	32	IL1RA	3.00892	1.47164
11	33	IL1RA	3.31981	1.78178
11	34	IL1RA	3.5833	2.04452
11	35	IL1RA	3.81202	2.27249
11	36	IL1RA	3.99981	2.45952
11	37	IL1RA	4.14916	2.60812
11	38	IL1RA	4.26404	2.72225
11	39	IL1RA	4.36121	2.81867
11	40	IL1RA	4.43207	2.88877
12	1	IL1RA	1.24757	-0.0603428
12	2	IL1RA	1.25476	-0.0543465
12	3	IL1RA	1.27493	-0.0353714
12	4	IL1RA	1.2936	-0.0179022
12	5	IL1RA	1.30591	-0.00679351
12	6	IL1RA	1.31715	0.00324969
12	7	IL1RA	1.32796	0.0128687
12	8	IL1RA	1.33319	0.0169018
12	9	IL1RA	1.33236	0.014873
12	10	IL1RA	1.33118	0.0124959
12	11	IL1RA	1.33028	0.0104046
12	12	IL1RA	1.32885	0.00777135
12	13	IL1RA	1.32972	0.00744727
12	14	IL1RA	1.32987	0.00640447
12	15	IL1RA	1.32927	0.00460756
12	16	IL1RA	1.32775	0.0018857
12	17	IL1RA	1.32509	-0.00196828
12	18	IL1RA	1.32385	-0.00440416
12	19	IL1RA	1.32318	-0.0062745
12	20	IL1RA	1.32384	-0.00680625
12	21	IL1RA	1.32258	-0.00926263
12	22	IL1RA	1.32291	-0.0101271
12	23	IL1RA	1.32929	-0.00494656
12	24	IL1RA	1.33533	-0.000107087
12	25	IL1RA	1.34933	0.0126957
12	26	IL1RA	1.37524	0.0374129
12	27	IL1RA	1.42774	0.0887167
12	28	IL1RA	1.52857	0.188354
12	29	IL1RA	1.71022	0.368804
12	30	IL1RA	2.00654	0.663928
12	31	IL1RA	2.40765	1.06384
12	32	IL1RA	2.79076	1.44576
12	33	IL1RA	3.09399	1.74778
12	34	IL1RA	3.35407	2.00667
12	35	IL1RA	3.58059	2.23199
12	36	IL1RA	3.76268	2.41289
12	37	IL1RA	3.90517	2.55418
12	38	IL1RA	4.0196	2.66742
12	39	IL1RA	4.10387	2.75048
12	40	IL1RA	4.16821	2.81363
13	1	GAPDH	0.568381	-0.00621662
13	2	GAPDH	0.57432	-0.00525116
13	3	GAPDH	0.58204	-0.0025053
13	4	GAPDH	0.589464	-5.44895e-05
13	5	GAPDH	0.595709	0.00121699
13	6	GAPDH	0.598615	-0.000850829
13	7	GAPDH	0.604628	0.000188784
13	8	GAPDH	0.609857	0.000444656
13	9	GAPDH	0.615686	0.00130021
13	10	GAPDH	0.620806	0.00144647
13	11	GAPDH	0.626729	0.00239572
13	12	GAPDH	0.630226	0.000919662
13	13	GAPDH	0.632934	-0.00134586
13	14	GAPDH	0.636098	-0.00315601
13	15	GAPDH	0.644267	3.9507e-05
13	16	GAPDH	0.657177	0.00797633
13	17	GAPDH	0.68185	0.0276757
13	18	GAPDH	0.727385	0.0682373
13	19	GAPDH	0.816077	0.151956
13	20	GAPDH	0.982479	0.313384
13	21	GAPDH	1.27419	0.600124
13	22	GAPDH	1.75346	1.07442
13	23	GAPDH	2.39825	1.71424
13	24	GAPDH	3.04255	2.35356
13	25	GAPDH	3.49409	2.80013
13	26	GAPDH	3.8076	3.10866
13	27	GAPDH	4.05148	3.34757
13	28	GAPDH	4.24419	3.53531
13	29	GAPDH	4.38597	3.67211
13	30	GAPDH	4.48987	3.77104
13	31	GAPDH	4.58082	3.85702
13	32	GAPDH	4.65773	3.92895
13	33	GAPDH	4.71772	3.98397
13	34	GAPDH	4.767	4.02828
13	35	GAPDH	4.79717	4.05347
13	36	GAPDH	4.83843	4.08976
13	37	GAPDH	4.8752	4.12155
13	38	GAPDH	4.88826	4.12964
13	39	GAPDH	4.91252	4.14893
13	40	GAPDH	4.93059	4.16203
14	1	GAPDH	0.529816	-0.0168583
14	2	GAPDH	0.533813	-0.0168169
14	3	GAPDH	0.543428	-0.0111579
14	4	GAPDH	0.553391	-0.00515045
14	5	GAPDH	0.562055	-0.000443199
14	6	GAPDH	0.570902	0.00444865
14	7	GAPDH	0.577042	0.00663277
14	8	GAPDH	0.581224	0.00685793
14	9	GAPDH	0.58385	0.00552884
14	10	GAPDH	0.587381	0.00510324
14	11	GAPDH	0.589247	0.00301395
14	12	GAPDH	0.589408	-0.000781756
14	13	GAPDH	0.589842	-0.00430281
14	14	GAPDH	0.592183	-0.00591854
14	15	GAPDH	0.598226	-0.00383079
14	16	GAPDH	0.611	0.00498727
14	17	GAPDH	0.632612	0.0226431
14	18	GAPDH	0.679248	0.0653232
14	19	GAPDH	0.770262	0.152381
14	20	GAPDH	0.938868	0.317032
14	21	GAPDH	1.24041	0.614613
14	22	GAPDH	1.72348	1.09373
14	23	GAPDH	2.37518	1.74147
14	24	GAPDH	3.02265	2.38499
14	25	GAPDH	3.47709	2.83547
14	26	GAPDH	3.79311	3.14754
14	27	GAPDH	4.04449	3.39496
14	28	GAPDH	4.24429	3.59081
14	29	GAPDH	4.39473	3.73729
14	30	GAPDH	4.50716	3.84577
14	31	GAPDH	4.59879	3.93344
14	32	GAPDH	4.66324	3.99393
14	33	GAPDH	4.72194	4.04868
14	34	GAPDH	4.77175	4.09453
14	35	GAPDH	4.80786	4.12668
14	36	GAPDH	4.8461	4.16097
14	37	GAPDH	4.87642	4.18733
14	38	GAPDH	4.90053	4.20749
14	39	GAPDH	4.92346	4.22646
14	40	GAPDH	4.94328	4.24233
15	1	GAPDH	0.631848	-0.0127775
15	2	GAPDH	0.636438	-0.0133001
15	3	GAPDH	0.648946	-0.00590449
15	4	GAPDH	0.661077	0.0011144
15	5	GAPDH	0.667362	0.00228739
15	6	GAPDH	0.672728	0.00254031
15	7	GAPDH	0.677017	0.00171779
15	8	GAPDH	0.682412	0.00200058
15	9	GAPDH	0.686041	0.000516809
15	10	GAPDH	0.689577	-0.00105935
15	11	GAPDH	0.693877	-0.00187144
15	12	GAPDH	0.699422	-0.00143875
15	13	GAPDH	0.705952	-2.12644e-05
15	14	GAPDH	0.710238	-0.000847301
15	15	GAPDH	0.717163	0.0009653
15	16	GAPDH	0.73112	0.00980988
15	17	GAPDH	0.755207	0.0287849
15	18	GAPDH	0.801326	0.0697919
15	19	GAPDH	0.892703	0.156057
15	20	GAPDH	1.06188	0.320119
15	21	GAPDH	1.36309	0.61622
15	22	GAPDH	1.85671	1.10473
15	23	GAPDH	2.52105	1.76396
15	24	GAPDH	3.16579	2.40359
15	25	GAPDH	3.61721	2.84989
15	26	GAPDH	3.93678	3.16434
15	27	GAPDH	4.19361	3.41607
15	28	GAPDH	4.38429	3.60163
15	29	GAPDH	4.53311	3.74535
15	30	GAPDH	4.65294	3.86006
15	31	GAPDH	4.74697	3.94897
15	32	GAPDH	4.8199	4.01679
15	33	GAPDH	4.87262	4.0644
15	34	GAPDH	4.91915	4.10582
15	35	GAPDH	4.96308	4.14464
15	36	GAPDH	5.00467	4.18111
15	37	GAPDH	5.03461	4.20594
15	38	GAPDH	5.05088	4.2171
15	39	GAPDH	5.06927	4.23038
15	40	GAPDH	5.08725	4.24324
16	1	IL1RA	1.53305	-0.0405306
16	2	IL1RA	1.54026	-0.0369088
16	3	IL1RA	1.55123	-0.0295273
16	4	IL1RA	1.56459	-0.0197527
16	5	IL1RA	1.57527	-0.0126624
16	6	IL1RA	1.58718	-0.00434672
16	7	IL1RA	1.59656	0.0014395
16	8	IL1RA	1.60378	0.00507614
16	9	IL1RA	1.61406	0.0117649
16	10	IL1RA	1.62007	0.014187
16	11	IL1RA	1.62572	0.0162415
16	12	IL1RA	1.63102	0.0179572
16	13	IL1RA	1.63423	0.0175766
16	14	IL1RA	1.63674	0.0164904
16	15	IL1RA	1.63598	0.0121425
16	16	IL1RA	1.6355	0.00807099
16	17	IL1RA	1.63617	0.00515469
16	18	IL1RA	1.63454	-6.79441e-05
16	19	IL1RA	1.63347	-0.00472207
16	20	IL1RA	1.63369	-0.00808874
16	21	IL1RA	1.63439	-0.0109835
16	22	IL1RA	1.6326	-0.0163602
16	23	IL1RA	1.63296	-0.0195899
16	24	IL1RA	1.64253	-0.0136099
16	25	IL1RA	1.65698	-0.00274999
16	26	IL1RA	1.68561	0.0222897
16	27	IL1RA	1.74236	0.0754494
16	28	IL1RA	1.846	0.175502
16	29	IL1RA	2.02689	0.352796
16	30	IL1RA	2.31838	0.640704
16	31	IL1RA	2.68865	1.00738
16	32	IL1RA	3.03324	1.34838
16	33	IL1RA	3.31412	1.62567
16	34	IL1RA	3.5542	1.86216
16	35	IL1RA	3.77271	2.07709
16	36	IL1RA	3.95203	2.25281
16	37	IL1RA	4.09513	2.39232
16	38	IL1RA	4.21571	2.50931
16	39	IL1RA	4.30752	2.59753
16	40	IL1RA	4.37158	2.65801
17	1	IL1RA	1.20049	-0.0208365
17	2	IL1RA	1.21099	-0.0128563
17	3	IL1RA	1.22917	0.00280083
17	4	IL1RA	1.23419	0.00529442
17	5	IL1RA	1.23542	0.00399596
17	6	IL1RA	1.23543	0.00148431
17	7	IL1RA	1.23544	-0.00103246
17	8	IL1RA	1.2347	-0.00430049
17	9	IL1RA	1.2337	-0.00782756
17	10	IL1RA	1.23307	-0.0109783
17	11	IL1RA	1.23332	-0.0132544
17	12	IL1RA	1.23654	-0.0125663
17	13	IL1RA	1.245	-0.00662604
17	14	IL1RA	1.26893	0.0147791
17	15	IL1RA	1.27358	0.0169053
17	16	IL1RA	1.27274	0.0135331
17	17	IL1RA	1.27244	0.0107114
17	18	IL1RA	1.27056	0.00630326
17	19	IL1RA	1.26916	0.00238434
17	20	IL1RA	1.26753	-0.00177501
17	21	IL1RA	1.26555	-0.00627758
17	22	IL1RA	1.26703	-0.00732677
17	23	IL1RA	1.27066	-0.00622721
17	24	IL1RA	1.27716	-0.00224564
17	25	IL1RA	1.28675	0.00481879
17	26	IL1RA	1.30826	0.0238039
17	27	IL1RA	1.35427	0.0672808
17	28	IL1RA	1.43746	0.147948
17	29	IL1RA	1.59014	0.2981
17	30	IL1RA	1.84872	0.55416
17	31	IL1RA	2.22361	0.926519
17	32	IL1RA	2.61563	1.31602
17	33	IL1RA	2.94184	1.6397
17	34	IL1RA	3.22046	1.9158
17	35	IL1RA	3.46556	2.15837
17	36	IL1RA	3.66113	2.35142
17	37	IL1RA	3.82142	2.50918
17	38	IL1RA	3.94846	2.63369
17	39	IL1RA	4.04901	2.73171
17	40	IL1RA	4.12265	2.80283
18	1	IL1RA	1.81265	-0.0459343
18	2	IL1RA	1.8167	-0.0459105
18	3	IL1RA	1.83054	-0.0360994
18	4	IL1RA	1.84683	-0.0238352
18	5	IL1RA	1.86129	-0.0133985
18	6	IL1RA	1.87119	-0.0075349
18	7	IL1RA	1.88412	0.00136962
18	8	IL1RA	1.89581	0.00903091
18	9	IL1RA	1.90454	0.013734
18	10	IL1RA	1.91153	0.016695
18	11	IL1RA	1.91864	0.0197789
18	12	IL1RA	1.92374	0.0208583
18	13	IL1RA	1.93047	0.0235589
18	14	IL1RA	1.93062	0.0196826
18	15	IL1RA	1.92806	0.0130929
18	16	IL1RA	1.92943	0.0104382
18	17	IL1RA	1.92892	0.00589414
18	18	IL1RA	1.92654	-0.000510312
18	19	IL1RA	1.92413	-0.00694934
18	20	IL1RA	1.92347	-0.011636
18	21	IL1RA	1.92366	-0.0154678
18	22	IL1RA	1.92409	-0.0190687
18	23	IL1RA	1.92755	-0.0196334
18	24	IL1RA	1.93371	-0.0175073
18	25	IL1RA	1.94995	-0.00529277
18	26	IL1RA	1.97988	0.0206141
18	27	IL1RA	2.03668	0.0733808
18	28	IL1RA	2.14533	0.178008
18	29	IL1RA	2.33589	0.364534
18	30	IL1RA	2.64176	0.666382
18	31	IL1RA	3.02852	1.04912
18	32	IL1RA	3.37907	1.39563
18	33	IL1RA	3.65739	1.66993
18	34	IL1RA	3.88665	1.89516
18	35	IL1RA	4.09035	2.09483
18	36	IL1RA	4.25455	2.25501
18	37	IL1RA	4.38257	2.379
18	38	IL1RA	4.49222	2.48462
18	39	IL1RA	4.57716	2.56553
18	40	IL1RA	4.63387	2.61822
19	1	GAPDH	0.66831	-0.0101404
19	2	GAPDH	0.672611	-0.0111934
19	3	GAPDH	0.68427	-0.00488932
19	4	GAPDH	0.692918	-0.00159536
19	5	GAPDH	0.700527	0.000658682
19	6	GAPDH	0.707555	0.00233241
19	7	GAPDH	0.711925	0.0013476
19	8	GAPDH	0.716717	0.000785618
19	9	GAPDH	0.724667	0.00338119
19	10	GAPDH	0.729557	0.00291589
19	11	GAPDH	0.734077	0.00208146
19	12	GAPDH	0.73674	-0.000610075
19	13	GAPDH	0.740112	-0.00259196
19	14	GAPDH	0.744242	-0.00381614
19	15	GAPDH	0.752673	-0.000740273
19	16	GAPDH	0.769009	0.0102419
19	17	GAPDH	0.800496	0.0363736
19	18	GAPDH	0.86167	0.0921938
19	19	GAPDH	0.977246	0.202415
19	20	GAPDH	1.19157	0.411381
19	21	GAPDH	1.56428	0.778735
19	22	GAPDH	2.13553	1.34464
19	23	GAPDH	2.82309	2.02684
19	24	GAPDH	3.39276	2.59115
19	25	GAPDH	3.779	2.97204
19	26	GAPDH	4.07322	3.2609
19	27	GAPDH	4.30462	3.48696
19	28	GAPDH	4.48392	3.6609
19	29	GAPDH	4.61747	3.7891
19	30	GAPDH	4.72196	3.88823
19	31	GAPDH	4.80914	3.97006
19	32	GAPDH	4.88041	4.03597
19	33	GAPDH	4.93995	4.09016
19	34	GAPDH	4.98375	4.1286
19	35	GAPDH	5.02095	4.16044
19	36	GAPDH	5.05	4.18414
19	37	GAPDH	5.07534	4.20413
19	38	GAPDH	5.09659	4.22003
19	39	GAPDH	5.11856	4.23664
19	40	GAPDH	5.13285	4.24557
20	1	GAPDH	0.613253	-0.00828417
20	2	GAPDH	0.616783	-0.0102213
20	3	GAPDH	0.626927	-0.00554545
20	4	GAPDH	0.636325	-0.00161544
20	5	GAPDH	0.643598	0.000189418
20	6	GAPDH	0.652877	0.00400033
20	7	GAPDH	0.657858	0.00351334
20	8	GAPDH	0.663126	0.00331328
20	9	GAPDH	0.66648	0.00119931
20	10	GAPDH	0.671218	0.000468592
20	11	GAPDH	0.67509	-0.00112699
20	12	GAPDH	0.679964	-0.00172086
20	13	GAPDH	0.685079	-0.00207428
20	14	GAPDH	0.69202	-0.00060124
20	15	GAPDH	0.699921	0.00183138
20	16	GAPDH	0.718206	0.0146484
20	17	GAPDH	0.749537	0.0405116
20	18	GAPDH	0.813356	0.0988625
20	19	GAPDH	0.935162	0.215201
20	20	GAPDH	1.15675	0.431317
20	21	GAPDH	1.53927	0.808375
20	22	GAPDH	2.12333	1.38696
20	23	GAPDH	2.82641	2.08457
20	24	GAPDH	3.39742	2.65012
20	25	GAPDH	3.78638	3.03361
20	26	GAPDH	4.08258	3.32434
20	27	GAPDH	4.31138	3.54768
20	28	GAPDH	4.47784	3.70866
20	29	GAPDH	4.61058	3.83593
20	30	GAPDH	4.7172	3.93709
20	31	GAPDH	4.80507	4.01949
20	32	GAPDH	4.87381	4.08276
20	33	GAPDH	4.92773	4.13122
20	34	GAPDH	4.97518	4.1732
20	35	GAPDH	5.01759	4.21014
20	36	GAPDH	5.04821	4.23529
20	37	GAPDH	5.0748	4.25642
20	38	GAPDH	5.09884	4.27499
20	39	GAPDH	5.12159	4.29227
20	40	GAPDH	5.13751	4.30272
21	1	GAPDH	0.607354	-0.00626474
21	2	GAPDH	0.610572	-0.00869639
21	3	GAPDH	0.619582	-0.00533584
21	4	GAPDH	0.62859	-0.00197696
21	5	GAPDH	0.63708	0.000863365
21	6	GAPDH	0.64411	0.00224373
21	7	GAPDH	0.65049	0.00297363
21	8	GAPDH	0.655809	0.0026431
21	9	GAPDH	0.661253	0.00243751
21	10	GAPDH	0.666442	0.0019777
21	11	GAPDH	0.670519	0.000404713
21	12	GAPDH	0.674261	-0.00150313
21	13	GAPDH	0.679177	-0.00223659
21	14	GAPDH	0.684572	-0.00249124
21	15	GAPDH	0.693202	0.000489037
21	16	GAPDH	0.710939	0.0125766
21	17	GAPDH	0.742971	0.0389593
21	18	GAPDH	0.804231	0.0945695
21	19	GAPDH	0.922498	0.207187
21	20	GAPDH	1.14178	0.420824
21	21	GAPDH	1.51978	0.793174
21	22	GAPDH	2.09571	1.36345
21	23	GAPDH	2.79273	2.05482
21	24	GAPDH	3.36936	2.6258
21	25	GAPDH	3.75566	3.00645
21	26	GAPDH	4.04752	3.29266
21	27	GAPDH	4.27999	3.51948
21	28	GAPDH	4.45863	3.69247
21	29	GAPDH	4.59406	3.82225
21	30	GAPDH	4.69756	3.92011
21	31	GAPDH	4.77686	3.99375
21	32	GAPDH	4.84244	4.05369
21	33	GAPDH	4.89624	4.10183
21	34	GAPDH	4.94132	4.14126
21	35	GAPDH	4.98101	4.1753
21	36	GAPDH	5.01053	4.19918
21	37	GAPDH	5.03472	4.21772
21	38	GAPDH	5.06048	4.23783
21	39	GAPDH	5.08106	4.25275
21	40	GAPDH	5.09625	4.2623
22	1	IL1RA	1.34666	-0.040343
22	2	IL1RA	1.35046	-0.0399823
22	3	IL1RA	1.36504	-0.0288515
22	4	IL1RA	1.37848	-0.0188521
22	5	IL1RA	1.39063	-0.010147
22	6	IL1RA	1.40187	-0.00234461
22	7	IL1RA	1.41119	0.00353208
22	8	IL1RA	1.4176	0.00649434
22	9	IL1RA	1.42489	0.0103378
22	10	IL1RA	1.4302	0.0122086
22	11	IL1RA	1.43628	0.0148465
22	12	IL1RA	1.44026	0.0153764
22	13	IL1RA	1.44457	0.0162463
22	14	IL1RA	1.44578	0.0140171
22	15	IL1RA	1.44679	0.0115832
22	16	IL1RA	1.44659	0.00793748
22	17	IL1RA	1.4447	0.00260134
22	18	IL1RA	1.44259	-0.00295128
22	19	IL1RA	1.44306	-0.00592433
22	20	IL1RA	1.44407	-0.00835235
22	21	IL1RA	1.44479	-0.011082
22	22	IL1RA	1.44559	-0.0137212
22	23	IL1RA	1.4498	-0.0129547
22	24	IL1RA	1.45931	-0.0068918
22	25	IL1RA	1.47949	0.00984581
22	26	IL1RA	1.51968	0.0465951
22	27	IL1RA	1.60177	0.125245
22	28	IL1RA	1.74903	0.269056
22	29	IL1RA	1.99997	0.516553
22	30	IL1RA	2.37529	0.888429
22	31	IL1RA	2.79821	1.30791
22	32	IL1RA	3.15069	1.65694
22	33	IL1RA	3.43584	1.93865
22	34	IL1RA	3.68822	2.18758
22	35	IL1RA	3.89694	2.39287
22	36	IL1RA	4.06246	2.55494
22	37	IL1RA	4.19519	2.68422
22	38	IL1RA	4.30769	2.79328
22	39	IL1RA	4.39594	2.87809
22	40	IL1RA	4.45423	2.93294
23	1	IL1RA	1.14295	-0.054031
23	2	IL1RA	1.14808	-0.0511957
23	3	IL1RA	1.1673	-0.0342643
23	4	IL1RA	1.18351	-0.0203481
23	5	IL1RA	1.19483	-0.011315
23	6	IL1RA	1.20634	-0.00210038
23	7	IL1RA	1.21454	0.00380679
23	8	IL1RA	1.22317	0.0101504
23	9	IL1RA	1.22866	0.013344
23	10	IL1RA	1.2333	0.0156924
23	11	IL1RA	1.23768	0.0177777
23	12	IL1RA	1.23877	0.0165805
23	13	IL1RA	1.23994	0.0154572
23	14	IL1RA	1.24064	0.0138656
23	15	IL1RA	1.23974	0.0106728
23	16	IL1RA	1.23678	0.00541714
23	17	IL1RA	1.23554	0.00188508
23	18	IL1RA	1.23415	-0.00179432
23	19	IL1RA	1.23219	-0.00604426
23	20	IL1RA	1.23093	-0.00959956
23	21	IL1RA	1.22965	-0.0131724
23	22	IL1RA	1.231	-0.0141069
23	23	IL1RA	1.2355	-0.0119045
23	24	IL1RA	1.24237	-0.00732567
23	25	IL1RA	1.25728	0.00529227
23	26	IL1RA	1.29194	0.0376583
23	27	IL1RA	1.36122	0.104653
23	28	IL1RA	1.48685	0.227984
23	29	IL1RA	1.70859	0.447436
23	30	IL1RA	2.0562	0.792757
23	31	IL1RA	2.48105	1.21531
23	32	IL1RA	2.84905	1.58102
23	33	IL1RA	3.1496	1.87928
23	34	IL1RA	3.41552	2.1429
23	35	IL1RA	3.63957	2.36467
23	36	IL1RA	3.81689	2.53969
23	37	IL1RA	3.95579	2.6763
23	38	IL1RA	4.07057	2.78879
23	39	IL1RA	4.15557	2.87149
23	40	IL1RA	4.21795	2.93159
24	1	IL1RA	1.81839	-0.0434676
24	2	IL1RA	1.8224	-0.0448709
24	3	IL1RA	1.83821	-0.0344744
24	4	IL1RA	1.85586	-0.0222318
24	5	IL1RA	1.87072	-0.0127817
24	6	IL1RA	1.8809	-0.0080155
24	7	IL1RA	1.89186	-0.00246625
24	8	IL1RA	1.90551	0.00576723
24	9	IL1RA	1.91622	0.0110661
24	10	IL1RA	1.9274	0.0168299
24	11	IL1RA	1.93983	0.0238442
24	12	IL1RA	1.94626	0.0248698
24	13	IL1RA	1.94651	0.0197018
24	14	IL1RA	1.94688	0.0146604
24	15	IL1RA	1.95426	0.0166266
24	16	IL1RA	1.95649	0.0134432
24	17	IL1RA	1.955	0.00654528
24	18	IL1RA	1.95461	0.000735307
24	19	IL1RA	1.95491	-0.00437443
24	20	IL1RA	1.9551	-0.00959229
24	21	IL1RA	1.95396	-0.0161526
24	22	IL1RA	1.95284	-0.0226815
24	23	IL1RA	1.95961	-0.0213195
24	24	IL1RA	1.97105	-0.0152941
24	25	IL1RA	1.99253	0.000770228
24	26	IL1RA	2.02937	0.0321998
24	27	IL1RA	2.10369	0.10111
24	28	IL1RA	2.24634	0.23834
24	29	IL1RA	2.48866	0.475251
24	30	IL1RA	2.84718	0.828354
24	31	IL1RA	3.24907	1.22484
24	32	IL1RA	3.58216	1.55251
24	33	IL1RA	3.85752	1.82246
24	34	IL1RA	4.10145	2.06098
24	35	IL1RA	4.30677	2.26089
24	36	IL1RA	4.46355	2.41226
24	37	IL1RA	4.59096	2.53425
24	38	IL1RA	4.69621	2.63408
24	39	IL1RA	4.77901	2.71148
24	40	IL1RA	4.83658	2.76363
25	1	GAPDH	0.663007	-0.00426479
25	2	GAPDH	0.667496	-0.00608439
25	3	GAPDH	0.676944	-0.00294446
25	4	GAPDH	0.686307	0.000110943
25	5	GAPDH	0.694359	0.00185445
25	6	GAPDH	0.699856	0.00104348
25	7	GAPDH	0.704822	-0.000298984
25	8	GAPDH	0.711768	0.000339334
25	9	GAPDH	0.719531	0.00179406
25	10	GAPDH	0.725629	0.00158384
25	11	GAPDH	0.729161	-0.00119235
25	12	GAPDH	0.734287	-0.00237418
25	13	GAPDH	0.742288	-0.000681578
25	14	GAPDH	0.750043	0.000765455
25	15	GAPDH	0.763527	0.00794103
25	16	GAPDH	0.791105	0.029211
25	17	GAPDH	0.844987	0.0767849
25	18	GAPDH	0.944817	0.170306
25	19	GAPDH	1.12929	0.348468
25	20	GAPDH	1.45979	0.672664
25	21	GAPDH	1.99366	1.20022
25	22	GAPDH	2.69671	1.89697
25	23	GAPDH	3.36902	2.56297
25	24	GAPDH	3.83738	3.02502
25	25	GAPDH	4.1732	3.35453
25	26	GAPDH	4.42889	3.60391
25	27	GAPDH	4.62128	3.79
25	28	GAPDH	4.76996	3.93236
25	29	GAPDH	4.88719	4.04329
25	30	GAPDH	4.97744	4.12723
25	31	GAPDH	5.05469	4.19818
25	32	GAPDH	5.11296	4.25014
25	33	GAPDH	5.16248	4.29334
25	34	GAPDH	5.21107	4.33563
25	35	GAPDH	5.24633	4.36458
25	36	GAPDH	5.28186	4.3938
25	37	GAPDH	5.31349	4.41913
25	38	GAPDH	5.32429	4.42362
25	39	GAPDH	5.34441	4.43743
25	40	GAPDH	5.36691	4.45363
26	1	GAPDH	0.602225	-0.00694504
26	2	GAPDH	0.607096	-0.00741815
26	3	GAPDH	0.615955	-0.00390346
26	4	GAPDH	0.624153	-0.00105045
26	5	GAPDH	0.633586	0.0030381
26	6	GAPDH	0.637654	0.00176188
26	7	GAPDH	0.643202	0.00196529
26	8	GAPDH	0.64842	0.00183944
26	9	GAPDH	0.652967	0.00104197
26	10	GAPDH	0.656428	-0.000841922
26	11	GAPDH	0.660059	-0.00255522
26	12	GAPDH	0.664947	-0.0030111
26	13	GAPDH	0.672359	-0.000943322
26	14	GAPDH	0.681306	0.0026588
26	15	GAPDH	0.694548	0.0105569
26	16	GAPDH	0.719622	0.0302856
26	17	GAPDH	0.767821	0.0731407
26	18	GAPDH	0.861886	0.161861
26	19	GAPDH	1.034	0.328633
26	20	GAPDH	1.33922	0.628503
26	21	GAPDH	1.83536	1.1193
26	22	GAPDH	2.4945	1.7731
26	23	GAPDH	3.12534	2.39859
26	24	GAPDH	3.55818	2.82609
26	25	GAPDH	3.86356	3.12613
26	26	GAPDH	4.10618	3.3634
26	27	GAPDH	4.29368	3.54556
26	28	GAPDH	4.43741	3.68394
26	29	GAPDH	4.547	3.78819
26	30	GAPDH	4.63129	3.86713
26	31	GAPDH	4.70203	3.93252
26	32	GAPDH	4.76097	3.98613
26	33	GAPDH	4.80352	4.02333
26	34	GAPDH	4.84189	4.05635
26	35	GAPDH	4.87617	4.08529
26	36	GAPDH	4.90118	4.10496
26	37	GAPDH	4.91891	4.11734
26	38	GAPDH	4.94629	4.13938
26	39	GAPDH	4.97134	4.15909
26	40	GAPDH	4.98462	4.16702
27	1	GAPDH	0.553764	-0.0043771
27	2	GAPDH	0.556766	-0.00660338
27	3	GAPDH	0.56376	-0.00483829
27	4	GAPDH	0.573153	-0.000673752
27	5	GAPDH	0.580033	0.000978091
27	6	GAPDH	0.586562	0.00227844
27	7	GAPDH	0.591854	0.002342
27	8	GAPDH	0.596349	0.00160906
27	9	GAPDH	0.601794	0.00182485
27	10	GAPDH	0.606531	0.00133391
27	11	GAPDH	0.609747	-0.000678447
27	12	GAPDH	0.614035	-0.00161875
27	13	GAPDH	0.618576	-0.00230711
27	14	GAPDH	0.625861	-0.000250012
27	15	GAPDH	0.637993	0.00665318
27	16	GAPDH	0.661223	0.0246548
27	17	GAPDH	0.705476	0.0636798
27	18	GAPDH	0.786642	0.139617
27	19	GAPDH	0.941829	0.289576
27	20	GAPDH	1.22356	0.566076
27	21	GAPDH	1.68449	1.02178
27	22	GAPDH	2.32649	1.65855
27	23	GAPDH	2.99619	2.32302
27	24	GAPDH	3.48095	2.80255
27	25	GAPDH	3.82175	3.13813
27	26	GAPDH	4.0872	3.39835
27	27	GAPDH	4.29331	3.59923
27	28	GAPDH	4.44168	3.74237
27	29	GAPDH	4.56072	3.85618
27	30	GAPDH	4.6568	3.94703
27	31	GAPDH	4.73432	4.01932
27	32	GAPDH	4.79257	4.07234
27	33	GAPDH	4.84187	4.11642
27	34	GAPDH	4.88259	4.15191
27	35	GAPDH	4.92247	4.18656
27	36	GAPDH	4.95278	4.21164
27	37	GAPDH	4.98057	4.23421
27	38	GAPDH	5.00187	4.25028
27	39	GAPDH	5.01495	4.25813
27	40	GAPDH	5.0221	4.26005
28	1	IL1RA	1.8326	-0.0464088
28	2	IL1RA	1.83727	-0.0475831
28	3	IL1RA	1.84744	-0.0432592
28	4	IL1RA	1.87097	-0.0255638
28	5	IL1RA	1.88983	-0.01255
28	6	IL1RA	1.90442	-0.00379735
28	7	IL1RA	1.91923	0.00516976
28	8	IL1RA	1.93248	0.0125774
28	9	IL1RA	1.94264	0.0168974
28	10	IL1RA	1.95409	0.0225013
28	11	IL1RA	1.96172	0.0242885
28	12	IL1RA	1.96656	0.0232881
28	13	IL1RA	1.96784	0.018725
28	14	IL1RA	1.97167	0.0167166
28	15	IL1RA	1.97261	0.0118072
28	16	IL1RA	1.97111	0.00447003
28	17	IL1RA	1.97233	-0.000152718
28	18	IL1RA	1.97335	-0.00497276
28	19	IL1RA	1.97497	-0.0091989
28	20	IL1RA	1.97476	-0.0152485
28	21	IL1RA	1.97569	-0.0201657
28	22	IL1RA	1.98016	-0.0215324
28	23	IL1RA	1.98884	-0.018696
28	24	IL1RA	2.00927	-0.00410998
28	25	IL1RA	2.04521	0.0259941
28	26	IL1RA	2.11233	0.0872734
28	27	IL1RA	2.23699	0.206082
28	28	IL1RA	2.45393	0.41719
28	29	IL1RA	2.78479	0.742198
28	30	IL1RA	3.17621	1.12778
28	31	IL1RA	3.51108	1.4568
28	32	IL1RA	3.77653	1.71642
28	33	IL1RA	4.00549	1.93954
28	34	IL1RA	4.2014	2.12961
28	35	IL1RA	4.35628	2.27864
28	36	IL1RA	4.47977	2.39629
28	37	IL1RA	4.57673	2.4874
28	38	IL1RA	4.65648	2.56131
28	39	IL1RA	4.71509	2.61408
28	40	IL1RA	4.75986	2.65301
29	1	IL1RA	1.1594	-0.033914
29	2	IL1RA	1.16119	-0.0347147
29	3	IL1RA	1.1742	-0.0243029
29	4	IL1RA	1.18663	-0.0144644
29	5	IL1RA	1.19583	-0.00786007
29	6	IL1RA	1.2059	-0.000390516
29	7	IL1RA	1.21273	0.00384847
29	8	IL1RA	1.21944	0.00796419
29	9	IL1RA	1.2252	0.011127
29	10	IL1RA	1.22931	0.012643
29	11	IL1RA	1.23072	0.0114594
29	12	IL1RA	1.23125	0.00939658
29	13	IL1RA	1.23376	0.00931161
29	14	IL1RA	1.23621	0.00915976
29	15	IL1RA	1.23683	0.00719414
29	16	IL1RA	1.23673	0.00449467
29	17	IL1RA	1.2362	0.00136664
29	18	IL1RA	1.23341	-0.00401707
29	19	IL1RA	1.23321	-0.00680702
29	20	IL1RA	1.2341	-0.00851944
29	21	IL1RA	1.23387	-0.0113412
29	22	IL1RA	1.23754	-0.0102627
29	23	IL1RA	1.24698	-0.00341936
29	24	IL1RA	1.26552	0.0125286
29	25	IL1RA	1.30543	0.049842
29	26	IL1RA	1.37672	0.11854
29	27	IL1RA	1.50934	0.248565
29	28	IL1RA	1.7413	0.477923
29	29	IL1RA	2.10089	0.834925
29	30	IL1RA	2.53647	1.26791
29	31	IL1RA	2.9114	1.64024
29	32	IL1RA	3.20674	1.93298
29	33	IL1RA	3.45492	2.17857
29	34	IL1RA	3.67019	2.39125
29	35	IL1RA	3.83899	2.55746
29	36	IL1RA	3.97155	2.68742
29	37	IL1RA	4.07734	2.79061
29	38	IL1RA	4.16664	2.87732
29	39	IL1RA	4.23699	2.94507
29	40	IL1RA	4.28851	2.994
30	1	IL1RA	1.20861	-0.0354493
30	2	IL1RA	1.21068	-0.0362598
30	3	IL1RA	1.22201	-0.0278198
30	4	IL1RA	1.23785	-0.0148578
30	5	IL1RA	1.24998	-0.00561574
30	6	IL1RA	1.25895	0.000466531
30	7	IL1RA	1.26462	0.00325123
30	8	IL1RA	1.26963	0.00537432
30	9	IL1RA	1.27554	0.00840781
30	10	IL1RA	1.28219	0.0121669
30	11	IL1RA	1.28571	0.0128053
30	12	IL1RA	1.28991	0.0141166
30	13	IL1RA	1.29109	0.0124124
30	14	IL1RA	1.29304	0.0114813
30	15	IL1RA	1.29168	0.00723222
30	16	IL1RA	1.29014	0.00280607
30	17	IL1RA	1.29204	0.00182101
30	18	IL1RA	1.29105	-0.00205547
30	19	IL1RA	1.28955	-0.00643858
30	20	IL1RA	1.28996	-0.00891077
30	21	IL1RA	1.28967	-0.0120883
30	22	IL1RA	1.29009	-0.0145553
30	23	IL1RA	1.29958	-0.00794551
30	24	IL1RA	1.31654	0.00612473
30	25	IL1RA	1.35034	0.0370416
30	26	IL1RA	1.41578	0.0995905
30	27	IL1RA	1.53691	0.217844
30	28	IL1RA	1.74994	0.427979
30	29	IL1RA	2.09311	0.768271
30	30	IL1RA	2.52801	1.20028
30	31	IL1RA	2.9195	1.58889
30	32	IL1RA	3.21973	1.88624
30	33	IL1RA	3.47514	2.13876
30	34	IL1RA	3.69742	2.35815
30	35	IL1RA	3.87829	2.53614
30	36	IL1RA	4.01469	2.66965
30	37	IL1RA	4.12736	2.77943
30	38	IL1RA	4.2176	2.8668
30	39	IL1RA	4.28589	2.93219
30	40	IL1RA	4.33348	2.9769
31	1	GAPDH	0.563835	-0.00360732
31	2	GAPDH	0.566763	-0.0057363
31	3	GAPDH	0.573062	-0.00449374
31	4	GAPDH	0.579891	-0.00272237
31	5	GAPDH	0.588224	0.000553482
31	6	GAPDH	0.596792	0.00406459
31	7	GAPDH	0.600877	0.00309254
31	8	GAPDH	0.604419	0.00157773
31	9	GAPDH	0.609924	0.002026
31	10	GAPDH	0.613906	0.000951008
31	11	GAPDH	0.618033	2.07983e-05
31	12	GAPDH	0.621209	-0.00185963
31	13	GAPDH	0.625891	-0.00223456
31	14	GAPDH	0.632207	-0.00097585
31	15	GAPDH	0.643956	0.00571588
31	16	GAPDH	0.665847	0.0225496
31	17	GAPDH	0.708233	0.0598793
31	18	GAPDH	0.789663	0.136252
31	19	GAPDH	0.943633	0.285165
31	20	GAPDH	1.21976	0.55623
31	21	GAPDH	1.67314	1.00456
31	22	GAPDH	2.31668	1.64304
31	23	GAPDH	3.00249	2.3238
31	24	GAPDH	3.49788	2.81412
31	25	GAPDH	3.83687	3.14807
31	26	GAPDH	4.10101	3.40715
31	27	GAPDH	4.30897	3.61005
31	28	GAPDH	4.47259	3.7686
31	29	GAPDH	4.59646	3.88742
31	30	GAPDH	4.68592	3.97182
31	31	GAPDH	4.76135	4.0422
31	32	GAPDH	4.81958	4.09537
31	33	GAPDH	4.87232	4.14306
31	34	GAPDH	4.91557	4.18124
31	35	GAPDH	4.95246	4.21308
31	36	GAPDH	4.98274	4.2383
31	37	GAPDH	5.00425	4.25476
31	38	GAPDH	5.0321	4.27755
31	39	GAPDH	5.05772	4.29811
31	40	GAPDH	5.07182	4.30715
32	1	GAPDH	0.509183	-0.00626337
32	2	GAPDH	0.512226	-0.00754531
32	3	GAPDH	0.521499	-0.00259749
32	4	GAPDH	0.527667	-0.000754411
32	5	GAPDH	0.534185	0.00143878
32	6	GAPDH	0.538282	0.00121065
32	7	GAPDH	0.542159	0.000763779
32	8	GAPDH	0.546618	0.000897691
32	9	GAPDH	0.550068	2.26746e-05
32	10	GAPDH	0.554657	0.000286644
32	11	GAPDH	0.558886	0.000190959
32	12	GAPDH	0.564232	0.00121179
32	13	GAPDH	0.565838	-0.0015068
32	14	GAPDH	0.570505	-0.00116427
32	15	GAPDH	0.579559	0.00356444
32	16	GAPDH	0.598544	0.018225
32	17	GAPDH	0.63662	0.0519764
32	18	GAPDH	0.70849	0.119521
32	19	GAPDH	0.84541	0.252117
32	20	GAPDH	1.09445	0.496834
32	21	GAPDH	1.51422	0.912273
32	22	GAPDH	2.13398	1.52772
32	23	GAPDH	2.84349	2.2329
32	24	GAPDH	3.39191	2.77699
32	25	GAPDH	3.76307	3.14383
32	26	GAPDH	4.04735	3.42378
32	27	GAPDH	4.27478	3.64689
32	28	GAPDH	4.44688	3.81467
32	29	GAPDH	4.57605	3.93951
32	30	GAPDH	4.68002	4.03915
32	31	GAPDH	4.76071	4.11552
32	32	GAPDH	4.82206	4.17255
32	33	GAPDH	4.87712	4.22328
32	34	GAPDH	4.91958	4.26142
32	35	GAPDH	4.95483	4.29234
32	36	GAPDH	4.99449	4.32767
32	37	GAPDH	5.0215	4.35036
32	38	GAPDH	5.03381	4.35835
32	39	GAPDH	5.05278	4.37299
32	40	GAPDH	5.06928	4.38517
33	1	GAPDH	0.530964	-0.00539948
33	2	GAPDH	0.53395	-0.00756472
33	3	GAPDH	0.542998	-0.00366924
33	4	GAPDH	0.550215	-0.00160422
33	5	GAPDH	0.557986	0.00101572
33	6	GAPDH	0.565542	0.00341923
33	7	GAPDH	0.570062	0.00278827
33	8	GAPDH	0.57265	0.000224095
33	9	GAPDH	0.578092	0.000514207
33	10	GAPDH	0.582974	0.000244692
33	11	GAPDH	0.587422	-0.000459581
33	12	GAPDH	0.592098	-0.000934613
33	13	GAPDH	0.596929	-0.00125569
33	14	GAPDH	0.603054	-0.000282864
33	15	GAPDH	0.613831	0.0053427
33	16	GAPDH	0.631784	0.0181436
33	17	GAPDH	0.668585	0.0497932
33	18	GAPDH	0.739392	0.115448
33	19	GAPDH	0.875084	0.245988
33	20	GAPDH	1.12308	0.488829
33	21	GAPDH	1.5438	0.904398
33	22	GAPDH	2.16509	1.52054
33	23	GAPDH	2.8714	2.2217
33	24	GAPDH	3.41468	2.75983
33	25	GAPDH	3.78184	3.12184
33	26	GAPDH	4.06376	3.3986
33	27	GAPDH	4.29059	3.62028
33	28	GAPDH	4.46022	3.78476
33	29	GAPDH	4.58695	3.90634
33	30	GAPDH	4.69514	4.00937
33	31	GAPDH	4.77822	4.0873
33	32	GAPDH	4.84189	4.14583
33	33	GAPDH	4.8948	4.19358
33	34	GAPDH	4.94162	4.23525
33	35	GAPDH	4.973	4.26148
33	36	GAPDH	5.00813	4.29145
33	37	GAPDH	5.03011	4.30828
33	38	GAPDH	5.05608	4.3291
33	39	GAPDH	5.0777	4.34557
33	40	GAPDH	5.08929	4.352
34	1	IL1RA	1.43341	-0.0483348
34	2	IL1RA	1.43636	-0.0489661
34	3	IL1RA	1.45375	-0.0351661
34	4	IL1RA	1.46919	-0.0233178
34	5	IL1RA	1.48323	-0.0128585
34	6	IL1RA	1.49476	-0.00492227
34	7	IL1RA	1.50408	0.000812003
34	8	IL1RA	1.51335	0.00649788
34	9	IL1RA	1.52345	0.0130063
34	10	IL1RA	1.53052	0.0164912
34	11	IL1RA	1.53701	0.019394
34	12	IL1RA	1.54093	0.0197319
34	13	IL1RA	1.54499	0.020202
34	14	IL1RA	1.54725	0.0188721
34	15	IL1RA	1.54628	0.0143171
34	16	IL1RA	1.5452	0.00964877
34	17	IL1RA	1.54426	0.00512234
34	18	IL1RA	1.54196	-0.000767004
34	19	IL1RA	1.5408	-0.00551552
34	20	IL1RA	1.54025	-0.00964927
34	21	IL1RA	1.5413	-0.0121869
34	22	IL1RA	1.54424	-0.0128327
34	23	IL1RA	1.54593	-0.0147311
34	24	IL1RA	1.5521	-0.0121485
34	25	IL1RA	1.55996	-0.00787044
34	26	IL1RA	1.57739	0.00596947
34	27	IL1RA	1.61377	0.0387573
34	28	IL1RA	1.68438	0.105786
34	29	IL1RA	1.81614	0.233959
34	30	IL1RA	2.03749	0.451718
34	31	IL1RA	2.36555	0.776194
34	32	IL1RA	2.73195	1.13901
34	33	IL1RA	3.03796	1.44143
34	34	IL1RA	3.27683	1.67671
34	35	IL1RA	3.48326	1.87955
34	36	IL1RA	3.66925	2.06196
34	37	IL1RA	3.82937	2.21848
34	38	IL1RA	3.95724	2.34277
34	39	IL1RA	4.06837	2.45031
34	40	IL1RA	4.14941	2.52777
35	1	IL1RA	1.1731	-0.0401247
35	2	IL1RA	1.17784	-0.0388735
35	3	IL1RA	1.19258	-0.0276219
35	4	IL1RA	1.20511	-0.0185816
35	5	IL1RA	1.21505	-0.0121331
35	6	IL1RA	1.22399	-0.0066771
35	7	IL1RA	1.23551	0.00134881
35	8	IL1RA	1.24115	0.00350116
35	9	IL1RA	1.24986	0.00872148
35	10	IL1RA	1.2584	0.0137747
35	11	IL1RA	1.2641	0.0159857
35	12	IL1RA	1.26994	0.0183372
35	13	IL1RA	1.27307	0.0179809
35	14	IL1RA	1.27425	0.0156679
35	15	IL1RA	1.27367	0.0116081
35	16	IL1RA	1.27461	0.00905307
35	17	IL1RA	1.27563	0.00659
35	18	IL1RA	1.27378	0.00124527
35	19	IL1RA	1.27258	-0.00344308
35	20	IL1RA	1.27318	-0.00633114
35	21	IL1RA	1.27328	-0.00972297
35	22	IL1RA	1.27274	-0.0137457
35	23	IL1RA	1.27614	-0.0138348
35	24	IL1RA	1.28174	-0.0117229
35	25	IL1RA	1.29258	-0.00437359
35	26	IL1RA	1.31713	0.016685
35	27	IL1RA	1.36299	0.0590589
35	28	IL1RA	1.45011	0.142687
35	29	IL1RA	1.61276	0.301853
35	30	IL1RA	1.88051	0.56611
35	31	IL1RA	2.25054	0.932656
35	32	IL1RA	2.63202	1.31064
35	33	IL1RA	2.93453	1.60967
35	34	IL1RA	3.17754	1.84919
35	35	IL1RA	3.38677	2.05493
35	36	IL1RA	3.5639	2.22857
35	37	IL1RA	3.71576	2.37694
35	38	IL1RA	3.84336	2.50105
35	39	IL1RA	3.94521	2.59942
35	40	IL1RA	4.02268	2.6734
36	1	IL1RA	1.16609	-0.0427857
36	2	IL1RA	1.17308	-0.0391988
36	3	IL1RA	1.1878	-0.0278787
36	4	IL1RA	1.20025	-0.0188377
36	5	IL1RA	1.21115	-0.0113412
36	6	IL1RA	1.21977	-0.00611812
36	7	IL1RA	1.22907	-0.000225526
36	8	IL1RA	1.23718	0.00448153
36	9	IL1RA	1.24403	0.00792925
36	10	IL1RA	1.25354	0.014035
36	11	IL1RA	1.25953	0.0166238
36	12	IL1RA	1.26126	0.0149514
36	13	IL1RA	1.26521	0.0154934
36	14	IL1RA	1.27055	0.0174323
36	15	IL1RA	1.27179	0.0152655
36	16	IL1RA	1.2703	0.0103698
36	17	IL1RA	1.26961	0.00628226
36	18	IL1RA	1.26776	0.00103129
36	19	IL1RA	1.26754	-0.00259201
36	20	IL1RA	1.26759	-0.00594851
36	21	IL1RA	1.26738	-0.00956107
36	22	IL1RA	1.26744	-0.0129054
36	23	IL1RA	1.26873	-0.0150232
36	24	IL1RA	1.27369	-0.013464
36	25	IL1RA	1.28425	-0.00630958
36	26	IL1RA	1.30415	0.0101929
36	27	IL1RA	1.34547	0.0481081
36	28	IL1RA	1.42401	0.123241
36	29	IL1RA	1.56576	0.261595
36	30	IL1RA	1.80794	0.50037
36	31	IL1RA	2.15366	0.842684
36	32	IL1RA	2.5221	1.20772
36	33	IL1RA	2.81843	1.50065
36	34	IL1RA	3.05046	1.72927
36	35	IL1RA	3.25624	1.93165
36	36	IL1RA	3.43209	2.10409
36	37	IL1RA	3.58107	2.24967
36	38	IL1RA	3.70041	2.36561
36	39	IL1RA	3.80846	2.47026
36	40	IL1RA	3.88617	2.54456
37	1	GAPDH	0.597949	-0.00550475
37	2	GAPDH	0.602027	-0.0066123
37	3	GAPDH	0.610556	-0.0032696
37	4	GAPDH	0.61898	-3.22685e-05
37	5	GAPDH	0.625992	0.0017941
37	6	GAPDH	0.63006	0.000675876
37	7	GAPDH	0.63431	-0.000260195
37	8	GAPDH	0.640575	0.00081867
37	9	GAPDH	0.646279	0.00133576
37	10	GAPDH	0.652009	0.00187991
37	11	GAPDH	0.655293	-2.19331e-05
37	12	GAPDH	0.659731	-0.000769891
37	13	GAPDH	0.664738	-0.000949162
37	14	GAPDH	0.669672	-0.00120127
37	15	GAPDH	0.678079	0.00201871
37	16	GAPDH	0.696848	0.0156016
37	17	GAPDH	0.732918	0.0464861
37	18	GAPDH	0.799743	0.108125
37	19	GAPDH	0.926572	0.229767
37	20	GAPDH	1.16295	0.460963
37	21	GAPDH	1.56053	0.853352
37	22	GAPDH	2.15039	1.43803
37	23	GAPDH	2.82848	2.11093
37	24	GAPDH	3.35903	2.6363
37	25	GAPDH	3.7184	2.99048
37	26	GAPDH	3.98741	3.2543
37	27	GAPDH	4.19611	3.45781
37	28	GAPDH	4.35701	3.61353
37	29	GAPDH	4.48476	3.73609
37	30	GAPDH	4.5804	3.82655
37	31	GAPDH	4.65777	3.89873
37	32	GAPDH	4.72417	3.95994
37	33	GAPDH	4.78308	4.01367
37	34	GAPDH	4.83129	4.05669
37	35	GAPDH	4.85883	4.07905
37	36	GAPDH	4.88238	4.09741
37	37	GAPDH	4.91098	4.12083
37	38	GAPDH	4.9255	4.13016
37	39	GAPDH	4.95517	4.15464
37	40	GAPDH	4.97571	4.16999
38	1	GAPDH	0.594609	-0.00809278
38	2	GAPDH	0.599024	-0.0085405
38	3	GAPDH	0.608201	-0.00422711
38	4	GAPDH	0.614824	-0.00246737
38	5	GAPDH	0.621834	-0.000320134
38	6	GAPDH	0.62978	0.00276283
38	7	GAPDH	0.634504	0.00262405
38	8	GAPDH	0.639807	0.00306325
38	9	GAPDH	0.645522	0.00391552
38	10	GAPDH	0.647402	0.000931804
38	11	GAPDH	0.650792	-0.000541348
38	12	GAPDH	0.654157	-0.00203894
38	13	GAPDH	0.658659	-0.00240028
38	14	GAPDH	0.66462	-0.00130227
38	15	GAPDH	0.6746	0.00381417
38	16	GAPDH	0.693428	0.0177794
38	17	GAPDH	0.73155	0.0510374
38	18	GAPDH	0.801775	0.116399
38	19	GAPDH	0.93558	0.245341
38	20	GAPDH	1.17665	0.48155
38	21	GAPDH	1.58872	0.888751
38	22	GAPDH	2.19148	1.48665
38	23	GAPDH	2.87646	2.16676
38	24	GAPDH	3.39972	2.68516
38	25	GAPDH	3.75435	3.03494
38	26	GAPDH	4.02611	3.30183
38	27	GAPDH	4.23675	3.50761
38	28	GAPDH	4.40024	3.66623
38	29	GAPDH	4.52078	3.78191
38	30	GAPDH	4.61559	3.87185
38	31	GAPDH	4.69433	3.94573
38	32	GAPDH	4.7547	4.00124
38	33	GAPDH	4.80733	4.04901
38	34	GAPDH	4.85211	4.08893
38	35	GAPDH	4.88605	4.118
38	36	GAPDH	4.90991	4.137
38	37	GAPDH	4.94042	4.16265
38	38	GAPDH	4.96443	4.18179
38	39	GAPDH	4.9786	4.1911
38	40	GAPDH	4.99325	4.20089
39	1	GAPDH	0.650688	-0.00673066
39	2	GAPDH	0.65402	-0.00890773
39	3	GAPDH	0.664893	-0.00354339
39	4	GAPDH	0.673666	-0.000278494
39	5	GAPDH	0.67956	0.000106004
39	6	GAPDH	0.685629	0.000666097
39	7	GAPDH	0.692679	0.00220698
39	8	GAPDH	0.70001	0.00402927
39	9	GAPDH	0.703419	0.00192986
39	10	GAPDH	0.707099	0.000100461
39	11	GAPDH	0.7098	-0.00270687
39	12	GAPDH	0.715764	-0.00225132
39	13	GAPDH	0.721952	-0.00157298
39	14	GAPDH	0.730348	0.00131438
39	15	GAPDH	0.737635	0.00309267
39	16	GAPDH	0.75671	0.0166589
39	17	GAPDH	0.793196	0.0476357
39	18	GAPDH	0.86373	0.112661
39	19	GAPDH	0.998753	0.242175
39	20	GAPDH	1.24404	0.481949
39	21	GAPDH	1.66107	0.893473
39	22	GAPDH	2.27635	1.50324
39	23	GAPDH	2.97263	2.19402
39	24	GAPDH	3.51061	2.72649
39	25	GAPDH	3.87032	3.08069
39	26	GAPDH	4.14936	3.35422
39	27	GAPDH	4.36611	3.56546
39	28	GAPDH	4.52721	3.72105
39	29	GAPDH	4.65558	3.84392
39	30	GAPDH	4.75561	3.93844
39	31	GAPDH	4.8351	4.01242
39	32	GAPDH	4.89702	4.06883
39	33	GAPDH	4.94666	4.11296
39	34	GAPDH	4.9908	4.15159
39	35	GAPDH	5.02662	4.1819
39	36	GAPDH	5.05785	4.20762
39	37	GAPDH	5.08024	4.2245
39	38	GAPDH	5.10139	4.24015
39	39	GAPDH	5.12553	4.25877
39	40	GAPDH	5.13879	4.26653
40	1	IL1RA	1.2983	-0.0411703
40	2	IL1RA	1.30511	-0.0375577
40	3	IL1RA	1.31544	-0.0304236
40	4	IL1RA	1.32967	-0.0193929
40	5	IL1RA	1.34323	-0.00903364
40	6	IL1RA	1.35129	-0.00417712
40	7	IL1RA	1.35827	-0.000387876
40	8	IL1RA	1.368	0.0061365
40	9	IL1RA	1.37582	0.0107572
40	10	IL1RA	1.38529	0.0170358
40	11	IL1RA	1.38837	0.0169096
40	12	IL1RA	1.39232	0.0176686
40	13	IL1RA	1.39507	0.0172132
40	14	IL1RA	1.39672	0.0156708
40	15	IL1RA	1.39525	0.0109957
40	16	IL1RA	1.394	0.00655191
40	17	IL1RA	1.39371	0.00306068
40	18	IL1RA	1.39232	-0.00152847
40	19	IL1RA	1.38927	-0.00777844
40	20	IL1RA	1.38862	-0.0116212
40	21	IL1RA	1.39138	-0.0120683
40	22	IL1RA	1.39441	-0.0122315
40	23	IL1RA	1.39648	-0.0133571
40	24	IL1RA	1.40371	-0.00932908
40	25	IL1RA	1.42255	0.00631016
40	26	IL1RA	1.45989	0.0404496
40	27	IL1RA	1.5249	0.102267
40	28	IL1RA	1.64918	0.223345
40	29	IL1RA	1.86611	0.437076
40	30	IL1RA	2.20124	0.769005
40	31	IL1RA	2.60505	1.16962
40	32	IL1RA	2.95588	1.51725
40	33	IL1RA	3.23648	1.79466
40	34	IL1RA	3.49478	2.04976
40	35	IL1RA	3.70832	2.26009
40	36	IL1RA	3.8813	2.42988
40	37	IL1RA	4.02096	2.56634
40	38	IL1RA	4.13334	2.67552
40	39	IL1RA	4.22088	2.75986
40	40	IL1RA	4.28557	2.82135
41	1	IL1RA	1.55612	-0.0759298
41	2	IL1RA	1.56659	-0.0718751
41	3	IL1RA	1.59379	-0.0510898
41	4	IL1RA	1.61946	-0.0318314
41	5	IL1RA	1.63919	-0.0185163
41	6	IL1RA	1.6598	-0.00432085
41	7	IL1RA	1.67865	0.00811698
41	8	IL1RA	1.69165	0.0147056
41	9	IL1RA	1.70288	0.0195204
41	10	IL1RA	1.71107	0.0212928
41	11	IL1RA	1.7159	0.0197097
41	12	IL1RA	1.72502	0.0224141
41	13	IL1RA	1.73188	0.0228632
41	14	IL1RA	1.73649	0.0210503
41	15	IL1RA	1.73795	0.0161038
41	16	IL1RA	1.74032	0.0120578
41	17	IL1RA	1.74345	0.00877269
41	18	IL1RA	1.74499	0.00389298
41	19	IL1RA	1.74561	-0.00189582
41	20	IL1RA	1.74609	-0.00783911
41	21	IL1RA	1.74687	-0.0134735
41	22	IL1RA	1.74943	-0.0173235
41	23	IL1RA	1.75063	-0.0225411
41	24	IL1RA	1.75791	-0.0216692
41	25	IL1RA	1.77204	-0.0139571
41	26	IL1RA	1.79944	0.00702501
41	27	IL1RA	1.851	0.0521761
41	28	IL1RA	1.94875	0.143512
41	29	IL1RA	2.11734	0.305686
41	30	IL1RA	2.38592	0.567848
41	31	IL1RA	2.73982	0.915335
41	32	IL1RA	3.07904	1.24814
41	33	IL1RA	3.34627	1.50896
41	34	IL1RA	3.56578	1.72205
41	35	IL1RA	3.7624	1.91226
41	36	IL1RA	3.9275	2.07094
41	37	IL1RA	4.06079	2.19781
41	38	IL1RA	4.1715	2.30212
41	39	IL1RA	4.26722	2.39141
41	40	IL1RA	4.33214	2.44992
42	1	IL1RA	1.47459	-0.0365606
42	2	IL1RA	1.47682	-0.0377675
42	3	IL1RA	1.48667	-0.0313536
42	4	IL1RA	1.50006	-0.0214047
42	5	IL1RA	1.51253	-0.0123684
42	6	IL1RA	1.52839	5.1005e-05
42	7	IL1RA	1.53674	0.00496039
42	8	IL1RA	1.5435	0.00827953
42	9	IL1RA	1.55042	0.0117667
42	10	IL1RA	1.55549	0.0133961
42	11	IL1RA	1.56043	0.0148974
42	12	IL1RA	1.56453	0.0155645
42	13	IL1RA	1.56721	0.0148013
42	14	IL1RA	1.56928	0.0134353
42	15	IL1RA	1.57057	0.0112878
42	16	IL1RA	1.57054	0.00781835
42	17	IL1RA	1.57349	0.00732911
42	18	IL1RA	1.57021	0.000606412
42	19	IL1RA	1.56623	-0.00681104
42	20	IL1RA	1.5656	-0.0108828
42	21	IL1RA	1.5678	-0.0121178
42	22	IL1RA	1.56962	-0.0137347
42	23	IL1RA	1.57127	-0.0155209
42	24	IL1RA	1.57687	-0.0133584
42	25	IL1RA	1.59064	-0.00303037
42	26	IL1RA	1.62359	0.0264808
42	27	IL1RA	1.6821	0.0815565
42	28	IL1RA	1.79131	0.187322
42	29	IL1RA	1.99173	0.38431
42	30	IL1RA	2.30278	0.691922
42	31	IL1RA	2.68293	1.06863
42	32	IL1RA	3.0263	1.40856
42	33	IL1RA	3.30619	1.68502
42	34	IL1RA	3.55122	1.9266
42	35	IL1RA	3.76145	2.1334
42	36	IL1RA	3.93059	2.29909
42	37	IL1RA	4.0747	2.43977
42	38	IL1RA	4.18586	2.54749
42	39	IL1RA	4.28133	2.63952
42	40	IL1RA	4.35147	2.70622
43	1	GAPDH	0.564578	-0.00473755
43	2	GAPDH	0.566714	-0.00788713
43	3	GAPDH	0.575898	-0.00398792
43	4	GAPDH	0.584932	-0.000239931
43	5	GAPDH	0.589264	-0.00119362
43	6	GAPDH	0.596762	0.0010189
43	7	GAPDH	0.604633	0.00360496
43	8	GAPDH	0.608991	0.00267726
43	9	GAPDH	0.614847	0.00324821
43	10	GAPDH	0.61707	0.000184875
43	11	GAPDH	0.620927	-0.00124326
43	12	GAPDH	0.625834	-0.00162176
43	13	GAPDH	0.630294	-0.00244771
43	14	GAPDH	0.638421	0.000394706
43	15	GAPDH	0.65327	0.0099582
43	16	GAPDH	0.678759	0.0301614
43	17	GAPDH	0.725445	0.0715619
43	18	GAPDH	0.813596	0.154428
43	19	GAPDH	0.977651	0.313196
43	20	GAPDH	1.27495	0.605209
43	21	GAPDH	1.762	1.08698
43	22	GAPDH	2.43419	1.75388
43	23	GAPDH	3.11813	2.43253
43	24	GAPDH	3.59962	2.90873
43	25	GAPDH	3.9326	3.23643
43	26	GAPDH	4.20378	3.50233
43	27	GAPDH	4.41226	3.70553
43	28	GAPDH	4.55223	3.8402
43	29	GAPDH	4.67025	3.95294
43	30	GAPDH	4.76456	4.04196
43	31	GAPDH	4.83816	4.11028
43	32	GAPDH	4.90101	4.16785
43	33	GAPDH	4.96482	4.22637
43	34	GAPDH	5.00826	4.26452
43	35	GAPDH	5.02706	4.27804
43	36	GAPDH	5.05992	4.30561
43	37	GAPDH	5.08876	4.32917
43	38	GAPDH	5.11124	4.34636
43	39	GAPDH	5.12416	4.354
43	40	GAPDH	5.13271	4.35726
44	1	GAPDH	0.545995	-0.0062096
44	2	GAPDH	0.548885	-0.00893095
44	3	GAPDH	0.559138	-0.00428838
44	4	GAPDH	0.568054	-0.000984466
44	5	GAPDH	0.575931	0.00128185
44	6	GAPDH	0.582093	0.00183202
44	7	GAPDH	0.588689	0.00281683
44	8	GAPDH	0.59267	0.00118685
44	9	GAPDH	0.599456	0.00236216
44	10	GAPDH	0.602863	0.000157706
44	11	GAPDH	0.607578	-0.000738306
44	12	GAPDH	0.611438	-0.00248988
44	13	GAPDH	0.618277	-0.00126188
44	14	GAPDH	0.625276	0.000125498
44	15	GAPDH	0.636881	0.00611948
44	16	GAPDH	0.658214	0.0218417
44	17	GAPDH	0.699487	0.0575036
44	18	GAPDH	0.782825	0.13523
44	19	GAPDH	0.94258	0.289374
44	20	GAPDH	1.22851	0.569691
44	21	GAPDH	1.69675	1.03232
44	22	GAPDH	2.34779	1.67775
44	23	GAPDH	3.01803	2.34238
44	24	GAPDH	3.50155	2.82029
44	25	GAPDH	3.84447	3.1576
44	26	GAPDH	4.10867	3.41619
44	27	GAPDH	4.31233	3.61423
44	28	GAPDH	4.47147	3.76776
44	29	GAPDH	4.58853	3.87921
44	30	GAPDH	4.6746	3.95967
44	31	GAPDH	4.75226	4.03172
44	32	GAPDH	4.81697	4.09082
44	33	GAPDH	4.86616	4.1344
44	34	GAPDH	4.90934	4.17196
44	35	GAPDH	4.94929	4.20631
44	36	GAPDH	4.98178	4.23319
44	37	GAPDH	4.99588	4.24167
44	38	GAPDH	5.01363	4.25381
44	39	GAPDH	5.02717	4.26174
44	40	GAPDH	5.04494	4.2739
45	1	GAPDH	0.550599	-0.00422211
45	2	GAPDH	0.554692	-0.0057525
45	3	GAPDH	0.562003	-0.00406411
45	4	GAPDH	0.569723	-0.00196619
45	5	GAPDH	0.576819	-0.000493331
45	6	GAPDH	0.585966	0.00303094
45	7	GAPDH	0.591569	0.00301129
45	8	GAPDH	0.597462	0.00328126
45	9	GAPDH	0.601274	0.00147103
45	10	GAPDH	0.606301	0.000875429
45	11	GAPDH	0.6112	0.000150899
45	12	GAPDH	0.614246	-0.00242525
45	13	GAPDH	0.619628	-0.00266609
45	14	GAPDH	0.627711	-0.000205883
45	15	GAPDH	0.638453	0.00491323
45	16	GAPDH	0.660021	0.0208584
45	17	GAPDH	0.700855	0.0560703
45	18	GAPDH	0.783326	0.132919
45	19	GAPDH	0.935317	0.279287
45	20	GAPDH	1.21041	0.548754
45	21	GAPDH	1.6657	0.998423
45	22	GAPDH	2.30737	1.63447
45	23	GAPDH	2.98816	2.30964
45	24	GAPDH	3.48406	2.79991
45	25	GAPDH	3.83251	3.14274
45	26	GAPDH	4.10948	3.41409
45	27	GAPDH	4.31972	3.61871
45	28	GAPDH	4.47688	3.77025
45	29	GAPDH	4.60143	3.88918
45	30	GAPDH	4.69935	3.98147
45	31	GAPDH	4.77666	4.05316
45	32	GAPDH	4.83773	4.1086
45	33	GAPDH	4.88765	4.1529
45	34	GAPDH	4.92909	4.18872
45	35	GAPDH	4.96264	4.21665
45	36	GAPDH	4.99532	4.24371
45	37	GAPDH	5.02131	4.26407
45	38	GAPDH	5.04203	4.27917
45	39	GAPDH	5.06576	4.29728
45	40	GAPDH	5.08429	4.31018
46	1	IL1RA	1.09933	-0.0442014
46	2	IL1RA	1.10465	-0.0421183
46	3	IL1RA	1.11832	-0.0316943
46	4	IL1RA	1.13318	-0.020069
46	5	IL1RA	1.14373	-0.0127534
46	6	IL1RA	1.15611	-0.00362094
46	7	IL1RA	1.16664	0.00367441
46	8	IL1RA	1.17373	0.00752496
46	9	IL1RA	1.18135	0.0119031
46	10	IL1RA	1.18642	0.0137374
46	11	IL1RA	1.1938	0.0178812
46	12	IL1RA	1.19743	0.0182718
46	13	IL1RA	1.19926	0.0168601
46	14	IL1RA	1.201	0.0153643
46	15	IL1RA	1.20124	0.0123656
46	16	IL1RA	1.19943	0.00731683
46	17	IL1RA	1.19755	0.00219438
46	18	IL1RA	1.19664	-0.00195414
46	19	IL1RA	1.19637	-0.005465
46	20	IL1RA	1.19651	-0.00855946
46	21	IL1RA	1.19653	-0.011778
46	22	IL1RA	1.19608	-0.0154679
46	23	IL1RA	1.19906	-0.0157319
46	24	IL1RA	1.20525	-0.0127765
46	25	IL1RA	1.21872	-0.0025449
46	26	IL1RA	1.2465	0.0219899
46	27	IL1RA	1.29675	0.0690052
46	28	IL1RA	1.39034	0.159351
46	29	IL1RA	1.56117	0.326943
46	30	IL1RA	1.83602	0.598554
46	31	IL1RA	2.20055	0.959848
46	32	IL1RA	2.56167	1.31773
46	33	IL1RA	2.84612	1.59894
46	34	IL1RA	3.07984	1.82943
46	35	IL1RA	3.28375	2.03009
46	36	IL1RA	3.46057	2.20367
46	37	IL1RA	3.61177	2.35163
46	38	IL1RA	3.74053	2.47715
46	39	IL1RA	3.84661	2.58
46	40	IL1RA	3.92732	2.65747
47	1	IL1RA	1.23944	-0.0498276
47	2	IL1RA	1.24427	-0.0484742
47	3	IL1RA	1.25892	-0.0372997
47	4	IL1RA	1.27714	-0.0225545
47	5	IL1RA	1.29115	-0.0120116
47	6	IL1RA	1.30043	-0.0062092
47	7	IL1RA	1.30955	-0.000561164
47	8	IL1RA	1.32093	0.00734374
47	9	IL1RA	1.33368	0.0166265
47	10	IL1RA	1.33855	0.0180239
47	11	IL1RA	1.34309	0.0190816
47	12	IL1RA	1.34606	0.0185821
47	13	IL1RA	1.34899	0.0180426
47	14	IL1RA	1.35049	0.0160614
47	15	IL1RA	1.35109	0.0131891
47	16	IL1RA	1.35115	0.00978267
47	17	IL1RA	1.35107	0.00622155
47	18	IL1RA	1.35126	0.00294534
47	19	IL1RA	1.35016	-0.00163026
47	20	IL1RA	1.34754	-0.00772374
47	21	IL1RA	1.34575	-0.0129835
47	22	IL1RA	1.34703	-0.015176
47	23	IL1RA	1.3504	-0.0152869
47	24	IL1RA	1.35469	-0.0144639
47	25	IL1RA	1.36169	-0.0109375
47	26	IL1RA	1.38092	0.00481969
47	27	IL1RA	1.41752	0.0379426
47	28	IL1RA	1.48849	0.105438
47	29	IL1RA	1.6164	0.229871
47	30	IL1RA	1.83514	0.445139
47	31	IL1RA	2.14824	0.754769
47	32	IL1RA	2.49774	1.10079
47	33	IL1RA	2.79933	1.39891
47	34	IL1RA	3.03698	1.63309
47	35	IL1RA	3.23951	1.83215
47	36	IL1RA	3.41673	2.00589
47	37	IL1RA	3.56937	2.15506
47	38	IL1RA	3.70134	2.28355
47	39	IL1RA	3.81406	2.3928
47	40	IL1RA	3.89608	2.47135
48	1	IL1RA	1.12363	-0.0468618
48	2	IL1RA	1.12992	-0.0433391
48	3	IL1RA	1.14625	-0.0297661
48	4	IL1RA	1.15885	-0.0199387
48	5	IL1RA	1.16945	-0.0121011
48	6	IL1RA	1.17983	-0.00448216
48	7	IL1RA	1.18852	0.0014436
48	8	IL1RA	1.19625	0.0064096
48	9	IL1RA	1.20404	0.011431
48	10	IL1RA	1.20919	0.0138109
48	11	IL1RA	1.21293	0.0147857
48	12	IL1RA	1.21789	0.016984
48	13	IL1RA	1.21996	0.0162879
48	14	IL1RA	1.22228	0.0158446
48	15	IL1RA	1.22197	0.0127656
48	16	IL1RA	1.22014	0.00817796
48	17	IL1RA	1.21832	0.00359125
48	18	IL1RA	1.21768	0.000184353
48	19	IL1RA	1.21733	-0.00293072
48	20	IL1RA	1.21795	-0.00507936
48	21	IL1RA	1.21754	-0.0082507
48	22	IL1RA	1.21634	-0.012212
48	23	IL1RA	1.21782	-0.0135005
48	24	IL1RA	1.22063	-0.0134553
48	25	IL1RA	1.22904	-0.00781159
48	26	IL1RA	1.24768	0.00806314
48	27	IL1RA	1.28764	0.0452626
48	28	IL1RA	1.3603	0.115152
48	29	IL1RA	1.49313	0.245221
48	30	IL1RA	1.72466	0.473988
48	31	IL1RA	2.05984	0.806398
48	32	IL1RA	2.429	1.1728
48	33	IL1RA	2.73283	1.47387
48	34	IL1RA	2.97078	1.70904
48	35	IL1RA	3.17407	1.90958
48	36	IL1RA	3.35031	2.08305
48	37	IL1RA	3.49969	2.22966
48	38	IL1RA	3.62724	2.35445
48	39	IL1RA	3.73483	2.45927
48	40	IL1RA	3.81261	2.53428
49	1	GAPDH	0.6687	-0.00942199
49	2	GAPDH	0.674227	-0.00923868
49	3	GAPDH	0.684125	-0.00468379
49	4	GAPDH	0.694112	-4.02136e-05
49	5	GAPDH	0.701551	0.00205557
49	6	GAPDH	0.706132	0.00129342
49	7	GAPDH	0.710642	0.000459754
49	8	GAPDH	0.717515	0.00199036
49	9	GAPDH	0.723163	0.00229502
49	10	GAPDH	0.727073	0.00086185
49	11	GAPDH	0.730108	-0.00144727
49	12	GAPDH	0.73603	-0.00086849
49	13	GAPDH	0.741314	-0.000927776
49	14	GAPDH	0.746596	-0.000988432
49	15	GAPDH	0.753572	0.000643624
49	16	GAPDH	0.769063	0.0107915
49	17	GAPDH	0.799854	0.0362391
49	18	GAPDH	0.856593	0.0876349
49	19	GAPDH	0.963647	0.189346
49	20	GAPDH	1.16692	0.38728
49	21	GAPDH	1.51682	0.731828
49	22	GAPDH	2.06014	1.26981
49	23	GAPDH	2.73975	1.94407
49	24	GAPDH	3.32847	2.52745
49	25	GAPDH	3.72797	2.92161
49	26	GAPDH	4.02019	3.20848
49	27	GAPDH	4.25018	3.43313
49	28	GAPDH	4.42741	3.60502
49	29	GAPDH	4.56468	3.73694
49	30	GAPDH	4.66758	3.8345
49	31	GAPDH	4.75243	3.91401
49	32	GAPDH	4.81827	3.97451
49	33	GAPDH	4.87486	4.02575
49	34	GAPDH	4.92514	4.07069
49	35	GAPDH	4.96116	4.10136
49	36	GAPDH	4.99474	4.1296
49	37	GAPDH	5.02399	4.15351
49	38	GAPDH	5.04321	4.16738
49	39	GAPDH	5.06581	4.18464
49	40	GAPDH	5.0884	4.20188
50	1	GAPDH	0.546117	-0.00939493
50	2	GAPDH	0.551271	-0.00902836
50	3	GAPDH	0.561309	-0.00377749
50	4	GAPDH	0.568132	-0.00174235
50	5	GAPDH	0.5752	0.000537407
[truncated: 1,875 more rows]

## Sheet: Results
Block Type	Fast 96-Well Block (0.1mL)
Calibration Background is expired	Yes
Calibration Background performed on	2021-03-05 13:47:24 PM CET
Calibration FAM is expired	Yes
Calibration FAM performed on	2021-03-05 14:32:19 PM CET
Calibration NED is expired	Yes
Calibration NED performed on	2021-03-05 14:17:55 PM CET
Calibration ROI is expired	Yes
Calibration ROI performed on	2021-03-05 13:40:39 PM CET
Calibration ROX is expired	Yes
Calibration ROX performed on	2021-03-05 14:10:17 PM CET
Calibration SYBR is expired	Yes
Calibration SYBR performed on	2021-03-05 14:02:51 PM CET
Calibration TAMRA is expired	Yes
Calibration TAMRA performed on	2021-03-05 14:25:06 PM CET
Calibration Uniformity is expired	Yes
Calibration Uniformity performed on	2021-03-05 13:55:29 PM CET
Calibration VIC is expired	Yes
Calibration VIC performed on	2021-03-05 14:43:48 PM CET
Chemistry	SYBR_GREEN
Experiment Barcode
Experiment Comments
Experiment File Name	D:\Applied Biosystems\ViiA7 Software v1.2\experiments\Mingquan qPCR\2022-08-15 104646IL1RA.eds
Experiment Name	2022-08-15 104646
Experiment Run End Time	2002-01-01 03:30:36 AM CET
Experiment Type	Comparative Cт (ΔΔCт)
Experiment User Name
Instrument Name	278880048
Instrument Serial Number	278880048
Instrument Type	ViiA 7
Passive Reference	ROX
Quantification Cycle Method	Ct
Signal Smoothing On	true
Stage/ Cycle where Analysis is performed	Stage 2, Step 2
Well	Well Position	Omit	Sample Name	Target Name	Task	Reporter	Quencher	Quantity	Quantity Mean	Quantity SD	RQ	RQ Min	RQ Max	CT	Ct Mean	Ct SD	Delta Ct	Delta Ct Mean	Delta Ct SE	Delta Delta Ct	Automatic Ct Threshold	Tm1	Ct Threshold	Tm2	Automatic Baseline	Tm3	Baseline Start	Baseline End	Comments	Custom1	Custom2	Custom3	Custom4	Custom5	Custom6	MTP
1	A1	FALSE	shscr	GAPDH	UNKNOWN	SYBR	None							19.8297	19.8521	0.0278829					TRUE	83.8721	0.313173		TRUE		1	80								N
2	A2	FALSE	shscr	GAPDH	UNKNOWN	SYBR	None							19.8833	19.8521	0.0278829					TRUE	83.8721	0.313173		TRUE		1	80								N
3	A3	FALSE	shscr	GAPDH	UNKNOWN	SYBR	None							19.8431	19.8521	0.0278829					TRUE	83.9706	0.313173		TRUE		1	80								N
4	A4	FALSE	shscr	IL1RA	UNKNOWN	SYBR	None				2.82471	2.53158	3.15179	26.8926	26.8723	0.0945846		7.02024	0.0569318	-1.4981	TRUE	86.0383	0.168102		TRUE		1	80								N
5	A5	FALSE	shscr	IL1RA	UNKNOWN	SYBR	None				2.82471	2.53158	3.15179	26.7692	26.8723	0.0945846		7.02024	0.0569318	-1.4981	TRUE	86.1367	0.168102		TRUE		1	80								N
6	A6	FALSE	shscr	IL1RA	UNKNOWN	SYBR	None				2.82471	2.53158	3.15179	26.9551	26.8723	0.0945846		7.02024	0.0569318	-1.4981	TRUE	86.1367	0.168102		TRUE		1	80								N
7	A7	FALSE	EV2	GAPDH	UNKNOWN	SYBR	None							19.5423	19.5478	0.0483458					TRUE	84.069	0.313173		TRUE		1	80								N
8	A8	FALSE	EV2	GAPDH	UNKNOWN	SYBR	None							19.5025	19.5478	0.0483458					TRUE	83.9706	0.313173		TRUE		1	80								N
9	A9	FALSE	EV2	GAPDH	UNKNOWN	SYBR	None							19.5987	19.5478	0.0483458					TRUE	83.9706	0.313173		TRUE		1	80								N
10	A10	FALSE	EV2	IL1RA	UNKNOWN	SYBR	None				1.13309	1.01467	1.26533	27.9853	27.8859	0.0867912		8.33808	0.0573586	-0.180264	TRUE	85.9398	0.168102		TRUE		1	80								N
11	A11	FALSE	EV2	IL1RA	UNKNOWN	SYBR	None				1.13309	1.01467	1.26533	27.8251	27.8859	0.0867912		8.33808	0.0573586	-0.180264	TRUE	85.8413	0.168102		TRUE		1	80								N
12	A12	FALSE	EV2	IL1RA	UNKNOWN	SYBR	None				1.13309	1.01467	1.26533	27.8474	27.8859	0.0867912		8.33808	0.0573586	-0.180264	TRUE	85.9398	0.168102		TRUE		1	80								N
13	B1	FALSE	sh1	GAPDH	UNKNOWN	SYBR	None							20.004	19.9846	0.0171989					TRUE	83.9706	0.313173		TRUE		1	80								N
14	B2	FALSE	sh1	GAPDH	UNKNOWN	SYBR	None							19.9788	19.9846	0.0171989					TRUE	83.9706	0.313173		TRUE		1	80								N
15	B3	FALSE	sh1	GAPDH	UNKNOWN	SYBR	None							19.9711	19.9846	0.0171989					TRUE	83.9706	0.313173		TRUE		1	80								N
16	B4	FALSE	sh1	IL1RA	UNKNOWN	SYBR	None				1.40144	1.20524	1.62957	27.9469	28.0161	0.134644		8.03144	0.0783686	-0.486909	TRUE	85.9398	0.168102		TRUE		1	80								N
17	B5	FALSE	sh1	IL1RA	UNKNOWN	SYBR	None				1.40144	1.20524	1.62957	28.1712	28.0161	0.134644		8.03144	0.0783686	-0.486909	TRUE	85.9398	0.168102		TRUE		1	80								N
18	B6	FALSE	sh1	IL1RA	UNKNOWN	SYBR	None				1.40144	1.20524	1.62957	27.9301	28.0161	0.134644		8.03144	0.0783686	-0.486909	TRUE	85.9398	0.168102		TRUE		1	80								N
19	B7	FALSE	OE2	GAPDH	UNKNOWN	SYBR	None							19.6048	19.5696	0.0361941					TRUE	83.8721	0.313173		TRUE		1	80								N
20	B8	FALSE	OE2	GAPDH	UNKNOWN	SYBR	None							19.5325	19.5696	0.0361941					TRUE	83.9706	0.313173		TRUE		1	80								N
21	B9	FALSE	OE2	GAPDH	UNKNOWN	SYBR	None							19.5715	19.5696	0.0361941					TRUE	83.8721	0.313173		TRUE		1	80								N
22	B10	FALSE	OE2	IL1RA	UNKNOWN	SYBR	None				1.49504	1.29866	1.72112	27.37	27.5077	0.121459		7.93816	0.073172	-0.580187	TRUE	85.9398	0.168102		TRUE		1	80								N
23	B11	FALSE	OE2	IL1RA	UNKNOWN	SYBR	None				1.49504	1.29866	1.72112	27.5994	27.5077	0.121459		7.93816	0.073172	-0.580187	TRUE	85.8413	0.168102		TRUE		1	80								N
24	B12	FALSE	OE2	IL1RA	UNKNOWN	SYBR	None				1.49504	1.29866	1.72112	27.5539	27.5077	0.121459		7.93816	0.073172	-0.580187	TRUE	85.9398	0.168102		TRUE		1	80								N
25	C1	FALSE	sh2	GAPDH	UNKNOWN	SYBR	None							18.8489	18.9584	0.124472					TRUE	83.9706	0.313173		TRUE		1	80								N
26	C2	FALSE	sh2	GAPDH	UNKNOWN	SYBR	None							18.9324	18.9584	0.124472					TRUE	83.9706	0.313173		TRUE		1	80								N
27	C3	FALSE	sh2	GAPDH	UNKNOWN	SYBR	None							19.0938	18.9584	0.124472					TRUE	83.9706	0.313173		TRUE		1	80								N
28	C4	FALSE	sh2	IL1RA	UNKNOWN	SYBR	None				1.80788	1.467	2.22797	26.7373	26.6224	0.140952		7.66405	0.108567	-0.854301	TRUE	85.9398	0.168102		TRUE		1	80								N
29	C5	FALSE	sh2	IL1RA	UNKNOWN	SYBR	None				1.80788	1.467	2.22797	26.4652	26.6224	0.140952		7.66405	0.108567	-0.854301	TRUE	85.9398	0.168102		TRUE		1	80								N
30	C6	FALSE	sh2	IL1RA	UNKNOWN	SYBR	None				1.80788	1.467	2.22797	26.6648	26.6224	0.140952		7.66405	0.108567	-0.854301	TRUE	85.9398	0.168102		TRUE		1	80								N
31	C7	FALSE	EV4	GAPDH	UNKNOWN	SYBR	None							19.1253	19.2578	0.115745					TRUE	83.9706	0.313173		TRUE		1	80								N
32	C8	FALSE	EV4	GAPDH	UNKNOWN	SYBR	None							19.3088	19.2578	0.115745					TRUE	83.8721	0.313173		TRUE		1	80								N
33	C9	FALSE	EV4	GAPDH	UNKNOWN	SYBR	None							19.3393	19.2578	0.115745					TRUE	83.8721	0.313173		TRUE		1	80								N
34	C10	FALSE	EV4	IL1RA	UNKNOWN	SYBR	None				0.662037	0.518143	0.845893	28.5533	28.3712	0.187755		9.11336	0.127343	0.595016	TRUE	85.8413	0.168102		TRUE		1	80								N
35	C11	FALSE	EV4	IL1RA	UNKNOWN	SYBR	None				0.662037	0.518143	0.845893	28.1783	28.3712	0.187755		9.11336	0.127343	0.595016	TRUE	85.9398	0.168102		TRUE		1	80								N
36	C12	FALSE	EV4	IL1RA	UNKNOWN	SYBR	None				0.662037	0.518143	0.845893	28.3819	28.3712	0.187755		9.11336	0.127343	0.595016	TRUE	85.9398	0.168102		TRUE		1	80								N
37	D1	FALSE	sh3	GAPDH	UNKNOWN	SYBR	None							19.4269	19.379	0.0418678					TRUE	83.9706	0.313173		TRUE		1	80								N
38	D2	FALSE	sh3	GAPDH	UNKNOWN	SYBR	None							19.3493	19.379	0.0418678					TRUE	83.9706	0.313173		TRUE		1	80								N
39	D3	FALSE	sh3	GAPDH	UNKNOWN	SYBR	None							19.3609	19.379	0.0418678					TRUE	83.9706	0.313173		TRUE		1	80								N
40	D4	FALSE	sh3	IL1RA	UNKNOWN	SYBR	None				1.01429	0.744947	1.38102	27.6177	27.8769	0.274598		8.49788	0.160372	-0.0204722	TRUE	86.0383	0.168102		TRUE		1	80								N
41	D5	FALSE	sh3	IL1RA	UNKNOWN	SYBR	None				1.01429	0.744947	1.38102	28.1647	27.8769	0.274598		8.49788	0.160372	-0.0204722	TRUE	85.9398	0.168102		TRUE		1	80								N
42	D6	FALSE	sh3	IL1RA	UNKNOWN	SYBR	None				1.01429	0.744947	1.38102	27.8484	27.8769	0.274598		8.49788	0.160372	-0.0204722	TRUE	85.9398	0.168102		TRUE		1	80								N
43	D7	FALSE	OE4	GAPDH	UNKNOWN	SYBR	None							18.998	19.082	0.0774017					TRUE	83.8721	0.313173		TRUE		1	80								N
44	D8	FALSE	OE4	GAPDH	UNKNOWN	SYBR	None							19.0973	19.082	0.0774017					TRUE	83.8721	0.313173		TRUE		1	80								N
45	D9	FALSE	OE4	GAPDH	UNKNOWN	SYBR	None							19.1505	19.082	0.0774017					TRUE	83.8721	0.313173		TRUE		1	80								N
46	D10	FALSE	OE4	IL1RA	UNKNOWN	SYBR	None				0.592623	0.428203	0.820177	28.0337	28.3551	0.28204		9.27316	0.168856	0.754814	TRUE	85.9398	0.168102		TRUE		1	80								N
47	D11	FALSE	OE4	IL1RA	UNKNOWN	SYBR	None				0.592623	0.428203	0.820177	28.5613	28.3551	0.28204		9.27316	0.168856	0.754814	TRUE	85.8413	0.168102	77.7675	TRUE		1	80								Y
48	D12	FALSE	OE4	IL1RA	UNKNOWN	SYBR	None				0.592623	0.428203	0.820177	28.4703	28.3551	0.28204		9.27316	0.168856	0.754814	TRUE	86.0383	0.168102		TRUE		1	80								N
49	E1	FALSE	sh4	GAPDH	UNKNOWN	SYBR	None							19.6941	19.7022	0.0284619					TRUE	83.9706	0.313173		TRUE		1	80								N
50	E2	FALSE	sh4	GAPDH	UNKNOWN	SYBR	None							19.7338	19.7022	0.0284619					TRUE	83.9706	0.313173		TRUE		1	80								N
51	E3	FALSE	sh4	GAPDH	UNKNOWN	SYBR	None							19.6787	19.7022	0.0284619					TRUE	83.9706	0.313173		TRUE		1	80								N
52	E4	FALSE	sh4	IL1RA	UNKNOWN	SYBR	None				1.31089	1.00671	1.70698	27.7878	27.83	0.235906		8.1278	0.137188	-0.390547	TRUE	85.9398	0.168102		TRUE		1	80								N
53	E5	FALSE	sh4	IL1RA	UNKNOWN	SYBR	None				1.31089	1.00671	1.70698	27.618	27.83	0.235906		8.1278	0.137188	-0.390547	TRUE	85.9398	0.168102		TRUE		1	80								N
54	E6	FALSE	sh4	IL1RA	UNKNOWN	SYBR	None				1.31089	1.00671	1.70698	28.0842	27.83	0.235906		8.1278	0.137188	-0.390547	TRUE	85.9398	0.168102		TRUE		1	80								N
61	F1	FALSE	sh5	GAPDH	UNKNOWN	SYBR	None							19.707	19.691	0.069362					TRUE	83.8721	0.313173		TRUE		1	80								N
62	F2	FALSE	sh5	GAPDH	UNKNOWN	SYBR	None							19.615	19.691	0.069362					TRUE	83.9706	0.313173		TRUE		1	80								N
63	F3	FALSE	sh5	GAPDH	UNKNOWN	SYBR	None							19.7509	19.691	0.069362					TRUE	83.8721	0.313173		TRUE		1	80								N
64	F4	FALSE	sh5	IL1RA	UNKNOWN	SYBR	None				0.636475	0.492997	0.821711	28.7336	28.8611	0.219188		9.17017	0.132733	0.651824	TRUE	85.9398	0.168102		TRUE		1	80								N
65	F5	FALSE	sh5	IL1RA	UNKNOWN	SYBR	None				0.636475	0.492997	0.821711	29.1142	28.8611	0.219188		9.17017	0.132733	0.651824	TRUE	85.8413	0.168102	77.3737	TRUE		1	80								Y
66	F6	FALSE	sh5	IL1RA	UNKNOWN	SYBR	None				0.636475	0.492997	0.821711	28.7356	28.8611	0.219188		9.17017	0.132733	0.651824	TRUE	85.8413	0.168102		TRUE		1	80								N
73	G1	FALSE	EV1	GAPDH	UNKNOWN	SYBR	None							20.3408	20.3144	0.0263663					TRUE	83.7737	0.313173		TRUE		1	80								N
74	G2	FALSE	EV1	GAPDH	UNKNOWN	SYBR	None							20.3144	20.3144	0.0263663					TRUE	83.7737	0.313173		TRUE		1	80								N
75	G3	FALSE	EV1	GAPDH	UNKNOWN	SYBR	None							20.2881	20.3144	0.0263663					TRUE	83.7737	0.313173		TRUE		1	80								N
76	G4	FALSE	EV1	IL1RA	UNKNOWN	SYBR	None				1	0.85548	1.16893	28.8123	28.8328	0.137988		8.51835	0.0811087	0	TRUE	85.9398	0.168102		TRUE		1	80								N
77	G5	FALSE	EV1	IL1RA	UNKNOWN	SYBR	None				1	0.85548	1.16893	28.7062	28.8328	0.137988		8.51835	0.0811087	0	TRUE	85.9398	0.168102		TRUE		1	80								N
78	G6	FALSE	EV1	IL1RA	UNKNOWN	SYBR	None				1	0.85548	1.16893	28.9798	28.8328	0.137988		8.51835	0.0811087	0	TRUE	85.8413	0.168102		TRUE		1	80								N
85	H1	FALSE	OE1	GAPDH	UNKNOWN	SYBR	None							20.0037	19.9977	0.00777381					TRUE	83.7737	0.313173		TRUE		1	80								N
86	H2	FALSE	OE1	GAPDH	UNKNOWN	SYBR	None							20.0006	19.9977	0.00777381					TRUE	83.7737	0.313173		TRUE		1	80								N
87	H3	FALSE	OE1	GAPDH	UNKNOWN	SYBR	None							19.9889	19.9977	0.00777381					TRUE	83.7737	0.313173		TRUE		1	80								N
88	H4	FALSE	OE1	IL1RA	UNKNOWN	SYBR	None				0.438816	0.377685	0.509841	29.8214	29.7044	0.134794		9.70666	0.0779529	1.18831	TRUE	85.8413	0.168102		TRUE		1	80								N
89	H5	FALSE	OE1	IL1RA	UNKNOWN	SYBR	None				0.438816	0.377685	0.509841	29.557	29.7044	0.134794		9.70666	0.0779529	1.18831	TRUE	85.9398	0.168102	82.789	TRUE	77.4721	1	80								Y
90	H6	FALSE	OE1	IL1RA	UNKNOWN	SYBR	None				0.438816	0.377685	0.509841	29.7347	29.7044	0.134794		9.70666	0.0779529	1.18831	TRUE	85.9398	0.168102		TRUE		1	80								N
Analysis Type	Singleplex
Endogenous Control	GAPDH
RQ Min/Max Confidence Level	95.0
Reference Sample	EV1

## Sheet: Melt Curve Raw Data
Block Type	Fast 96-Well Block (0.1mL)
Calibration Background is expired	Yes
Calibration Background performed on	2021-03-05 13:47:24 PM CET
Calibration FAM is expired	Yes
Calibration FAM performed on	2021-03-05 14:32:19 PM CET
Calibration NED is expired	Yes
Calibration NED performed on	2021-03-05 14:17:55 PM CET
Calibration ROI is expired	Yes
Calibration ROI performed on	2021-03-05 13:40:39 PM CET
Calibration ROX is expired	Yes
Calibration ROX performed on	2021-03-05 14:10:17 PM CET
Calibration SYBR is expired	Yes
Calibration SYBR performed on	2021-03-05 14:02:51 PM CET
Calibration TAMRA is expired	Yes
Calibration TAMRA performed on	2021-03-05 14:25:06 PM CET
Calibration Uniformity is expired	Yes
Calibration Uniformity performed on	2021-03-05 13:55:29 PM CET
Calibration VIC is expired	Yes
Calibration VIC performed on	2021-03-05 14:43:48 PM CET
Chemistry	SYBR_GREEN
Experiment Barcode
Experiment Comments
Experiment File Name	D:\Applied Biosystems\ViiA7 Software v1.2\experiments\Mingquan qPCR\2022-08-15 104646IL1RA.eds
Experiment Name	2022-08-15 104646
Experiment Run End Time	2002-01-01 03:30:36 AM CET
Experiment Type	Comparative Cт (ΔΔCт)
Experiment User Name
Instrument Name	278880048
Instrument Serial Number	278880048
Instrument Type	ViiA 7
Passive Reference	ROX
Quantification Cycle Method	Ct
Signal Smoothing On	true
Stage/ Cycle where Analysis is performed	Stage 2, Step 2
Well	Well Position	Reading	Temperature	Fluorescence	Derivative
1	A1	1	60.1429	5.14617	0.206177
1	A1	2	60.3398	5.14337	0.203118
1	A1	3	60.5367	5.13824	0.200865
1	A1	4	60.7337	5.11969	0.199989
1	A1	5	60.9306	5.10145	0.2006
1	A1	6	61.1275	5.08264	0.202403
1	A1	7	61.3244	5.05909	0.205002
1	A1	8	61.5214	5.05014	0.208111
1	A1	9	61.7183	5.01773	0.211585
1	A1	10	61.9152	5.01576	0.215274
1	A1	11	62.1121	4.98666	0.21891
1	A1	12	62.3091	4.96655	0.222146
1	A1	13	62.506	4.94925	0.224708
1	A1	14	62.7029	4.91984	0.226524
1	A1	15	62.8998	4.90547	0.227721
1	A1	16	63.0967	4.88806	0.228518
1	A1	17	63.2937	4.86335	0.229121
1	A1	18	63.4906	4.83909	0.229704
1	A1	19	63.6875	4.82749	0.230466
1	A1	20	63.8844	4.79936	0.231647
1	A1	21	64.0814	4.77774	0.233407
1	A1	22	64.2783	4.75798	0.235631
1	A1	23	64.4752	4.74857	0.23783
1	A1	24	64.6721	4.7157	0.239258
1	A1	25	64.869	4.69342	0.239295
1	A1	26	65.066	4.66605	0.237813
1	A1	27	65.2629	4.64689	0.235316
1	A1	28	65.4598	4.63511	0.232711
1	A1	29	65.6567	4.59624	0.230881
1	A1	30	65.8537	4.59897	0.230314
1	A1	31	66.0506	4.56878	0.230963
1	A1	32	66.2475	4.54402	0.232396
1	A1	33	66.4444	4.5267	0.234045
1	A1	34	66.6414	4.50632	0.23545
1	A1	35	66.8383	4.48193	0.236379
1	A1	36	67.0352	4.46027	0.236807
1	A1	37	67.2321	4.4345	0.236846
1	A1	38	67.429	4.42259	0.236641
1	A1	39	67.626	4.3965	0.236315
1	A1	40	67.8229	4.37236	0.23596
1	A1	41	68.0198	4.35293	0.235641
1	A1	42	68.2167	4.33123	0.235392
1	A1	43	68.4137	4.31491	0.235178
1	A1	44	68.6106	4.28535	0.23491
1	A1	45	68.8075	4.26883	0.234513
1	A1	46	69.0044	4.24789	0.234052
1	A1	47	69.2014	4.22395	0.233773
1	A1	48	69.3983	4.19809	0.234084
1	A1	49	69.5952	4.19184	0.235384
1	A1	50	69.7921	4.16158	0.237891
1	A1	51	69.989	4.13571	0.241491
1	A1	52	70.186	4.12479	0.245685
1	A1	53	70.3829	4.10192	0.249706
1	A1	54	70.5798	4.06734	0.252755
1	A1	55	70.7767	4.05234	0.254328
1	A1	56	70.9737	4.02047	0.254417
1	A1	57	71.1706	3.9976	0.253505
1	A1	58	71.3675	3.98176	0.252289
1	A1	59	71.5644	3.95456	0.251316
1	A1	60	71.7614	3.93452	0.250757
1	A1	61	71.9583	3.91751	0.250427
1	A1	62	72.1552	3.88241	0.250011
1	A1	63	72.3521	3.86122	0.249305
1	A1	64	72.549	3.84605	0.248301
1	A1	65	72.746	3.82189	0.247128
1	A1	66	72.9429	3.79652	0.245942
1	A1	67	73.1398	3.77104	0.244858
1	A1	68	73.3367	3.7621	0.243962
1	A1	69	73.5337	3.72207	0.243326
1	A1	70	73.7306	3.7118	0.242988
1	A1	71	73.9275	3.68789	0.24292
1	A1	72	74.1244	3.66327	0.242994
1	A1	73	74.3214	3.64452	0.243012
1	A1	74	74.5183	3.6191	0.242763
1	A1	75	74.7152	3.59393	0.242081
1	A1	76	74.9121	3.5813	0.240886
1	A1	77	75.109	3.54949	0.239244
1	A1	78	75.306	3.53968	0.237428
1	A1	79	75.5029	3.49717	0.235919
1	A1	80	75.6998	3.49174	0.235238
1	A1	81	75.8967	3.47551	0.235651
1	A1	82	76.0937	3.45138	0.236941
1	A1	83	76.2906	3.42841	0.238413
1	A1	84	76.4875	3.40517	0.239249
1	A1	85	76.6844	3.38	0.238944
1	A1	86	76.8813	3.35868	0.237566
1	A1	87	77.0783	3.33395	0.235668
1	A1	88	77.2752	3.32376	0.233939
1	A1	89	77.4721	3.29726	0.232846
1	A1	90	77.669	3.27181	0.232438
1	A1	91	77.866	3.26034	0.232421
1	A1	92	78.0629	3.23301	0.232398
1	A1	93	78.2598	3.21074	0.232164
1	A1	94	78.4567	3.18767	0.231885
1	A1	95	78.6537	3.17134	0.232077
1	A1	96	78.8506	3.14534	0.233397
1	A1	97	79.0475	3.13548	0.236371
1	A1	98	79.2444	3.10863	0.241228
1	A1	99	79.4413	3.08446	0.247913
1	A1	100	79.6383	3.06392	0.256263
1	A1	101	79.8352	3.03779	0.266165
1	A1	102	80.0321	3.01982	0.277679
1	A1	103	80.229	2.98953	0.291048
1	A1	104	80.426	2.9586	0.306668
1	A1	105	80.6229	2.9384	0.325033
1	A1	106	80.8198	2.90507	0.346652
1	A1	107	81.0167	2.87699	0.371995
1	A1	108	81.2137	2.83968	0.401533
1	A1	109	81.4106	2.8025	0.435963
1	A1	110	81.6075	2.76137	0.476546
1	A1	111	81.8044	2.71529	0.52559
1	A1	112	82.0013	2.67313	0.586947
1	A1	113	82.1983	2.61897	0.666316
1	A1	114	82.3952	2.55124	0.770888
1	A1	115	82.5921	2.498	0.907822
1	A1	116	82.789	2.42989	1.08125
1	A1	117	82.986	2.34565	1.28836
1	A1	118	83.1829	2.22997	1.51597
1	A1	119	83.3798	2.08237	1.73967
1	A1	120	83.5767	1.87069	1.92682
1	A1	121	83.7737	1.61407	2.04368
1	A1	122	83.9706	1.33695	2.06439
1	A1	123	84.1675	1.07809	1.97881
1	A1	124	84.3644	0.870242	1.7959
1	A1	125	84.5613	0.72029	1.54142
1	A1	126	84.7583	0.619493	1.25075
1	A1	127	84.9552	0.572761	0.959887
1	A1	128	85.1521	0.543336	0.697637
1	A1	129	85.349	0.530359	0.481369
1	A1	130	85.546	0.522818	0.31671
1	A1	131	85.7429	0.520231	0.200212
1	A1	132	85.9398	0.514524	0.123258
1	A1	133	86.1367	0.516429	0.0756628
1	A1	134	86.3336	0.512093	0.0480795
1	A1	135	86.5306	0.51408	0.0331239
1	A1	136	86.7275	0.510483	0.0255493
1	A1	137	86.9244	0.506698	0.0219328
1	A1	138	87.1213	0.50749	0.0202181
1	A1	139	87.3183	0.504114	0.0192778
1	A1	140	87.5152	0.503885	0.0185588
1	A1	141	87.7121	0.500108	0.0178222
1	A1	142	87.909	0.50035	0.0169835
1	A1	143	88.106	0.49831	0.016033
1	A1	144	88.3029	0.496196	0.0150092
1	A1	145	88.4998	0.495528	0.0139806
1	A1	146	88.6967	0.494033	0.0130224
1	A1	147	88.8937	0.493563	0.0121832
1	A1	148	89.0906	0.492778	0.0114772
1	A1	149	89.2875	0.489323	0.0109045
1	A1	150	89.4844	0.489339	0.0104875
1	A1	151	89.6813	0.491016	0.0102758
1	A1	152	89.8783	0.488497	0.0103065
1	A1	153	90.0752	0.48781	0.0105488
1	A1	154	90.2721	0.486675	0.010892
1	A1	155	90.469	0.485629	0.0111942
1	A1	156	90.666	0.482088	0.01136
1	A1	157	90.8629	0.484581	0.0113858
1	A1	158	91.0598	0.482824	0.0113467
1	A1	159	91.2567	0.480037	0.0113412
1	A1	160	91.4537	0.481471	0.0114367
1	A1	161	91.6506	0.478326	0.0116385
1	A1	162	91.8475	0.478445	0.0118838
1	A1	163	92.0444	0.478178	0.0120511
1	A1	164	92.2413	0.475224	0.0119984
1	A1	165	92.4383	0.473507	0.0116306
1	A1	166	92.6352	0.472228	0.0109662
1	A1	167	92.8321	0.473285	0.0101554
1	A1	168	93.029	0.472954	0.00941987
1	A1	169	93.226	0.471122	0.00894804
1	A1	170	93.4229	0.470746	0.00880428
1	A1	171	93.6198	0.470272	0.00890346
1	A1	172	93.8167	0.46984	0.00904893
1	A1	173	94.0136	0.466567	0.009001
1	A1	174	94.2106	0.4679	0.00855355
1	A1	175	94.4075	0.466781	0.00760235
1	A1	176	94.6044	0.46261	0.00619202
1	A1	177	94.8013	0.465664	0.00451559
2	A2	1	60.1429	5.38168	0.231982
2	A2	2	60.3398	5.35659	0.232856
2	A2	3	60.5367	5.3496	0.23421
2	A2	4	60.7337	5.33451	0.235751
2	A2	5	60.9306	5.30072	0.237069
2	A2	6	61.1275	5.28631	0.237799
2	A2	7	61.3244	5.25587	0.237812
2	A2	8	61.5214	5.24307	0.237295
2	A2	9	61.7183	5.21543	0.23662
2	A2	10	61.9152	5.19607	0.23615
2	A2	11	62.1121	5.17925	0.23608
2	A2	12	62.3091	5.15792	0.236428
2	A2	13	62.506	5.1303	0.23716
2	A2	14	62.7029	5.1091	0.238275
2	A2	15	62.8998	5.09151	0.239806
2	A2	16	63.0967	5.07424	0.241742
2	A2	17	63.2937	5.04465	0.24395
2	A2	18	63.4906	5.02669	0.24624
2	A2	19	63.6875	5.00347	0.248501
2	A2	20	63.8844	4.98044	0.250816
2	A2	21	64.0814	4.95448	0.253429
2	A2	22	64.2783	4.93467	0.256573
2	A2	23	64.4752	4.91601	0.260271
2	A2	24	64.6721	4.88727	0.264243
2	A2	25	64.869	4.86519	0.267997
2	A2	26	65.066	4.84072	0.271089
2	A2	27	65.2629	4.81325	0.27335
2	A2	28	65.4598	4.78291	0.274932
2	A2	29	65.6567	4.76469	0.276118
2	A2	30	65.8537	4.74558	0.277027
2	A2	31	66.0506	4.71075	0.277376
2	A2	32	66.2475	4.68781	0.276565
2	A2	33	66.4444	4.67222	0.273976
2	A2	34	66.6414	4.62822	0.269433
2	A2	35	66.8383	4.6116	0.263433
2	A2	36	67.0352	4.57933	0.257046
2	A2	37	67.2321	4.57009	0.251461
2	A2	38	67.429	4.54644	0.247448
2	A2	39	67.626	4.52052	0.245087
2	A2	40	67.8229	4.50745	0.243891
2	A2	41	68.0198	4.47496	0.243219
2	A2	42	68.2167	4.45626	0.242695
2	A2	43	68.4137	4.42895	0.242325
2	A2	44	68.6106	4.41362	0.24232
2	A2	45	68.8075	4.39356	0.242809
2	A2	46	69.0044	4.37338	0.243711
2	A2	47	69.2014	4.34552	0.244877
2	A2	48	69.3983	4.31952	0.246298
2	A2	49	69.5952	4.3022	0.248171
2	A2	50	69.7921	4.28033	0.250706
2	A2	51	69.989	4.26238	0.253826
2	A2	52	70.186	4.23165	0.257031
2	A2	53	70.3829	4.21678	0.259543
2	A2	54	70.5798	4.17881	0.26067
2	A2	55	70.7767	4.16379	0.26017
2	A2	56	70.9737	4.13304	0.25838
2	A2	57	71.1706	4.10792	0.25604
2	A2	58	71.3675	4.09385	0.253919
2	A2	59	71.5644	4.06998	0.252464
2	A2	60	71.7614	4.0471	0.251663
2	A2	61	71.9583	4.02115	0.251165
2	A2	62	72.1552	4.00022	0.250538
2	A2	63	72.3521	3.97329	0.249502
2	A2	64	72.549	3.96085	0.248031
2	A2	65	72.746	3.92589	0.246354
2	A2	66	72.9429	3.90892	0.244859
2	A2	67	73.1398	3.88797	0.243964
2	A2	68	73.3367	3.86817	0.243958
2	A2	69	73.5337	3.84212	0.244858
2	A2	70	73.7306	3.82165	0.24634
2	A2	71	73.9275	3.80024	0.24779
2	A2	72	74.1244	3.77957	0.248496
2	A2	73	74.3214	3.74911	0.247942
2	A2	74	74.5183	3.72842	0.246062
2	A2	75	74.7152	3.70089	0.24329
2	A2	76	74.9121	3.68423	0.24035
2	A2	77	75.109	3.66845	0.237905
2	A2	78	75.306	3.64298	0.236271
2	A2	79	75.5029	3.62337	0.235412
2	A2	80	75.6998	3.59732	0.235154
2	A2	81	75.8967	3.57886	0.235407
2	A2	82	76.0937	3.56021	0.23623
2	A2	83	76.2906	3.539	0.23772
2	A2	84	76.4875	3.51515	0.23982
2	A2	85	76.6844	3.49519	0.242216
2	A2	86	76.8813	3.47701	0.244391
2	A2	87	77.0783	3.44438	0.245796
2	A2	88	77.2752	3.42745	0.246076
2	A2	89	77.4721	3.40215	0.245231
2	A2	90	77.669	3.37869	0.243641
2	A2	91	77.866	3.35743	0.241912
2	A2	92	78.0629	3.3386	0.240657
2	A2	93	78.2598	3.31425	0.240267
2	A2	94	78.4567	3.29679	0.240811
2	A2	95	78.6537	3.27374	0.24214
2	A2	96	78.8506	3.25024	0.244087
2	A2	97	79.0475	3.22518	0.246702
2	A2	98	79.2444	3.20454	0.250327
2	A2	99	79.4413	3.18685	0.255501
2	A2	100	79.6383	3.1599	0.262759
2	A2	101	79.8352	3.13572	0.272453
2	A2	102	80.0321	3.11592	0.284692
2	A2	103	80.229	3.08694	0.299458
2	A2	104	80.426	3.05906	0.3168
2	A2	105	80.6229	3.02659	0.336996
2	A2	106	80.8198	3.00169	0.360581
2	A2	107	81.0167	2.9611	0.388181
2	A2	108	81.2137	2.93551	0.420302
2	A2	109	81.4106	2.89925	0.457369
2	A2	110	81.6075	2.84277	0.500165
2	A2	111	81.8044	2.79886	0.550671
2	A2	112	82.0013	2.75039	0.612947
2	A2	113	82.1983	2.69123	0.693537
2	A2	114	82.3952	2.63452	0.800818
2	A2	115	82.5921	2.57434	0.942944
2	A2	116	82.789	2.50518	1.1244
2	A2	117	82.986	2.41218	1.34191
2	A2	118	83.1829	2.30064	1.58105
2	A2	119	83.3798	2.13865	1.81564
2	A2	120	83.5767	1.91918	2.0111
2	A2	121	83.7737	1.6516	2.13192
2	A2	122	83.9706	1.36157	2.15118
2	A2	123	84.1675	1.08992	2.05864
2	A2	124	84.3644	0.877758	1.8643
2	A2	125	84.5613	0.716777	1.59575
2	A2	126	84.7583	0.622449	1.29063
2	A2	127	84.9552	0.572012	0.986924
2	A2	128	85.1521	0.543931	0.714765
2	A2	129	85.349	0.531086	0.49194
2	A2	130	85.546	0.525809	0.323669
2	A2	131	85.7429	0.521363	0.205541
2	A2	132	85.9398	0.516252	0.127809
2	A2	133	86.1367	0.514015	0.0793468
2	A2	134	86.3336	0.509233	0.0503258
2	A2	135	86.5306	0.509243	0.0333866
2	A2	136	86.7275	0.510664	0.0236504
2	A2	137	86.9244	0.506495	0.018128
2	A2	138	87.1213	0.508549	0.0150366
2	A2	139	87.3183	0.506719	0.0133052
2	A2	140	87.5152	0.501479	0.0123151
2	A2	141	87.7121	0.50396	0.0117719
2	A2	142	87.909	0.5025	0.0115908
2	A2	143	88.106	0.50363	0.0117584
2	A2	144	88.3029	0.500532	0.0122063
2	A2	145	88.4998	0.498613	0.0127576
2	A2	146	88.6967	0.499162	0.0131535
2	A2	147	88.8937	0.496361	0.0131448
2	A2	148	89.0906	0.493548	0.0126031
2	A2	149	89.2875	0.491652	0.0116009
2	A2	150	89.4844	0.492464	0.0104087
2	A2	151	89.6813	0.493437	0.00938437
2	A2	152	89.8783	0.493932	0.00880915
2	A2	153	90.0752	0.490255	0.00876652
2	A2	154	90.2721	0.489402	0.00913258
2	A2	155	90.469	0.489789	0.00966603
2	A2	156	90.666	0.489204	0.01012
2	A2	157	90.8629	0.486121	0.0103124
2	A2	158	91.0598	0.486495	0.0101597
2	A2	159	91.2567	0.484027	0.00968661
2	A2	160	91.4537	0.484392	0.00902386
2	A2	161	91.6506	0.483689	0.00837094
2	A2	162	91.8475	0.484462	0.00792347
2	A2	163	92.0444	0.482038	0.00779496
2	A2	164	92.2413	0.482537	0.0079687
2	A2	165	92.4383	0.481256	0.00830171
2	A2	166	92.6352	0.480666	0.00858287
2	A2	167	92.8321	0.480188	0.00862235
2	A2	168	93.029	0.475553	0.0083413
2	A2	169	93.226	0.47757	0.00781138
2	A2	170	93.4229	0.478983	0.00720738
2	A2	171	93.6198	0.476684	0.00669019
2	A2	172	93.8167	0.477689	0.00629552
2	A2	173	94.0136	0.474624	0.00591081
2	A2	174	94.2106	0.474597	0.00536255
2	A2	175	94.4075	0.475343	0.00454653
2	A2	176	94.6044	0.471152	0.00350611
2	A2	177	94.8013	0.476785	0.00240949
3	A3	1	60.1429	5.19885	0.215692
3	A3	2	60.3398	5.1849	0.216265
3	A3	3	60.5367	5.17121	0.216996
3	A3	4	60.7337	5.13742	0.21783
3	A3	5	60.9306	5.13406	0.218691
3	A3	6	61.1275	5.10297	0.219431
3	A3	7	61.3244	5.08603	0.219835
3	A3	8	61.5214	5.06088	0.219743
3	A3	9	61.7183	5.03726	0.219176
3	A3	10	61.9152	5.02231	0.218393
3	A3	11	62.1121	4.99602	0.217819
3	A3	12	62.3091	4.9801	0.217891
3	A3	13	62.506	4.9535	0.218897
3	A3	14	62.7029	4.94054	0.220876
3	A3	15	62.8998	4.91688	0.223628
3	A3	16	63.0967	4.89505	0.226807
3	A3	17	63.2937	4.86818	0.230015
3	A3	18	63.4906	4.85198	0.232881
3	A3	19	63.6875	4.82957	0.235076
3	A3	20	63.8844	4.80194	0.23634
3	A3	21	64.0814	4.78071	0.236526
3	A3	22	64.2783	4.7558	0.235688
3	A3	23	64.4752	4.73474	0.234142
3	A3	24	64.6721	4.70764	0.232432
3	A3	25	64.869	4.69016	0.231177
3	A3	26	65.066	4.66668	0.230839
3	A3	27	65.2629	4.64384	0.231503
3	A3	28	65.4598	4.63215	0.232824
3	A3	29	65.6567	4.59923	0.23421
3	A3	30	65.8537	4.58054	0.235126
3	A3	31	66.0506	4.54911	0.235351
3	A3	32	66.2475	4.5304	0.235024
3	A3	33	66.4444	4.51387	0.234457
3	A3	34	66.6414	4.48838	0.233912
3	A3	35	66.8383	4.461	0.233497
3	A3	36	67.0352	4.44411	0.23323
3	A3	37	67.2321	4.4197	0.233155
3	A3	38	67.429	4.39039	0.233378
3	A3	39	67.626	4.37656	0.23398
3	A3	40	67.8229	4.3568	0.234936
3	A3	41	68.0198	4.32727	0.236076
3	A3	42	68.2167	4.30618	0.237182
3	A3	43	68.4137	4.28104	0.23809
3	A3	44	68.6106	4.2597	0.238732
3	A3	45	68.8075	4.23742	0.239112
3	A3	46	69.0044	4.21597	0.239248
3	A3	47	69.2014	4.18691	0.239189
3	A3	48	69.3983	4.16655	0.239013
3	A3	49	69.5952	4.14566	0.238836
3	A3	50	69.7921	4.11897	0.238746
3	A3	51	69.989	4.09877	0.238745
3	A3	52	70.186	4.0767	0.238723
3	A3	53	70.3829	4.04712	0.238514
3	A3	54	70.5798	4.03138	0.23799
3	A3	55	70.7767	4.00427	0.23715
3	A3	56	70.9737	3.97551	0.236175
3	A3	57	71.1706	3.96229	0.235393
3	A3	58	71.3675	3.93687	0.235182
3	A3	59	71.5644	3.91066	0.23579
3	A3	60	71.7614	3.89084	0.237199
3	A3	61	71.9583	3.87329	0.239033
3	A3	62	72.1552	3.84623	0.240662
3	A3	63	72.3521	3.82401	0.241456
3	A3	64	72.549	3.79179	0.241091
3	A3	65	72.746	3.76978	0.239694
3	A3	66	72.9429	3.75247	0.237717
3	A3	67	73.1398	3.72882	0.235658
3	A3	68	73.3367	3.70582	0.233804
3	A3	69	73.5337	3.68205	0.232178
3	A3	70	73.7306	3.65874	0.230697
3	A3	71	73.9275	3.63659	0.22935
3	A3	72	74.1244	3.61465	0.228292
3	A3	73	74.3214	3.59246	0.22775
3	A3	74	74.5183	3.57086	0.227839
3	A3	75	74.7152	3.55346	0.228433
3	A3	76	74.9121	3.52804	0.229182
3	A3	77	75.109	3.50545	0.229709
3	A3	78	75.306	3.47934	0.229845
3	A3	79	75.5029	3.45959	0.229742
3	A3	80	75.6998	3.43521	0.229742
3	A3	81	75.8967	3.41987	0.230101
3	A3	82	76.0937	3.39997	0.230767
3	A3	83	76.2906	3.37191	0.231405
3	A3	84	76.4875	3.35014	0.231637
3	A3	85	76.6844	3.32135	0.231319
3	A3	86	76.8813	3.30582	0.230615
3	A3	87	77.0783	3.28034	0.229849
3	A3	88	77.2752	3.2651	0.229273
3	A3	89	77.4721	3.23765	0.228972
3	A3	90	77.669	3.2149	0.228923
3	A3	91	77.866	3.18783	0.229103
3	A3	92	78.0629	3.17605	0.229533
3	A3	93	78.2598	3.15108	0.230208
3	A3	94	78.4567	3.12331	0.231066
3	A3	95	78.6537	3.10902	0.232054
3	A3	96	78.8506	3.07599	0.23327
3	A3	97	79.0475	3.06045	0.23507
3	A3	98	79.2444	3.03526	0.238
3	A3	99	79.4413	3.01549	0.242664
3	A3	100	79.6383	2.99411	0.249554
3	A3	101	79.8352	2.96443	0.25898
3	A3	102	80.0321	2.9444	0.271086
3	A3	103	80.229	2.91491	0.285906
3	A3	104	80.426	2.89073	0.303427
3	A3	105	80.6229	2.8609	0.32365
3	A3	106	80.8198	2.82378	0.34667
3	A3	107	81.0167	2.79003	0.372735
3	A3	108	81.2137	2.75811	0.402269
3	A3	109	81.4106	2.71716	0.435973
3	A3	110	81.6075	2.67404	0.475122
3	A3	111	81.8044	2.62217	0.522085
3	A3	112	82.0013	2.5676	0.580941
3	A3	113	82.1983	2.51916	0.657764
3	A3	114	82.3952	2.46272	0.760137
3	A3	115	82.5921	2.39326	0.895499
3	A3	116	82.789	2.32027	1.06823
3	A3	117	82.986	2.2311	1.27589
3	A3	118	83.1829	2.11516	1.5059
3	A3	119	83.3798	1.96017	1.73434
3	A3	120	83.5767	1.73876	1.92861
3	A3	121	83.7737	1.46414	2.05416
3	A3	122	83.9706	1.16677	2.08364
3	A3	123	84.1675	0.882638	2.00513
3	A3	124	84.3644	0.654625	1.82625
3	A3	125	84.5613	0.488783	1.5722
3	A3	126	84.7583	0.382375	1.27875
3	A3	127	84.9552	0.323101	0.982996
3	A3	128	85.1521	0.295562	0.715106
3	A3	129	85.349	0.281996	0.493597
3	A3	130	85.546	0.275825	0.324734
3	A3	131	85.7429	0.270556	0.205135
3	A3	132	85.9398	0.265413	0.125845
3	A3	133	86.1367	0.263349	0.0762204
3	A3	134	86.3336	0.262812	0.0466034
3	A3	135	86.5306	0.261715	0.0295516
3	A3	136	86.7275	0.260978	0.0199681
3	A3	137	86.9244	0.258725	0.0146569
3	A3	138	87.1213	0.258624	0.0117402
3	A3	139	87.3183	0.258279	0.0101671
3	A3	140	87.5152	0.256931	0.00937024
3	A3	141	87.7121	0.256181	0.0090437
3	A3	142	87.909	0.25562	0.00900535
3	A3	143	88.106	0.253556	0.00911199
3	A3	144	88.3029	0.255877	0.00922218
3	A3	145	88.4998	0.252747	0.00920073
3	A3	146	88.6967	0.249599	0.00895335
3	A3	147	88.8937	0.250832	0.00845835
3	A3	148	89.0906	0.24953	0.00777283
3	A3	149	89.2875	0.249032	0.00700674
3	A3	150	89.4844	0.247958	0.00628747
3	A3	151	89.6813	0.24847	0.00573235
3	A3	152	89.8783	0.246906	0.00542991
3	A3	153	90.0752	0.24831	0.00541656
3	A3	154	90.2721	0.247026	0.00565104
3	A3	155	90.469	0.245876	0.00600492
3	A3	156	90.666	0.245953	0.00629536
3	A3	157	90.8629	0.244301	0.00635722
3	A3	158	91.0598	0.242212	0.00612459
3	A3	159	91.2567	0.243946	0.00566977
3	A3	160	91.4537	0.24222	0.00517074
3	A3	161	91.6506	0.243941	0.00481922
3	A3	162	91.8475	0.243	0.00472499
3	A3	163	92.0444	0.241305	0.00487301
3	A3	164	92.2413	0.24132	0.00514696
3	A3	165	92.4383	0.240591	0.00539024
3	A3	166	92.6352	0.240498	0.00546131
3	A3	167	92.8321	0.239867	0.00526737
3	A3	168	93.029	0.237781	0.00478885
3	A3	169	93.226	0.238605	0.0040998
3	A3	170	93.4229	0.236901	0.00336365
3	A3	171	93.6198	0.239419	0.00277974
3	A3	172	93.8167	0.23983	0.0024899
3	A3	173	94.0136	0.23754	0.00249917
3	A3	174	94.2106	0.237576	0.00266614
3	A3	175	94.4075	0.237598	0.00277563
3	A3	176	94.6044	0.237495	0.00264981
3	A3	177	94.8013	0.234226	0.00223306
4	A4	1	60.1429	4.80307	0.191665
4	A4	2	60.3398	4.79503	0.189126
4	A4	3	60.5367	4.77443	0.186432
4	A4	4	60.7337	4.77454	0.184228
4	A4	5	60.9306	4.76671	0.183075
4	A4	6	61.1275	4.73943	0.183303
4	A4	7	61.3244	4.72028	0.185034
4	A4	8	61.5214	4.7223	0.188126
4	A4	9	61.7183	4.70627	0.192158
4	A4	10	61.9152	4.69219	0.196465
4	A4	11	62.1121	4.6675	0.200365
4	A4	12	62.3091	4.65535	0.20343
4	A4	13	62.506	4.63916	0.205612
4	A4	14	62.7029	4.62511	0.207159
4	A4	15	62.8998	4.61508	0.208421
4	A4	16	63.0967	4.58533	0.209733
4	A4	17	63.2937	4.57921	0.211406
4	A4	18	63.4906	4.56206	0.213682
4	A4	19	63.6875	4.54491	0.216694
4	A4	20	63.8844	4.53033	0.220373
4	A4	21	64.0814	4.51334	0.224474
4	A4	22	64.2783	4.49442	0.228656
4	A4	23	64.4752	4.47955	0.232631
4	A4	24	64.6721	4.454	0.236199
4	A4	25	64.869	4.44328	0.239192
4	A4	26	65.066	4.42278	0.241402
4	A4	27	65.2629	4.40896	0.242604
4	A4	28	65.4598	4.3783	0.242718
4	A4	29	65.6567	4.36593	0.241987
4	A4	30	65.8537	4.3483	0.241
4	A4	31	66.0506	4.32399	0.240494
4	A4	32	66.2475	4.31713	0.241045
4	A4	33	66.4444	4.29432	0.242826
4	A4	34	66.6414	4.27535	0.24557
4	A4	35	66.8383	4.25743	0.248754
4	A4	36	67.0352	4.24092	0.251844
4	A4	37	67.2321	4.20964	0.254429
4	A4	38	67.429	4.20105	0.256222
4	A4	39	67.626	4.18105	0.256981
4	A4	40	67.8229	4.15518	0.256534
4	A4	41	68.0198	4.14419	0.254936
4	A4	42	68.2167	4.11239	0.252643
4	A4	43	68.4137	4.09252	0.250492
4	A4	44	68.6106	4.08136	0.249351
4	A4	45	68.8075	4.06993	0.249702
4	A4	46	69.0044	4.04458	0.251453
4	A4	47	69.2014	4.02437	0.254153
4	A4	48	69.3983	4.00444	0.257423
4	A4	49	69.5952	3.983	0.26123
4	A4	50	69.7921	3.96287	0.265771
4	A4	51	69.989	3.95057	0.271059
4	A4	52	70.186	3.92635	0.276634
4	A4	53	70.3829	3.90835	0.281609
4	A4	54	70.5798	3.87537	0.285093
4	A4	55	70.7767	3.85556	0.28665
4	A4	56	70.9737	3.83191	0.286514
4	A4	57	71.1706	3.81702	0.285417
4	A4	58	71.3675	3.78802	0.284252
4	A4	59	71.5644	3.76762	0.283716
4	A4	60	71.7614	3.75309	0.284135
4	A4	61	71.9583	3.72649	0.285455
4	A4	62	72.1552	3.70685	0.287354
4	A4	63	72.3521	3.68104	0.289376
4	A4	64	72.549	3.66428	0.291049
4	A4	65	72.746	3.63907	0.29201
4	A4	66	72.9429	3.61544	0.2921
4	A4	67	73.1398	3.59188	0.291423
4	A4	68	73.3367	3.56983	0.290327
4	A4	69	73.5337	3.5483	0.289273
4	A4	70	73.7306	3.52918	0.288671
4	A4	71	73.9275	3.50241	0.288747
4	A4	72	74.1244	3.48404	0.289508
4	A4	73	74.3214	3.45974	0.290794
4	A4	74	74.5183	3.44174	0.292401
4	A4	75	74.7152	3.4149	0.294189
4	A4	76	74.9121	3.39116	0.296121
4	A4	77	75.109	3.36719	0.298187
4	A4	78	75.306	3.35626	0.300278
4	A4	79	75.5029	3.32212	0.302155
4	A4	80	75.6998	3.30572	0.303641
4	A4	81	75.8967	3.27397	0.30487
4	A4	82	76.0937	3.25035	0.306385
4	A4	83	76.2906	3.23439	0.308881
4	A4	84	76.4875	3.2153	0.312754
4	A4	85	76.6844	3.18725	0.31778
4	A4	86	76.8813	3.16328	0.323183
4	A4	87	77.0783	3.13421	0.328014
4	A4	88	77.2752	3.10681	0.331558
4	A4	89	77.4721	3.08148	0.333467
4	A4	90	77.669	3.06449	0.333678
4	A4	91	77.866	3.02984	0.33226
4	A4	92	78.0629	3.00112	0.329375
4	A4	93	78.2598	2.98216	0.325348
4	A4	94	78.4567	2.95295	0.320685
4	A4	95	78.6537	2.9305	0.315941
4	A4	96	78.8506	2.90911	0.31156
4	A4	97	79.0475	2.88825	0.307787
4	A4	98	79.2444	2.85734	0.304757
4	A4	99	79.4413	2.83949	0.302656
4	A4	100	79.6383	2.8099	0.30176
4	A4	101	79.8352	2.79788	0.3023
4	A4	102	80.0321	2.77095	0.304248
4	A4	103	80.229	2.74987	0.30722
4	A4	104	80.426	2.72039	0.310659
4	A4	105	80.6229	2.70113	0.314164
4	A4	106	80.8198	2.6718	0.317776
4	A4	107	81.0167	2.64898	0.322024
4	A4	108	81.2137	2.62861	0.327679
4	A4	109	81.4106	2.60339	0.335374
4	A4	110	81.6075	2.57649	0.345265
4	A4	111	81.8044	2.55146	0.356862
4	A4	112	82.0013	2.52331	0.369099
4	A4	113	82.1983	2.49405	0.380629
4	A4	114	82.3952	2.46425	0.390299
4	A4	115	82.5921	2.42403	0.397671
4	A4	116	82.789	2.40031	0.403383
4	A4	117	82.986	2.36473	0.409185
4	A4	118	83.1829	2.33665	0.417576
4	A4	119	83.3798	2.30944	0.431243
4	A4	120	83.5767	2.28052	0.452596
4	A4	121	83.7737	2.24701	0.483701
4	A4	122	83.9706	2.20751	0.526684
4	A4	123	84.1675	2.16653	0.584383
4	A4	124	84.3644	2.12639	0.66082
4	A4	125	84.5613	2.07446	0.761038
4	A4	126	84.7583	2.02575	0.889974
4	A4	127	84.9552	1.9594	1.05024
4	A4	128	85.1521	1.87898	1.23907
4	A4	129	85.349	1.78685	1.44517
4	A4	130	85.546	1.66065	1.64688
4	A4	131	85.7429	1.5069	1.81357
4	A4	132	85.9398	1.30871	1.91129
4	A4	133	86.1367	1.08476	1.9122
4	A4	134	86.3336	0.854362	1.80447
4	A4	135	86.5306	0.683829	1.59831
4	A4	136	86.7275	0.598697	1.3244
4	A4	137	86.9244	0.572951	1.02494
4	A4	138	87.1213	0.559269	0.741095
4	A4	139	87.3183	0.554539	0.502375
4	A4	140	87.5152	0.551485	0.321928
4	A4	141	87.7121	0.545345	0.19824
4	A4	142	87.909	0.543118	0.120762
4	A4	143	88.106	0.538872	0.0760471
4	A4	144	88.3029	0.540132	0.0520284
4	A4	145	88.4998	0.536415	0.0398242
4	A4	146	88.6967	0.53344	0.0337272
4	A4	147	88.8937	0.530854	0.0303915
4	A4	148	89.0906	0.528055	0.027989
4	A4	149	89.2875	0.524916	0.0256346
4	A4	150	89.4844	0.522903	0.0230618
4	A4	151	89.6813	0.52331	0.0204013
4	A4	152	89.8783	0.522313	0.0179557
4	A4	153	90.0752	0.522395	0.0159771
4	A4	154	90.2721	0.519969	0.0145202
4	A4	155	90.469	0.519523	0.0134449
4	A4	156	90.666	0.51705	0.0125366
4	A4	157	90.8629	0.517228	0.0116489
4	A4	158	91.0598	0.51624	0.0107763
4	A4	159	91.2567	0.517429	0.0100163
4	A4	160	91.4537	0.51398	0.00948045
4	A4	161	91.6506	0.515736	0.00922
4	A4	162	91.8475	0.514496	0.00921601
4	A4	163	92.0444	0.511994	0.0094103
4	A4	164	92.2413	0.513623	0.00974896
4	A4	165	92.4383	0.512424	0.0101931
4	A4	166	92.6352	0.509272	0.0106929
4	A4	167	92.8321	0.511893	0.0111494
4	A4	168	93.029	0.50951	0.0114014
4	A4	169	93.226	0.507578	0.0112707
4	A4	170	93.4229	0.505725	0.0106512
4	A4	171	93.6198	0.505535	0.0095792
4	A4	172	93.8167	0.506286	0.00822598
4	A4	173	94.0136	0.507588	0.0068047
4	A4	174	94.2106	0.503648	0.00546115
4	A4	175	94.4075	0.504847	0.00423503
4	A4	176	94.6044	0.505361	0.00310513
4	A4	177	94.8013	0.50357	0.00206572
5	A5	1	60.1429	4.60366	0.190512
5	A5	2	60.3398	4.59219	0.189008
5	A5	3	60.5367	4.57928	0.187181
5	A5	4	60.7337	4.5659	0.185515
5	A5	5	60.9306	4.55182	0.184416
5	A5	6	61.1275	4.54299	0.183977
5	A5	7	61.3244	4.52674	0.184011
5	A5	8	61.5214	4.50617	0.184304
5	A5	9	61.7183	4.49222	0.184892
5	A5	10	61.9152	4.47839	0.186139
5	A5	11	62.1121	4.46854	0.188553
5	A5	12	62.3091	4.45481	0.192428
5	A5	13	62.506	4.42999	0.197608
5	A5	14	62.7029	4.42615	0.203413
5	A5	15	62.8998	4.40799	0.208868
5	A5	16	63.0967	4.38901	0.213119
5	A5	17	63.2937	4.36243	0.215819
5	A5	18	63.4906	4.349	0.217291
5	A5	19	63.6875	4.33609	0.21829
5	A5	20	63.8844	4.31592	0.219506
5	A5	21	64.0814	4.29924	0.221141
5	A5	22	64.2783	4.2902	0.222829
5	A5	23	64.4752	4.2627	0.223978
5	A5	24	64.6721	4.2445	0.224288
5	A5	25	64.869	4.22142	0.224054
5	A5	26	65.066	4.20779	0.224032
5	A5	27	65.2629	4.19781	0.224981
5	A5	28	65.4598	4.17478	0.22721
5	A5	29	65.6567	4.16286	0.230428
5	A5	30	65.8537	4.13338	0.233949
5	A5	31	66.0506	4.12468	0.237059
5	A5	32	66.2475	4.10113	0.239298
5	A5	33	66.4444	4.07858	0.240553
5	A5	34	66.6414	4.06399	0.241002
5	A5	35	66.8383	4.03878	0.240963
5	A5	36	67.0352	4.02904	0.240783
5	A5	37	67.2321	3.99893	0.24075
5	A5	38	67.429	3.9831	0.241046
5	A5	39	67.626	3.9712	0.241712
5	A5	40	67.8229	3.9463	0.242668
5	A5	41	68.0198	3.92529	0.243759
5	A5	42	68.2167	3.90975	0.244845
5	A5	43	68.4137	3.88828	0.245866
5	A5	44	68.6106	3.86718	0.246859
5	A5	45	68.8075	3.84657	0.247901
5	A5	46	69.0044	3.83576	0.249064
5	A5	47	69.2014	3.80572	0.250361
5	A5	48	69.3983	3.786	0.25175
5	A5	49	69.5952	3.77719	0.25317
5	A5	50	69.7921	3.74494	0.254616
5	A5	51	69.989	3.72798	0.256172
5	A5	52	70.186	3.70666	0.257997
5	A5	53	70.3829	3.68911	0.260218
5	A5	54	70.5798	3.66833	0.262808
5	A5	55	70.7767	3.6454	0.265522
5	A5	56	70.9737	3.62263	0.267978
5	A5	57	71.1706	3.60491	0.26984
5	A5	58	71.3675	3.57905	0.271003
5	A5	59	71.5644	3.55772	0.271657
5	A5	60	71.7614	3.52945	0.272185
5	A5	61	71.9583	3.52337	0.272893
5	A5	62	72.1552	3.49476	0.273825
5	A5	63	72.3521	3.46862	0.27471
5	A5	64	72.549	3.45296	0.275157
5	A5	65	72.746	3.42473	0.274937
5	A5	66	72.9429	3.40635	0.274181
5	A5	67	73.1398	3.37901	0.273355
5	A5	68	73.3367	3.36522	0.273045
5	A5	69	73.5337	3.33591	0.273681
5	A5	70	73.7306	3.32392	0.275348
5	A5	71	73.9275	3.29943	0.277824
5	A5	72	74.1244	3.26837	0.280762
5	A5	73	74.3214	3.25103	0.28388
5	A5	74	74.5183	3.23177	0.286984
5	A5	75	74.7152	3.20274	0.289874
5	A5	76	74.9121	3.18583	0.292223
5	A5	77	75.109	3.15904	0.293669
5	A5	78	75.306	3.13272	0.294043
5	A5	79	75.5029	3.1077	0.293605
5	A5	80	75.6998	3.08449	0.293065
5	A5	81	75.8967	3.06598	0.293325
5	A5	82	76.0937	3.04498	0.295096
5	A5	83	76.2906	3.0216	0.298605
5	A5	84	76.4875	2.99894	0.303572
5	A5	85	76.6844	2.96614	0.309345
5	A5	86	76.8813	2.94885	0.31506
5	A5	87	77.0783	2.92243	0.319739
5	A5	88	77.2752	2.89771	0.322418
5	A5	89	77.4721	2.86378	0.322363
5	A5	90	77.669	2.83567	0.319363
5	A5	91	77.866	2.81252	0.313909
5	A5	92	78.0629	2.78794	0.307104
5	A5	93	78.2598	2.76392	0.300341
5	A5	94	78.4567	2.73971	0.294878
5	A5	95	78.6537	2.72224	0.291492
5	A5	96	78.8506	2.69862	0.290338
5	A5	97	79.0475	2.67644	0.291034
5	A5	98	79.2444	2.6525	0.292928
5	A5	99	79.4413	2.62522	0.295416
5	A5	100	79.6383	2.60395	0.29814
5	A5	101	79.8352	2.57835	0.300983
5	A5	102	80.0321	2.55868	0.303896
5	A5	103	80.229	2.52832	0.306675
5	A5	104	80.426	2.51035	0.308909
5	A5	105	80.6229	2.48118	0.310134
5	A5	106	80.8198	2.45398	0.310122
5	A5	107	81.0167	2.42734	0.309105
5	A5	108	81.2137	2.40325	0.307793
5	A5	109	81.4106	2.38864	0.307143
5	A5	110	81.6075	2.35465	0.308046
5	A5	111	81.8044	2.33591	0.311095
5	A5	112	82.0013	2.3107	0.316491
5	A5	113	82.1983	2.28448	0.324091
5	A5	114	82.3952	2.26456	0.333535
5	A5	115	82.5921	2.23142	0.344455
5	A5	116	82.789	2.20538	0.35672
5	A5	117	82.986	2.17455	0.370632
5	A5	118	83.1829	2.14594	0.386996
5	A5	119	83.3798	2.11529	0.406999
5	A5	120	83.5767	2.08685	0.432066
5	A5	121	83.7737	2.05209	0.463832
5	A5	122	83.9706	2.01027	0.50436
5	A5	123	84.1675	1.97186	0.556507
5	A5	124	84.3644	1.93103	0.624228
5	A5	125	84.5613	1.88039	0.712476
5	A5	126	84.7583	1.82776	0.826426
5	A5	127	84.9552	1.7648	0.969733
5	A5	128	85.1521	1.69207	1.14183
5	A5	129	85.349	1.60075	1.33475
5	A5	130	85.546	1.48667	1.53071
5	A5	131	85.7429	1.34169	1.70229
5	A5	132	85.9398	1.15689	1.81681
5	A5	133	86.1367	0.930342	1.84473
5	A5	134	86.3336	0.702406	1.76962
5	A5	135	86.5306	0.507973	1.59542
5	A5	136	86.7275	0.401057	1.34696
5	A5	137	86.9244	0.364503	1.06287
5	A5	138	87.1213	0.351005	0.783958
5	A5	139	87.3183	0.339587	0.541993
5	A5	140	87.5152	0.33649	0.353653
5	A5	141	87.7121	0.331716	0.220731
5	A5	142	87.909	0.32837	0.134855
5	A5	143	88.106	0.324774	0.0834843
5	A5	144	88.3029	0.32384	0.0545778
5	A5	145	88.4998	0.319189	0.0389294
5	A5	146	88.6967	0.320306	0.0305309
5	A5	147	88.8937	0.316811	0.0258815
5	A5	148	89.0906	0.31453	0.02307
5	A5	149	89.2875	0.313523	0.0210743
5	A5	150	89.4844	0.310542	0.0193671
5	A5	151	89.6813	0.309911	0.0177275
5	A5	152	89.8783	0.310223	0.016128
5	A5	153	90.0752	0.307827	0.0146341
5	A5	154	90.2721	0.306785	0.0133137
5	A5	155	90.469	0.3072	0.0121905
5	A5	156	90.666	0.304977	0.0112436
5	A5	157	90.8629	0.304666	0.0104427
5	A5	158	91.0598	0.304864	0.00979059
5	A5	159	91.2567	0.302109	0.00933954
5	A5	160	91.4537	0.302471	0.0091618
5	A5	161	91.6506	0.303781	0.00927663
5	A5	162	91.8475	0.30249	0.00957573
5	A5	163	92.0444	0.300127	0.00981998
5	A5	164	92.2413	0.29781	0.00972685
5	A5	165	92.4383	0.298912	0.0091158
5	A5	166	92.6352	0.29674	0.00801289
5	A5	167	92.8321	0.298487	0.00664979
5	A5	168	93.029	0.296952	0.00536555
5	A5	169	93.226	0.296427	0.00446432
5	A5	170	93.4229	0.298584	0.00409907
5	A5	171	93.6198	0.298074	0.00421512
5	A5	172	93.8167	0.295471	0.00457411
5	A5	173	94.0136	0.296348	0.00485426
5	A5	174	94.2106	0.294509	0.00478796
5	A5	175	94.4075	0.293682	0.00426989
5	A5	176	94.6044	0.295602	0.00338561
5	A5	177	94.8013	0.293889	0.00234562
6	A6	1	60.1429	4.81162	0.205272
6	A6	2	60.3398	4.80992	0.204489
6	A6	3	60.5367	4.79651	0.203611
6	A6	4	60.7337	4.78163	0.202705
6	A6	5	60.9306	4.76346	0.20185
6	A6	6	61.1275	4.75271	0.201132
6	A6	7	61.3244	4.73112	0.200662
6	A6	8	61.5214	4.72868	0.200592
6	A6	9	61.7183	4.69993	0.201132
6	A6	10	61.9152	4.69641	0.202559
6	A6	11	62.1121	4.66937	0.205114
6	A6	12	62.3091	4.66987	0.208844
6	A6	13	62.506	4.64292	0.213424
6	A6	14	62.7029	4.63498	0.218143
6	A6	15	62.8998	4.61367	0.222093
6	A6	16	63.0967	4.59998	0.224524
6	A6	17	63.2937	4.57164	0.225202
6	A6	18	63.4906	4.56518	0.224512
6	A6	19	63.6875	4.54387	0.223322
6	A6	20	63.8844	4.52486	0.222605
6	A6	21	64.0814	4.516	0.223015
6	A6	22	64.2783	4.50214	0.224663
6	A6	23	64.4752	4.4743	0.227164
6	A6	24	64.6721	4.47052	0.229944
6	A6	25	64.869	4.44331	0.232607
6	A6	26	65.066	4.42205	0.235142
6	A6	27	65.2629	4.41785	0.237847
6	A6	28	65.4598	4.3853	0.241025
6	A6	29	65.6567	4.37932	0.244643
6	A6	30	65.8537	4.3616	0.248248
6	A6	31	66.0506	4.34199	0.251183
6	A6	32	66.2475	4.31278	0.253027
6	A6	33	66.4444	4.29793	0.253851
6	A6	34	66.6414	4.27992	0.254163
6	A6	35	66.8383	4.26269	0.254555
6	A6	36	67.0352	4.24644	0.255351
6	A6	37	67.2321	4.22208	0.256472
6	A6	38	67.429	4.20171	0.257561
6	A6	39	67.626	4.19035	0.258251
6	A6	40	67.8229	4.16435	0.258378
6	A6	41	68.0198	4.14	0.258038
6	A6	42	68.2167	4.13319	0.257536
6	A6	43	68.4137	4.10331	0.257224
6	A6	44	68.6106	4.08844	0.257379
6	A6	45	68.8075	4.07626	0.258174
6	A6	46	69.0044	4.04404	0.25973
6	A6	47	69.2014	4.03342	0.262179
6	A6	48	69.3983	4.01194	0.265619
6	A6	49	69.5952	3.99365	0.269985
6	A6	50	69.7921	3.97029	0.274909
6	A6	51	69.989	3.95747	0.2797
6	A6	52	70.186	3.93003	0.283549
6	A6	53	70.3829	3.90413	0.285842
6	A6	54	70.5798	3.88655	0.286441
6	A6	55	70.7767	3.86126	0.28576
6	A6	56	70.9737	3.84153	0.284611
6	A6	57	71.1706	3.81906	0.283876
6	A6	58	71.3675	3.80364	0.284158
6	A6	59	71.5644	3.77887	0.285595
6	A6	60	71.7614	3.76047	0.287843
6	A6	61	71.9583	3.73745	0.290241
6	A6	62	72.1552	3.71497	0.292087
6	A6	63	72.3521	3.69015	0.292925
6	A6	64	72.549	3.67604	0.292709
6	A6	65	72.746	3.64181	0.291837
6	A6	66	72.9429	3.62165	0.290962
6	A6	67	73.1398	3.61231	0.290678
6	A6	68	73.3367	3.58715	0.291272
6	A6	69	73.5337	3.55739	0.292648
6	A6	70	73.7306	3.53767	0.29447
6	A6	71	73.9275	3.52568	0.296367
6	A6	72	74.1244	3.48796	0.29809
6	A6	73	74.3214	3.47279	0.299553
6	A6	74	74.5183	3.45217	0.300788
6	A6	75	74.7152	3.42737	0.301909
6	A6	76	74.9121	3.40367	0.303105
6	A6	77	75.109	3.38178	0.304632
6	A6	78	75.306	3.35762	0.306761
6	A6	79	75.5029	3.34056	0.309671
6	A6	80	75.6998	3.31284	0.31334
6	A6	81	75.8967	3.29378	0.317497
6	A6	82	76.0937	3.2662	0.321698
6	A6	83	76.2906	3.24398	0.325474
6	A6	84	76.4875	3.22074	0.328527
6	A6	85	76.6844	3.18624	0.330815
6	A6	86	76.8813	3.17288	0.332561
6	A6	87	77.0783	3.14078	0.334113
6	A6	88	77.2752	3.11898	0.335775
6	A6	89	77.4721	3.08993	0.337646
6	A6	90	77.669	3.07287	0.339601
6	A6	91	77.866	3.04083	0.341359
6	A6	92	78.0629	3.01514	0.34262
6	A6	93	78.2598	2.98671	0.343171
6	A6	94	78.4567	2.96331	0.342843
6	A6	95	78.6537	2.94229	0.341464
6	A6	96	78.8506	2.91372	0.338849
6	A6	97	79.0475	2.88102	0.334949
6	A6	98	79.2444	2.86165	0.330001
6	A6	99	79.4413	2.83289	0.324581
6	A6	100	79.6383	2.81538	0.319409
6	A6	101	79.8352	2.79123	0.315093
6	A6	102	80.0321	2.7618	0.311928
6	A6	103	80.229	2.74983	0.309906
6	A6	104	80.426	2.72061	0.308898
6	A6	105	80.6229	2.69313	0.308847
6	A6	106	80.8198	2.67915	0.309866
6	A6	107	81.0167	2.65141	0.312171
6	A6	108	81.2137	2.63106	0.315925
6	A6	109	81.4106	2.60832	0.321119
6	A6	110	81.6075	2.58143	0.327553
6	A6	111	81.8044	2.55755	0.334931
6	A6	112	82.0013	2.53057	0.34298
6	A6	113	82.1983	2.50945	0.351526
6	A6	114	82.3952	2.47716	0.360565
6	A6	115	82.5921	2.45429	0.370298
6	A6	116	82.789	2.42094	0.38114
6	A6	117	82.986	2.4	0.393746
6	A6	118	83.1829	2.36716	0.408977
6	A6	119	83.3798	2.33408	0.427896
6	A6	120	83.5767	2.30471	0.451776
6	A6	121	83.7737	2.2724	0.4822
6	A6	122	83.9706	2.2401	0.521308
6	A6	123	84.1675	2.19386	0.57218
6	A6	124	84.3644	2.15375	0.639169
6	A6	125	84.5613	2.10582	0.727815
6	A6	126	84.7583	2.06161	0.843959
6	A6	127	84.9552	2.0037	0.9918
6	A6	128	85.1521	1.9288	1.17099
6	A6	129	85.349	1.84036	1.3734
6	A6	130	85.546	1.73559	1.58071
6	A6	131	85.7429	1.59216	1.76465
6	A6	132	85.9398	1.41267	1.8914
6	A6	133	86.1367	1.19961	1.93013
6	A6	134	86.3336	0.969997	1.86332
6	A6	135	86.5306	0.776228	1.69444
6	A6	136	86.7275	0.669325	1.44866
6	A6	137	86.9244	0.629078	1.16559
6	A6	138	87.1213	0.612198	0.886879
6	A6	139	87.3183	0.597595	0.644506
6	A6	140	87.5152	0.582799	0.454425
6	A6	141	87.7121	0.566557	0.317186
6	A6	142	87.909	0.55189	0.223442
6	A6	143	88.106	0.543418	0.160605
6	A6	144	88.3029	0.536042	0.117691
6	A6	145	88.4998	0.53245	0.0872707
6	A6	146	88.6967	0.533898	0.0651702
6	A6	147	88.8937	0.528539	0.0492125
6	A6	148	89.0906	0.52638	0.0380629
6	A6	149	89.2875	0.525039	0.0306081
6	A6	150	89.4844	0.525144	0.025803
6	A6	151	89.6813	0.521785	0.0227344
6	A6	152	89.8783	0.521009	0.0207018
6	A6	153	90.0752	0.519466	0.0192419
6	A6	154	90.2721	0.518456	0.0180978
6	A6	155	90.469	0.515617	0.0171446
6	A6	156	90.666	0.518678	0.016299
6	A6	157	90.8629	0.513007	0.01545
6	A6	158	91.0598	0.515503	0.0144634
6	A6	159	91.2567	0.510523	0.0132601
6	A6	160	91.4537	0.511654	0.0119135
6	A6	161	91.6506	0.510427	0.0106751
6	A6	162	91.8475	0.511574	0.0098733
6	A6	163	92.0444	0.512474	0.00973175
6	A6	164	92.2413	0.508958	0.0102237
6	A6	165	92.4383	0.509046	0.0110674
6	A6	166	92.6352	0.507695	0.0118657
6	A6	167	92.8321	0.504754	0.0122966
6	A6	168	93.029	0.506015	0.0122412
6	A6	169	93.226	0.50436	0.0117862
6	A6	170	93.4229	0.50403	0.0111269
6	A6	171	93.6198	0.5033	0.0104448
6	A6	172	93.8167	0.502067	0.00981845
6	A6	173	94.0136	0.501956	0.00919705
6	A6	174	94.2106	0.502323	0.00843496
6	A6	175	94.4075	0.499994	0.00737535
6	A6	176	94.6044	0.497869	0.00595626
6	A6	177	94.8013	0.499249	0.0042786
7	A7	1	60.1429	5.45788	0.221031
7	A7	2	60.3398	5.4448	0.220557
7	A7	3	60.5367	5.42427	0.219903
7	A7	4	60.7337	5.40508	0.219255
7	A7	5	60.9306	5.38662	0.218858
7	A7	6	61.1275	5.36522	0.218909
7	A7	7	61.3244	5.34747	0.219509
7	A7	8	61.5214	5.3213	0.220687
7	A7	9	61.7183	5.29656	0.222382
7	A7	10	61.9152	5.28936	0.224414
7	A7	11	62.1121	5.26085	0.22646
7	A7	12	62.3091	5.23887	0.228179
7	A7	13	62.506	5.21569	0.229372
7	A7	14	62.7029	5.19005	0.230119
7	A7	15	62.8998	5.1671	0.230713
7	A7	16	63.0967	5.15745	0.231462
7	A7	17	63.2937	5.13137	0.23251
7	A7	18	63.4906	5.1023	0.233805
7	A7	19	63.6875	5.08167	0.235192
7	A7	20	63.8844	5.06272	0.236506
7	A7	21	64.0814	5.04584	0.237602
7	A7	22	64.2783	5.00811	0.238344
7	A7	23	64.4752	4.99361	0.238622
7	A7	24	64.6721	4.97189	0.238385
7	A7	25	64.869	4.94803	0.237692
7	A7	26	65.066	4.91999	0.236733
7	A7	27	65.2629	4.90084	0.235783
7	A7	28	65.4598	4.87976	0.235123
7	A7	29	65.6567	4.85736	0.234955
7	A7	30	65.8537	4.84026	0.235359
7	A7	31	66.0506	4.80602	0.236324
7	A7	32	66.2475	4.79414	0.237754
7	A7	33	66.4444	4.76392	0.239419
7	A7	34	66.6414	4.75167	0.240945
7	A7	35	66.8383	4.72235	0.241874
7	A7	36	67.0352	4.69294	0.241896
7	A7	37	67.2321	4.67359	0.241066
7	A7	38	67.429	4.65189	0.239913
7	A7	39	67.626	4.62179	0.239243
7	A7	40	67.8229	4.60625	0.239736
7	A7	41	68.0198	4.58885	0.241531
7	A7	42	68.2167	4.56081	0.244108
7	A7	43	68.4137	4.54456	0.246511
7	A7	44	68.6106	4.51074	0.247908
7	A7	45	68.8075	4.48034	0.248029
7	A7	46	69.0044	4.45789	0.247216
7	A7	47	69.2014	4.44984	0.246062
7	A7	48	69.3983	4.41511	0.244959
7	A7	49	69.5952	4.4	0.243899
7	A7	50	69.7921	4.36827	0.242651
7	A7	51	69.989	4.34364	0.241116
7	A7	52	70.186	4.32045	0.23949
7	A7	53	70.3829	4.30334	0.238145
7	A7	54	70.5798	4.28016	0.237371
7	A7	55	70.7767	4.26126	0.237226
7	A7	56	70.9737	4.22661	0.237596
7	A7	57	71.1706	4.21211	0.238365
7	A7	58	71.3675	4.1875	0.239511
7	A7	59	71.5644	4.16593	0.241042
7	A7	60	71.7614	4.14274	0.242886
7	A7	61	71.9583	4.12163	0.24484
7	A7	62	72.1552	4.09372	0.246618
7	A7	63	72.3521	4.06835	0.247937
7	A7	64	72.549	4.05147	0.248602
7	A7	65	72.746	4.02317	0.248512
7	A7	66	72.9429	3.99785	0.247654
7	A7	67	73.1398	3.97417	0.246073
7	A7	68	73.3367	3.94948	0.243848
7	A7	69	73.5337	3.93267	0.241092
7	A7	70	73.7306	3.90376	0.238003
7	A7	71	73.9275	3.87668	0.234941
7	A7	72	74.1244	3.85787	0.232412
7	A7	73	74.3214	3.84089	0.230923
7	A7	74	74.5183	3.81669	0.230736
7	A7	75	74.7152	3.79762	0.231718
7	A7	76	74.9121	3.77382	0.233364
7	A7	77	75.109	3.75021	0.235033
7	A7	78	75.306	3.72458	0.236223
7	A7	79	75.5029	3.70519	0.236775
7	A7	80	75.6998	3.68504	0.236884
7	A7	81	75.8967	3.65028	0.236946
7	A7	82	76.0937	3.64055	0.237311
7	A7	83	76.2906	3.62163	0.238056
7	A7	84	76.4875	3.59086	0.238934
7	A7	85	76.6844	3.56564	0.239518
7	A7	86	76.8813	3.55128	0.239444
7	A7	87	77.0783	3.51588	0.238614
7	A7	88	77.2752	3.49924	0.237232
7	A7	89	77.4721	3.4741	0.235676
7	A7	90	77.669	3.45936	0.234337
7	A7	91	77.866	3.43201	0.2335
7	A7	92	78.0629	3.40452	0.233331
7	A7	93	78.2598	3.3885	0.233896
7	A7	94	78.4567	3.36818	0.235141
7	A7	95	78.6537	3.34662	0.23691
7	A7	96	78.8506	3.31555	0.238998
7	A7	97	79.0475	3.29807	0.241284
7	A7	98	79.2444	3.27348	0.243849
7	A7	99	79.4413	3.25004	0.247011
7	A7	100	79.6383	3.22723	0.251286
7	A7	101	79.8352	3.19861	0.257282
7	A7	102	80.0321	3.18659	0.265633
7	A7	103	80.229	3.14987	0.276933
7	A7	104	80.426	3.12618	0.291687
7	A7	105	80.6229	3.1021	0.31023
7	A7	106	80.8198	3.07589	0.332653
7	A7	107	81.0167	3.03703	0.3588
7	A7	108	81.2137	3.00445	0.388391
7	A7	109	81.4106	2.96485	0.421312
7	A7	110	81.6075	2.9212	0.458022
7	A7	111	81.8044	2.87679	0.500064
7	A7	112	82.0013	2.82601	0.550593
7	A7	113	82.1983	2.77195	0.614804
7	A7	114	82.3952	2.71778	0.699944
7	A7	115	82.5921	2.66049	0.814471
7	A7	116	82.789	2.58971	0.965957
7	A7	117	82.986	2.51031	1.15769
7	A7	118	83.1829	2.41964	1.38466
7	A7	119	83.3798	2.28754	1.63043
7	A7	120	83.5767	2.10803	1.86698
7	A7	121	83.7737	1.86779	2.05868
7	A7	122	83.9706	1.57106	2.17031
7	A7	123	84.1675	1.25821	2.1767
7	A7	124	84.3644	0.98363	2.07029
7	A7	125	84.5613	0.76365	1.8638
7	A7	126	84.7583	0.600267	1.58668
7	A7	127	84.9552	0.50237	1.27707
7	A7	128	85.1521	0.449054	0.972326
7	A7	129	85.349	0.423341	0.70132
7	A7	130	85.546	0.409397	0.480581
7	A7	131	85.7429	0.403694	0.314456
7	A7	132	85.9398	0.398681	0.198165
7	A7	133	86.1367	0.396722	0.121952
7	A7	134	86.3336	0.391773	0.0748307
7	A7	135	86.5306	0.391549	0.0470635
7	A7	136	86.7275	0.389746	0.031255
7	A7	137	86.9244	0.388298	0.022413
7	A7	138	87.1213	0.38722	0.0174657
7	A7	139	87.3183	0.38593	0.0146434
7	A7	140	87.5152	0.384631	0.0129553
7	A7	141	87.7121	0.384239	0.0118382
7	A7	142	87.909	0.38262	0.0109685
7	A7	143	88.106	0.382072	0.010191
7	A7	144	88.3029	0.380325	0.00949571
7	A7	145	88.4998	0.377171	0.00898054
7	A7	146	88.6967	0.381934	0.0087611
7	A7	147	88.8937	0.378467	0.00885459
7	A7	148	89.0906	0.378779	0.00911336
7	A7	149	89.2875	0.374706	0.00927044
7	A7	150	89.4844	0.37506	0.00908724
7	A7	151	89.6813	0.372998	0.0085086
7	A7	152	89.8783	0.372245	0.00771039
7	A7	153	90.0752	0.375015	0.00700157
7	A7	154	90.2721	0.373867	0.00664152
7	A7	155	90.469	0.372857	0.00669792
7	A7	156	90.666	0.370806	0.00703492
7	A7	157	90.8629	0.370245	0.00742305
7	A7	158	91.0598	0.369983	0.00767853
7	A7	159	91.2567	0.369157	0.00773671
7	A7	160	91.4537	0.367051	0.00762905
7	A7	161	91.6506	0.369875	0.00740715
7	A7	162	91.8475	0.366738	0.00708714
7	A7	163	92.0444	0.364829	0.00665469
7	A7	164	92.2413	0.365526	0.00611663
7	A7	165	92.4383	0.365927	0.00554815
7	A7	166	92.6352	0.364498	0.00509277
7	A7	167	92.8321	0.364602	0.00491219
7	A7	168	93.029	0.363993	0.00511439
7	A7	169	93.226	0.366171	0.00569738
7	A7	170	93.4229	0.361775	0.00653327
7	A7	171	93.6198	0.362121	0.00739485
7	A7	172	93.8167	0.362297	0.00801589
7	A7	173	94.0136	0.359567	0.00816682
7	A7	174	94.2106	0.358925	0.00772406
7	A7	175	94.4075	0.3572	0.00671205
7	A7	176	94.6044	0.358714	0.00530068
7	A7	177	94.8013	0.357289	0.00375112
8	A8	1	60.1429	5.45992	0.223193
8	A8	2	60.3398	5.43506	0.221202
8	A8	3	60.5367	5.41984	0.21924
8	A8	4	60.7337	5.40579	0.218291
8	A8	5	60.9306	5.37494	0.219213
8	A8	6	61.1275	5.37086	0.222144
8	A8	7	61.3244	5.35018	0.226275
8	A8	8	61.5214	5.32264	0.230158
8	A8	9	61.7183	5.29518	0.232439
8	A8	10	61.9152	5.26524	0.232557
8	A8	11	62.1121	5.24759	0.230969
8	A8	12	62.3091	5.22536	0.228831
8	A8	13	62.506	5.20763	0.227338
8	A8	14	62.7029	5.18621	0.227162
8	A8	15	62.8998	5.15994	0.228225
8	A8	16	63.0967	5.14545	0.22986
8	A8	17	63.2937	5.12762	0.23126
8	A8	18	63.4906	5.08475	0.231909
8	A8	19	63.6875	5.07309	0.231812
8	A8	20	63.8844	5.04607	0.231391
8	A8	21	64.0814	5.03497	0.231174
8	A8	22	64.2783	5.00622	0.231505
8	A8	23	64.4752	4.98134	0.232451
8	A8	24	64.6721	4.96357	0.233879
8	A8	25	64.869	4.93786	0.235576
8	A8	26	65.066	4.91537	0.23728
8	A8	27	65.2629	4.89303	0.238661
8	A8	28	65.4598	4.87086	0.239384
8	A8	29	65.6567	4.85105	0.239291
8	A8	30	65.8537	4.81722	0.238618
8	A8	31	66.0506	4.78939	0.238007
8	A8	32	66.2475	4.78197	0.2382
8	A8	33	66.4444	4.75532	0.239576
8	A8	34	66.6414	4.7377	0.24187
8	A8	35	66.8383	4.71	0.244277
8	A8	36	67.0352	4.6819	0.24593
8	A8	37	67.2321	4.64954	0.246367
8	A8	38	67.429	4.64021	0.245739
8	A8	39	67.626	4.60953	0.244647
8	A8	40	67.8229	4.5803	0.24375
8	A8	41	68.0198	4.57119	0.24341
8	A8	42	68.2167	4.53653	0.243506
8	A8	43	68.4137	4.52375	0.243552
8	A8	44	68.6106	4.49079	0.243009
8	A8	45	68.8075	4.46402	0.241645
8	A8	46	69.0044	4.4411	0.239709
8	A8	47	69.2014	4.42635	0.237825
8	A8	48	69.3983	4.39477	0.23669
8	A8	49	69.5952	4.37972	0.236778
8	A8	50	69.7921	4.35674	0.238168
8	A8	51	69.989	4.32933	0.240595
8	A8	52	70.186	4.31215	0.243577
8	A8	53	70.3829	4.27985	0.246576
8	A8	54	70.5798	4.2617	0.249103
8	A8	55	70.7767	4.23754	0.250797
8	A8	56	70.9737	4.20407	0.25149
8	A8	57	71.1706	4.18767	0.251272
8	A8	58	71.3675	4.15947	0.250473
8	A8	59	71.5644	4.1279	0.249519
8	A8	60	71.7614	4.11771	0.248705
8	A8	61	71.9583	4.09039	0.24803
8	A8	62	72.1552	4.06136	0.247188
8	A8	63	72.3521	4.0441	0.24579
8	A8	64	72.549	4.01014	0.243657
8	A8	65	72.746	3.98908	0.240996
8	A8	66	72.9429	3.97186	0.238374
8	A8	67	73.1398	3.94381	0.236478
8	A8	68	73.3367	3.92118	0.235798
8	A8	69	73.5337	3.90409	0.236393
8	A8	70	73.7306	3.88133	0.237849
8	A8	71	73.9275	3.85683	0.239483
8	A8	72	74.1244	3.82806	0.240669
8	A8	73	74.3214	3.80023	0.241099
8	A8	74	74.5183	3.78808	0.240832
8	A8	75	74.7152	3.7573	0.240152
8	A8	76	74.9121	3.73648	0.239347
8	A8	77	75.109	3.71524	0.238604
8	A8	78	75.306	3.68875	0.238035
8	A8	79	75.5029	3.66547	0.237762
8	A8	80	75.6998	3.64548	0.237932
8	A8	81	75.8967	3.6207	0.238626
8	A8	82	76.0937	3.60237	0.239734
8	A8	83	76.2906	3.57772	0.240905
8	A8	84	76.4875	3.55312	0.241671
8	A8	85	76.6844	3.52707	0.241671
8	A8	86	76.8813	3.5002	0.240841
8	A8	87	77.0783	3.48229	0.239447
8	A8	88	77.2752	3.45645	0.237943
8	A8	89	77.4721	3.4361	0.23675
8	A8	90	77.669	3.41112	0.236076
8	A8	91	77.866	3.3907	0.235877
8	A8	92	78.0629	3.365	0.235923
8	A8	93	78.2598	3.3446	0.235971
8	A8	94	78.4567	3.32167	0.235952
8	A8	95	78.6537	3.29001	0.236103
8	A8	96	78.8506	3.27581	0.236965
8	A8	97	79.0475	3.25439	0.239212
8	A8	98	79.2444	3.2256	0.243394
8	A8	99	79.4413	3.21044	0.249707
8	A8	100	79.6383	3.18422	0.257947
8	A8	101	79.8352	3.15856	0.267699
8	A8	102	80.0321	3.12531	0.278638
8	A8	103	80.229	3.10165	0.29083
8	A8	104	80.426	3.07328	0.304841
8	A8	105	80.6229	3.04465	0.321618
8	A8	106	80.8198	3.01382	0.342215
8	A8	107	81.0167	2.97608	0.367458
8	A8	108	81.2137	2.95253	0.39775
8	A8	109	81.4106	2.90953	0.433166
8	A8	110	81.6075	2.86006	0.473945
8	A8	111	81.8044	2.81329	0.521291
8	A8	112	82.0013	2.75273	0.57824
8	A8	113	82.1983	2.70857	0.650192
8	A8	114	82.3952	2.64477	0.74474
8	A8	115	82.5921	2.5796	0.870397
8	A8	116	82.789	2.50377	1.03399
8	A8	117	82.986	2.42363	1.23685
8	A8	118	83.1829	2.31303	1.47084
8	A8	119	83.3798	2.17727	1.7158
8	A8	120	83.5767	1.96653	1.9406
8	A8	121	83.7737	1.6979	2.10865
8	A8	122	83.9706	1.39371	2.18682
8	A8	123	84.1675	1.0831	2.15493
8	A8	124	84.3644	0.817038	2.01208
8	A8	125	84.5613	0.610746	1.77724
8	A8	126	84.7583	0.472077	1.48394
8	A8	127	84.9552	0.391088	1.17126
8	A8	128	85.1521	0.346532	0.874524
8	A8	129	85.349	0.325758	0.618701
8	A8	130	85.546	0.317301	0.415975
8	A8	131	85.7429	0.308105	0.267149
8	A8	132	85.9398	0.307936	0.165327
8	A8	133	86.1367	0.303954	0.100069
8	A8	134	86.3336	0.301656	0.0606899
8	A8	135	86.5306	0.301746	0.0381733
8	A8	136	86.7275	0.301552	0.025825
8	A8	137	86.9244	0.296806	0.0191426
8	A8	138	87.1213	0.298331	0.0153574
8	A8	139	87.3183	0.294208	0.0129454
8	A8	140	87.5152	0.293926	0.0112089
8	A8	141	87.7121	0.293575	0.00993193
8	A8	142	87.909	0.294646	0.0091053
8	A8	143	88.106	0.292536	0.00873451
8	A8	144	88.3029	0.29199	0.00874841
8	A8	145	88.4998	0.290319	0.00899569
8	A8	146	88.6967	0.291408	0.00929248
8	A8	147	88.8937	0.288017	0.00947834
8	A8	148	89.0906	0.286198	0.00945537
8	A8	149	89.2875	0.287969	0.00920268
8	A8	150	89.4844	0.28396	0.0087638
8	A8	151	89.6813	0.28542	0.00821316
8	A8	152	89.8783	0.285278	0.0076226
8	A8	153	90.0752	0.282754	0.00704657
8	A8	154	90.2721	0.28217	0.00652785
8	A8	155	90.469	0.282736	0.00611089
8	A8	156	90.666	0.283354	0.00584126
8	A8	157	90.8629	0.280442	0.00575238
8	A8	158	91.0598	0.281716	0.00585368
8	A8	159	91.2567	0.279407	0.00612539
8	A8	160	91.4537	0.280428	0.00651222
8	A8	161	91.6506	0.280693	0.0069126
8	A8	162	91.8475	0.277017	0.00718336
8	A8	163	92.0444	0.277556	0.00718196
8	A8	164	92.2413	0.276305	0.00683826
8	A8	165	92.4383	0.274115	0.00621035
8	A8	166	92.6352	0.275946	0.00547268
8	A8	167	92.8321	0.27762	0.0048348
8	A8	168	93.029	0.273638	0.00444343
8	A8	169	93.226	0.275009	0.00433397
8	A8	170	93.4229	0.275077	0.00445151
8	A8	171	93.6198	0.271707	0.00470164
8	A8	172	93.8167	0.274604	0.00497862
8	A8	173	94.0136	0.274257	0.00516042
8	A8	174	94.2106	0.271089	0.00510625
8	A8	175	94.4075	0.270522	0.0046972
8	A8	176	94.6044	0.270636	0.00390713
8	A8	177	94.8013	0.269815	0.00284536
9	A9	1	60.1429	5.50496	0.224841
9	A9	2	60.3398	5.50201	0.225928
9	A9	3	60.5367	5.47642	0.227627
9	A9	4	60.7337	5.46825	0.22968
9	A9	5	60.9306	5.42366	0.231813
9	A9	6	61.1275	5.41638	0.233781
9	A9	7	61.3244	5.39172	0.235315
9	A9	8	61.5214	5.37366	0.236138
9	A9	9	61.7183	5.34381	0.236046
9	A9	10	61.9152	5.32141	0.23509
9	A9	11	62.1121	5.2937	0.23361
9	A9	12	62.3091	5.27899	0.232071
9	A9	13	62.506	5.26069	0.230819
9	A9	14	62.7029	5.2354	0.22993
9	A9	15	62.8998	5.2133	0.229342
9	A9	16	63.0967	5.18632	0.229114
9	A9	17	63.2937	5.17022	0.229562
9	A9	18	63.4906	5.14875	0.231124
9	A9	19	63.6875	5.12196	0.234035
9	A9	20	63.8844	5.11402	0.238032
9	A9	21	64.0814	5.08833	0.242336
9	A9	22	64.2783	5.05088	0.245954
9	A9	23	64.4752	5.03844	0.248087
9	A9	24	64.6721	5.00515	0.248423
9	A9	25	64.869	4.9874	0.247171
9	A9	26	65.066	4.95739	0.244864
9	A9	27	65.2629	4.9388	0.242127
9	A9	28	65.4598	4.91786	0.239532
9	A9	29	65.6567	4.89235	0.237613
9	A9	30	65.8537	4.87158	0.236909
9	A9	31	66.0506	4.84284	0.2379
9	A9	32	66.2475	4.83138	0.240768
9	A9	33	66.4444	4.8086	0.245116
9	A9	34	66.6414	4.78412	0.249891
9	A9	35	66.8383	4.76435	0.25371
9	A9	36	67.0352	4.72796	0.255481
9	A9	37	67.2321	4.69977	0.254938
9	A9	38	67.429	4.67564	0.252779
9	A9	39	67.626	4.65884	0.250278
9	A9	40	67.8229	4.63231	0.248584
9	A9	41	68.0198	4.61569	0.248174
9	A9	42	68.2167	4.58888	0.248714
9	A9	43	68.4137	4.5664	0.249402
9	A9	44	68.6106	4.54053	0.249512
9	A9	45	68.8075	4.50544	0.248813
9	A9	46	69.0044	4.49212	0.247624
9	A9	47	69.2014	4.47188	0.246538
9	A9	48	69.3983	4.44197	0.24602
9	A9	49	69.5952	4.42543	0.24618
9	A9	50	69.7921	4.39881	0.246792
9	A9	51	69.989	4.37534	0.24752
9	A9	52	70.186	4.34612	0.248149
9	A9	53	70.3829	4.32955	0.248696
9	A9	54	70.5798	4.30363	0.249347
9	A9	55	70.7767	4.27538	0.250305
9	A9	56	70.9737	4.25641	0.25164
9	A9	57	71.1706	4.23681	0.253224
9	A9	58	71.3675	4.20186	0.254789
9	A9	59	71.5644	4.18448	0.256038
9	A9	60	71.7614	4.15519	0.256752
9	A9	61	71.9583	4.1334	0.256824
9	A9	62	72.1552	4.11016	0.256231
9	A9	63	72.3521	4.08157	0.254982
9	A9	64	72.549	4.05571	0.253121
9	A9	65	72.746	4.0418	0.250779
9	A9	66	72.9429	4.00682	0.248257
9	A9	67	73.1398	3.98444	0.246034
9	A9	68	73.3367	3.96164	0.244648
9	A9	69	73.5337	3.94942	0.244477
9	A9	70	73.7306	3.91364	0.245525
9	A9	71	73.9275	3.89797	0.24736
9	A9	72	74.1244	3.87429	0.249265
9	A9	73	74.3214	3.84454	0.250534
9	A9	74	74.5183	3.82135	0.250755
9	A9	75	74.7152	3.79457	0.249941
9	A9	76	74.9121	3.77069	0.248433
9	A9	77	75.109	3.75329	0.246679
9	A9	78	75.306	3.72882	0.245042
9	A9	79	75.5029	3.70433	0.243742
9	A9	80	75.6998	3.67252	0.242911
9	A9	81	75.8967	3.66419	0.242613
9	A9	82	76.0937	3.6347	0.242806
9	A9	83	76.2906	3.61902	0.24327
9	A9	84	76.4875	3.58374	0.24363
9	A9	85	76.6844	3.56538	0.243483
9	A9	86	76.8813	3.54675	0.242593
9	A9	87	77.0783	3.5154	0.241018
9	A9	88	77.2752	3.49189	0.239145
9	A9	89	77.4721	3.47155	0.237567
9	A9	90	77.669	3.45325	0.236881
9	A9	91	77.866	3.43031	0.237458
9	A9	92	78.0629	3.40413	0.23932
9	A9	93	78.2598	3.386	0.242158
9	A9	94	78.4567	3.36265	0.245491
9	A9	95	78.6537	3.33088	0.248856
9	A9	96	78.8506	3.31755	0.251993
9	A9	97	79.0475	3.28422	0.254963
9	A9	98	79.2444	3.26344	0.258164
9	A9	99	79.4413	3.23406	0.262257
9	A9	100	79.6383	3.21644	0.26798
9	A9	101	79.8352	3.18987	0.275953
9	A9	102	80.0321	3.16163	0.286553
9	A9	103	80.229	3.13735	0.299909
9	A9	104	80.426	3.10681	0.316039
9	A9	105	80.6229	3.07562	0.335032
9	A9	106	80.8198	3.04363	0.357189
9	A9	107	81.0167	3.00989	0.383062
9	A9	108	81.2137	2.97066	0.413414
9	A9	109	81.4106	2.93551	0.449193
9	A9	110	81.6075	2.88992	0.491696
9	A9	111	81.8044	2.84048	0.543016
9	A9	112	82.0013	2.79051	0.606723
9	A9	113	82.1983	2.72275	0.688403
9	A9	114	82.3952	2.67043	0.795512
9	A9	115	82.5921	2.60047	0.935935
9	A9	116	82.789	2.52078	1.11498
9	A9	117	82.986	2.43414	1.33127
9	A9	118	83.1829	2.31472	1.57287
9	A9	119	83.3798	2.15687	1.81569
9	A9	120	83.5767	1.92948	2.0259
9	A9	121	83.7737	1.64958	2.16678
9	A9	122	83.9706	1.34057	2.20826
9	A9	123	84.1675	1.04137	2.13593
9	A9	124	84.3644	0.793732	1.95578
9	A9	125	84.5613	0.616159	1.69286
9	A9	126	84.7583	0.49666	1.38434
9	A9	127	84.9552	0.436008	1.06973
9	A9	128	85.1521	0.401452	0.78198
9	A9	129	85.349	0.386979	0.542059
9	A9	130	85.546	0.37914	0.357875
9	A9	131	85.7429	0.374015	0.226762
9	A9	132	85.9398	0.372447	0.13967
9	A9	133	86.1367	0.367932	0.0853049
9	A9	134	86.3336	0.365401	0.0531119
9	A9	135	86.5306	0.36592	0.0347794
9	A9	136	86.7275	0.36306	0.024549
9	A9	137	86.9244	0.360732	0.0188225
9	A9	138	87.1213	0.361978	0.015522
9	A9	139	87.3183	0.358425	0.0135023
9	A9	140	87.5152	0.360345	0.0121337
9	A9	141	87.7121	0.356353	0.0110708
9	A9	142	87.909	0.35551	0.0101493
9	A9	143	88.106	0.356081	0.00934216
9	A9	144	88.3029	0.354558	0.00871287
9	A9	145	88.4998	0.353993	0.00834552
9	A9	146	88.6967	0.353932	0.00826969
9	A9	147	88.8937	0.353136	0.00841105
9	A9	148	89.0906	0.350776	0.00859708
9	A9	149	89.2875	0.350763	0.00862151
9	A9	150	89.4844	0.349282	0.00833944
9	A9	151	89.6813	0.348004	0.00775213
9	A9	152	89.8783	0.346944	0.00702437
9	A9	153	90.0752	0.347794	0.00641474
9	A9	154	90.2721	0.349744	0.00613906
9	A9	155	90.469	0.347157	0.00624872
9	A9	156	90.666	0.346062	0.00660298
9	A9	157	90.8629	0.34451	0.00695486
9	A9	158	91.0598	0.344424	0.00709424
9	A9	159	91.2567	0.34392	0.00695399
9	A9	160	91.4537	0.342569	0.00662309
9	A9	161	91.6506	0.343018	0.00627844
9	A9	162	91.8475	0.343324	0.00609125
9	A9	163	92.0444	0.340652	0.00614959
9	A9	164	92.2413	0.341822	0.00642067
9	A9	165	92.4383	0.341733	0.00675381
9	A9	166	92.6352	0.339783	0.0069304
9	A9	167	92.8321	0.337318	0.00676112
9	A9	168	93.029	0.337412	0.00619737
9	A9	169	93.226	0.337501	0.00539299
9	A9	170	93.4229	0.337004	0.00465864
9	A9	171	93.6198	0.3378	0.00430709
9	A9	172	93.8167	0.340046	0.00446643
9	A9	173	94.0136	0.336306	0.00498276
9	A9	174	94.2106	0.336401	0.00548217
9	A9	175	94.4075	0.332738	0.00556696
9	A9	176	94.6044	0.334182	0.00502707
9	A9	177	94.8013	0.332556	0.00393818
10	A10	1	60.1429	4.70228	0.207239
10	A10	2	60.3398	4.69116	0.205265
10	A10	3	60.5367	4.67699	0.203498
10	A10	4	60.7337	4.67033	0.202541
10	A10	5	60.9306	4.66388	0.202676
10	A10	6	61.1275	4.64205	0.203726
10	A10	7	61.3244	4.62353	0.205188
10	A10	8	61.5214	4.61766	0.206582
10	A10	9	61.7183	4.60304	0.207677
10	A10	10	61.9152	4.58307	0.208629
10	A10	11	62.1121	4.57071	0.209905
10	A10	12	62.3091	4.55959	0.21201
10	A10	13	62.506	4.54272	0.215271
10	A10	14	62.7029	4.53154	0.219611
10	A10	15	62.8998	4.52077	0.224577
10	A10	16	63.0967	4.49389	0.229555
10	A10	17	63.2937	4.4862	0.234041
10	A10	18	63.4906	4.46617	0.237846
10	A10	19	63.6875	4.45143	0.241085
10	A10	20	63.8844	4.43258	0.244032
10	A10	21	64.0814	4.42032	0.246933
10	A10	22	64.2783	4.40149	0.249862
10	A10	23	64.4752	4.38102	0.252671
10	A10	24	64.6721	4.36851	0.255061
10	A10	25	64.869	4.35204	0.256767
10	A10	26	65.066	4.32955	0.257801
10	A10	27	65.2629	4.30904	0.258555
10	A10	28	65.4598	4.29598	0.259719
10	A10	29	65.6567	4.27764	0.261887
10	A10	30	65.8537	4.26313	0.265173
10	A10	31	66.0506	4.25253	0.26909
10	A10	32	66.2475	4.21891	0.272812
10	A10	33	66.4444	4.20842	0.275668
10	A10	34	66.6414	4.18454	0.277527
10	A10	35	66.8383	4.16614	0.278785
10	A10	36	67.0352	4.14534	0.280017
10	A10	37	67.2321	4.13277	0.281533
10	A10	38	67.429	4.114	0.283228
10	A10	39	67.626	4.09467	0.284796
10	A10	40	67.8229	4.06282	0.286123
10	A10	41	68.0198	4.05052	0.287479
10	A10	42	68.2167	4.03396	0.289333
10	A10	43	68.4137	4.0148	0.291926
10	A10	44	68.6106	3.99504	0.294973
10	A10	45	68.8075	3.97373	0.29777
10	A10	46	69.0044	3.95201	0.299582
10	A10	47	69.2014	3.92836	0.300074
10	A10	48	69.3983	3.90828	0.299467
10	A10	49	69.5952	3.89234	0.298405
10	A10	50	69.7921	3.86752	0.297673
10	A10	51	69.989	3.85142	0.297956
10	A10	52	70.186	3.82844	0.299708
10	A10	53	70.3829	3.81063	0.303073
10	A10	54	70.5798	3.78888	0.307846
10	A10	55	70.7767	3.76988	0.313501
10	A10	56	70.9737	3.74939	0.319302
10	A10	57	71.1706	3.7218	0.324577
10	A10	58	71.3675	3.70261	0.328966
10	A10	59	71.5644	3.67303	0.332498
10	A10	60	71.7614	3.65692	0.33541
10	A10	61	71.9583	3.63547	0.33786
10	A10	62	72.1552	3.60932	0.339796
10	A10	63	72.3521	3.59026	0.341073
10	A10	64	72.549	3.5564	0.341768
10	A10	65	72.746	3.53688	0.342352
10	A10	66	72.9429	3.517	0.34357
10	A10	67	73.1398	3.49802	0.346056
10	A10	68	73.3367	3.46634	0.349964
10	A10	69	73.5337	3.44759	0.354815
10	A10	70	73.7306	3.42411	0.359683
10	A10	71	73.9275	3.39599	0.363596
10	A10	72	74.1244	3.36831	0.365967
10	A10	73	74.3214	3.33957	0.366844
10	A10	74	74.5183	3.32143	0.366828
10	A10	75	74.7152	3.29161	0.366732
10	A10	76	74.9121	3.27108	0.367158
10	A10	77	75.109	3.2471	0.368274
10	A10	78	75.306	3.22278	0.369883
10	A10	79	75.5029	3.18891	0.371738
10	A10	80	75.6998	3.16926	0.373847
10	A10	81	75.8967	3.14622	0.376599
10	A10	82	76.0937	3.1192	0.380617
10	A10	83	76.2906	3.09214	0.386462
10	A10	84	76.4875	3.0681	0.394318
10	A10	85	76.6844	3.04709	0.403824
10	A10	86	76.8813	3.01107	0.414096
10	A10	87	77.0783	2.98649	0.423927
10	A10	88	77.2752	2.95193	0.432081
10	A10	89	77.4721	2.92253	0.437516
10	A10	90	77.669	2.89366	0.43956
10	A10	91	77.866	2.85949	0.438009
10	A10	92	78.0629	2.8279	0.433188
10	A10	93	78.2598	2.79499	0.42592
10	A10	94	78.4567	2.77197	0.417338
10	A10	95	78.6537	2.74166	0.408554
10	A10	96	78.8506	2.71851	0.400388
10	A10	97	79.0475	2.69203	0.39327
10	A10	98	79.2444	2.66134	0.387383
10	A10	99	79.4413	2.63265	0.382851
10	A10	100	79.6383	2.61366	0.379785
10	A10	101	79.8352	2.59077	0.3782
10	A10	102	80.0321	2.56191	0.377931
10	A10	103	80.229	2.52913	0.378668
10	A10	104	80.426	2.5146	0.380137
10	A10	105	80.6229	2.48151	0.382259
10	A10	106	80.8198	2.45645	0.385188
10	A10	107	81.0167	2.43606	0.389223
10	A10	108	81.2137	2.40308	0.39466
10	A10	109	81.4106	2.37761	0.401634
10	A10	110	81.6075	2.35634	0.410051
10	A10	111	81.8044	2.32198	0.419639
10	A10	112	82.0013	2.29398	0.430097
10	A10	113	82.1983	2.2617	0.44124
10	A10	114	82.3952	2.23375	0.453075
10	A10	115	82.5921	2.20627	0.465748
10	A10	116	82.789	2.16878	0.479467
10	A10	117	82.986	2.14232	0.494546
10	A10	118	83.1829	2.10026	0.5116
10	A10	119	83.3798	2.06631	0.531815
10	A10	120	83.5767	2.03444	0.557146
10	A10	121	83.7737	1.9946	0.59041
10	A10	122	83.9706	1.9556	0.635295
10	A10	123	84.1675	1.91508	0.696321
10	A10	124	84.3644	1.86938	0.778637
10	A10	125	84.5613	1.81858	0.887346
10	A10	126	84.7583	1.7622	1.02598
10	A10	127	84.9552	1.69698	1.19394
10	A10	128	85.1521	1.61443	1.38332
10	A10	129	85.349	1.51648	1.57637
10	A10	130	85.546	1.38908	1.7456
10	A10	131	85.7429	1.2294	1.85808
10	A10	132	85.9398	1.03427	1.88401
10	A10	133	86.1367	0.823702	1.80703
10	A10	134	86.3336	0.660959	1.63159
10	A10	135	86.5306	0.572624	1.3833
10	A10	136	86.7275	0.542587	1.10138
10	A10	137	86.9244	0.52627	0.826395
10	A10	138	87.1213	0.516859	0.588906
10	A10	139	87.3183	0.50404	0.403789
10	A10	140	87.5152	0.494263	0.271188
10	A10	141	87.7121	0.484739	0.181938
10	A10	142	87.909	0.480839	0.123837
10	A10	143	88.106	0.476498	0.08609
10	A10	144	88.3029	0.474132	0.0611086
10	A10	145	88.4998	0.473937	0.0443235
10	A10	146	88.6967	0.473122	0.0331426
10	A10	147	88.8937	0.472058	0.0259518
10	A10	148	89.0906	0.468266	0.0215395
10	A10	149	89.2875	0.468291	0.0189013
10	A10	150	89.4844	0.468793	0.0172413
10	A10	151	89.6813	0.467362	0.0159918
10	A10	152	89.8783	0.462676	0.0148087
10	A10	153	90.0752	0.465126	0.0135407
10	A10	154	90.2721	0.46519	0.0121977
10	A10	155	90.469	0.461612	0.0109159
10	A10	156	90.666	0.461472	0.00989947
10	A10	157	90.8629	0.463583	0.00933677
10	A10	158	91.0598	0.463271	0.00930423
10	A10	159	91.2567	0.459855	0.00970485
10	A10	160	91.4537	0.460548	0.0102857
10	A10	161	91.6506	0.460487	0.0107457
10	A10	162	91.8475	0.456695	0.0108846
10	A10	163	92.0444	0.457257	0.0107033
10	A10	164	92.2413	0.457462	0.0103903
10	A10	165	92.4383	0.456389	0.0101933
10	A10	166	92.6352	0.45808	0.0102519
10	A10	167	92.8321	0.454371	0.0105073
10	A10	168	93.029	0.454264	0.0107427
10	A10	169	93.226	0.452762	0.0107253
10	A10	170	93.4229	0.451967	0.0103383
10	A10	171	93.6198	0.453223	0.00961969
10	A10	172	93.8167	0.451098	0.00869536
10	A10	173	94.0136	0.450806	0.00767961
10	A10	174	94.2106	0.451274	0.00661509
10	A10	175	94.4075	0.450052	0.00548716
10	A10	176	94.6044	0.449762	0.00428409
10	A10	177	94.8013	0.448981	0.00304974
11	A11	1	60.1429	4.72027	0.207092
11	A11	2	60.3398	4.70607	0.203769
11	A11	3	60.5367	4.70223	0.200011
11	A11	4	60.7337	4.69342	0.196511
11	A11	5	60.9306	4.67324	0.193852
11	A11	6	61.1275	4.66423	0.192435
11	A11	7	61.3244	4.64737	0.192555
11	A11	8	61.5214	4.63536	0.194462
11	A11	9	61.7183	4.62214	0.198256
11	A11	10	61.9152	4.61456	0.203734
11	A11	11	62.1121	4.59737	0.210331
11	A11	12	62.3091	4.58205	0.217268
11	A11	13	62.506	4.56438	0.223852
11	A11	14	62.7029	4.54805	0.229665
11	A11	15	62.8998	4.52886	0.234538
11	A11	16	63.0967	4.52155	0.23838
11	A11	17	63.2937	4.50111	0.241065
11	A11	18	63.4906	4.47921	0.242493
11	A11	19	63.6875	4.46092	0.242738
11	A11	20	63.8844	4.44847	0.242139
11	A11	21	64.0814	4.43185	0.241262
11	A11	22	64.2783	4.41048	0.240722
11	A11	23	64.4752	4.39836	0.241016
11	A11	24	64.6721	4.37827	0.242359
11	A11	25	64.869	4.36509	0.244602
11	A11	26	65.066	4.3499	0.247312
11	A11	27	65.2629	4.32993	0.25
11	A11	28	65.4598	4.31254	0.252389
11	A11	29	65.6567	4.28444	0.254549
11	A11	30	65.8537	4.27712	0.256781
11	A11	31	66.0506	4.26743	0.259341
11	A11	32	66.2475	4.23779	0.262297
11	A11	33	66.4444	4.21939	0.265516
11	A11	34	66.6414	4.2006	0.268746
11	A11	35	66.8383	4.18759	0.271713
11	A11	36	67.0352	4.16646	0.274139
11	A11	37	67.2321	4.14556	0.275844
11	A11	38	67.429	4.11811	0.276842
11	A11	39	67.626	4.10738	0.277427
11	A11	40	67.8229	4.08843	0.278084
11	A11	41	68.0198	4.06589	0.279342
11	A11	42	68.2167	4.04745	0.281587
11	A11	43	68.4137	4.02669	0.284955
11	A11	44	68.6106	4.01098	0.289246
11	A11	45	68.8075	3.98786	0.293921
11	A11	46	69.0044	3.97034	0.298228
11	A11	47	69.2014	3.94516	0.301469
11	A11	48	69.3983	3.92378	0.303304
11	A11	49	69.5952	3.8998	0.303919
11	A11	50	69.7921	3.87798	0.303972
11	A11	51	69.989	3.86307	0.304249
11	A11	52	70.186	3.83629	0.305288
11	A11	53	70.3829	3.81801	0.307085
11	A11	54	70.5798	3.79852	0.309114
11	A11	55	70.7767	3.77728	0.310621
11	A11	56	70.9737	3.74334	0.311068
11	A11	57	71.1706	3.73188	0.310483
11	A11	58	71.3675	3.70251	0.309512
11	A11	59	71.5644	3.68412	0.309125
11	A11	60	71.7614	3.6677	0.310158
11	A11	61	71.9583	3.64325	0.312934
11	A11	62	72.1552	3.62129	0.317147
11	A11	63	72.3521	3.60511	0.322074
11	A11	64	72.549	3.57552	0.326965
11	A11	65	72.746	3.54893	0.331372
11	A11	66	72.9429	3.52964	0.335269
11	A11	67	73.1398	3.50874	0.338893
11	A11	68	73.3367	3.47817	0.342458
11	A11	69	73.5337	3.46109	0.345967
11	A11	70	73.7306	3.43421	0.349209
11	A11	71	73.9275	3.40365	0.351933
11	A11	72	74.1244	3.38069	0.353984
11	A11	73	74.3214	3.35985	0.355374
11	A11	74	74.5183	3.33322	0.356232
11	A11	75	74.7152	3.30478	0.356772
11	A11	76	74.9121	3.28205	0.357292
11	A11	77	75.109	3.25297	0.358099
11	A11	78	75.306	3.23633	0.359405
11	A11	79	75.5029	3.20749	0.361201
11	A11	80	75.6998	3.1815	0.363228
11	A11	81	75.8967	3.15822	0.365072
11	A11	82	76.0937	3.1288	0.366327
11	A11	83	76.2906	3.10479	0.366682
11	A11	84	76.4875	3.08164	0.365973
11	A11	85	76.6844	3.05281	0.364165
11	A11	86	76.8813	3.02238	0.361392
11	A11	87	77.0783	3.00486	0.357984
11	A11	88	77.2752	2.97682	0.354483
11	A11	89	77.4721	2.94812	0.351536
11	A11	90	77.669	2.92867	0.349732
11	A11	91	77.866	2.9076	0.349394
11	A11	92	78.0629	2.87725	0.350456
11	A11	93	78.2598	2.85917	0.352482
11	A11	94	78.4567	2.82825	0.35484
11	A11	95	78.6537	2.80683	0.356946
11	A11	96	78.8506	2.77724	0.358457
11	A11	97	79.0475	2.75524	0.359334
11	A11	98	79.2444	2.72589	0.359767
11	A11	99	79.4413	2.70737	0.360034
11	A11	100	79.6383	2.676	0.360391
11	A11	101	79.8352	2.65175	0.361019
11	A11	102	80.0321	2.62863	0.362052
11	A11	103	80.229	2.60059	0.363616
11	A11	104	80.426	2.57925	0.365895
11	A11	105	80.6229	2.54841	0.369143
11	A11	106	80.8198	2.52507	0.373619
11	A11	107	81.0167	2.50131	0.379427
11	A11	108	81.2137	2.47302	0.38631
11	A11	109	81.4106	2.44826	0.393604
11	A11	110	81.6075	2.41995	0.400464
11	A11	111	81.8044	2.39126	0.406318
11	A11	112	82.0013	2.33717	0.411229
11	A11	113	82.1983	2.34008	0.415875
11	A11	114	82.3952	2.30362	0.421169
11	A11	115	82.5921	2.27485	0.427859
11	A11	116	82.789	2.24015	0.436413
11	A11	117	82.986	2.20751	0.447313
11	A11	118	83.1829	2.18306	0.461479
11	A11	119	83.3798	2.15069	0.480559
11	A11	120	83.5767	2.11131	0.507048
11	A11	121	83.7737	2.08492	0.544276
11	A11	122	83.9706	2.04397	0.596379
11	A11	123	84.1675	2.00586	0.668128
11	A11	124	84.3644	1.96255	0.764452
11	A11	125	84.5613	1.91515	0.889445
11	A11	126	84.7583	1.85412	1.04467
11	A11	127	84.9552	1.77904	1.22677
11	A11	128	85.1521	1.69064	1.42481
11	A11	129	85.349	1.58019	1.61858
11	A11	130	85.546	1.44718	1.77963
11	A11	131	85.7429	1.27244	1.87636
11	A11	132	85.9398	1.06164	1.88283
11	A11	133	86.1367	0.854993	1.78827
11	A11	134	86.3336	0.705665	1.60268
11	A11	135	86.5306	0.631676	1.35507
11	A11	136	86.7275	0.600514	1.08452
11	A11	137	86.9244	0.580798	0.827979
11	A11	138	87.1213	0.562835	0.610576
11	A11	139	87.3183	0.541739	0.442023
11	A11	140	87.5152	0.523272	0.319251
11	A11	141	87.7121	0.511161	0.232378
11	A11	142	87.909	0.498873	0.170497
11	A11	143	88.106	0.496836	0.125124
11	A11	144	88.3029	0.492333	0.0910671
11	A11	145	88.4998	0.489463	0.0656388
11	A11	146	88.6967	0.489179	0.047407
11	A11	147	88.8937	0.490275	0.0352277
11	A11	148	89.0906	0.48537	0.0278061
11	A11	149	89.2875	0.485679	0.0236923
11	A11	150	89.4844	0.484552	0.0214863
11	A11	151	89.6813	0.481383	0.0200642
11	A11	152	89.8783	0.480355	0.0187108
11	A11	153	90.0752	0.479944	0.0171377
11	A11	154	90.2721	0.477618	0.0153983
11	A11	155	90.469	0.47717	0.0137332
11	A11	156	90.666	0.479034	0.0123868
11	A11	157	90.8629	0.477521	0.0114595
11	A11	158	91.0598	0.474831	0.0108614
11	A11	159	91.2567	0.475274	0.0103751
11	A11	160	91.4537	0.473324	0.00978568
11	A11	161	91.6506	0.4747	0.00898408
11	A11	162	91.8475	0.472646	0.00799706
11	A11	163	92.0444	0.47234	0.00695463
11	A11	164	92.2413	0.472976	0.00603981
11	A11	165	92.4383	0.472271	0.00544362
11	A11	166	92.6352	0.470921	0.00531866
11	A11	167	92.8321	0.473648	0.00572098
11	A11	168	93.029	0.471438	0.00655662
11	A11	169	93.226	0.471003	0.00757631
11	A11	170	93.4229	0.470458	0.00845293
11	A11	171	93.6198	0.46692	0.00890394
11	A11	172	93.8167	0.467235	0.00878707
11	A11	173	94.0136	0.471197	0.00811096
11	A11	174	94.2106	0.465544	0.0069781
11	A11	175	94.4075	0.465714	0.00552984
11	A11	176	94.6044	0.466917	0.00393293
11	A11	177	94.8013	0.46631	0.00238204
12	A12	1	60.1429	4.44736	0.197191
12	A12	2	60.3398	4.43917	0.196898
12	A12	3	60.5367	4.41996	0.195756
12	A12	4	60.7337	4.40997	0.1938
12	A12	5	60.9306	4.40237	0.191391
12	A12	6	61.1275	4.37541	0.189125
12	A12	7	61.3244	4.36797	0.187678
12	A12	8	61.5214	4.36253	0.187606
12	A12	9	61.7183	4.33927	0.189174
12	A12	10	61.9152	4.33065	0.192239
12	A12	11	62.1121	4.3189	0.196286
12	A12	12	62.3091	4.30421	0.200574
12	A12	13	62.506	4.28456	0.20441
12	A12	14	62.7029	4.27295	0.207371
12	A12	15	62.8998	4.25427	0.209447
12	A12	16	63.0967	4.23851	0.210944
12	A12	17	63.2937	4.22486	0.212306
12	A12	18	63.4906	4.21499	0.213935
[truncated: 10,779 more rows]
