# Supplementary material for: Loss of IL1RA promotes prostate cancer growth and metastasis by activating Akt signaling pathway
Source: PLoS One. 2026 Feb 2;21(2):e0339611. doi: 10.1371/journal.pone.0339611 (PMC12863537; doi:10.1371/journal.pone.0339611)
Supplement: S2 File — The raw data are presented in Raw data.zip. (ZIP) [file pone.0339611.s002.zip › Raw data/Figure 2/qPCR-IL1RA cell line/ITGAL KD/qPCR 2022-08-15-Pcell-IL1RN.xlsx]

## Sheet: Tabelle1
	GAPDH	IL1RN	g-o	Power	percent	mean	stdev
shscr	19.8297	26.8926	-7.06289	0.00747927	0.747927	0.772132	0.0647975
shscr	19.8833	26.7692	-6.8859	0.00845547	0.845547
shscr	19.8431	26.9551	-7.11195	0.00722921	0.722921
sh1	20.004	27.9469	-7.94291	0.00406393	0.406393	0.383377	0.0360305
sh1	19.9788	28.1712	-8.1924	0.00341854	0.341854
sh1	19.9711	27.9301	-7.95901	0.00401883	0.401883
sh2	18.8489	26.7373	-7.88841	0.00422038	0.422038	0.495991	0.0644344
sh2	18.9324	26.4652	-7.53271	0.00540043	0.540043
sh2	19.0938	26.6648	-7.57102	0.0052589	0.52589
sh3	19.4269	27.6177	-8.19077	0.00342241	0.342241	0.280946	0.0601644
sh3	19.3493	28.1647	-8.81536	0.0022198	0.22198
sh3	19.3609	27.8484	-8.4875	0.00278617	0.278617
sh4	19.6941	27.7878	-8.09369	0.00366065	0.366065	0.361415	0.0643047
sh4	19.7338	27.618	-7.88421	0.00423268	0.423268
sh4	19.6787	28.0842	-8.4055	0.00294911	0.294911
sh5	19.707	28.7336	-9.02661	0.00191743	0.191743	0.175774	0.0326799
sh5	19.615	29.1142	-9.49924	0.0013818	0.13818
sh5	19.7509	28.7356	-8.98467	0.00197399	0.197399
