# Supplementary material for: Loss of IL1RA promotes prostate cancer growth and metastasis by activating Akt signaling pathway
Source: PLoS One. 2026 Feb 2;21(2):e0339611. doi: 10.1371/journal.pone.0339611 (PMC12863537; doi:10.1371/journal.pone.0339611)
Supplement: S2 File — The raw data are presented in Raw data.zip. (ZIP) [file pone.0339611.s002.zip › Raw data/Figure 2/qPCR-IL1RA cell line/OE/2022-12-28 140919I.xls]

## Sheet: Sample Setup
Block Type	Fast 96-Well Block (0.1mL)
Calibration Background is expired	Yes
Calibration Background performed on	2021-03-05 13:47:24 PM CET
Calibration FAM is expired	Yes
Calibration FAM performed on	2021-03-05 14:32:19 PM CET
Calibration NED is expired	Yes
Calibration NED performed on	2021-03-05 14:17:55 PM CET
Calibration ROI is expired	Yes
Calibration ROI performed on	2021-03-05 13:40:39 PM CET
Calibration ROX is expired	Yes
Calibration ROX performed on	2021-03-05 14:10:17 PM CET
Calibration SYBR is expired	Yes
Calibration SYBR performed on	2021-03-05 14:02:51 PM CET
Calibration TAMRA is expired	Yes
Calibration TAMRA performed on	2021-03-05 14:25:06 PM CET
Calibration Uniformity is expired	Yes
Calibration Uniformity performed on	2021-03-05 13:55:29 PM CET
Calibration VIC is expired	Yes
Calibration VIC performed on	2021-03-05 14:43:48 PM CET
Chemistry	SYBR_GREEN
Experiment Barcode
Experiment Comments
Experiment File Name	D:\Applied Biosystems\ViiA7 Software v1.2\experiments\Mingquan qPCR\2022-12-28 140919I.eds
Experiment Name	2022-12-28 140919
Experiment Run End Time	2002-01-01 03:12:11 AM CET
Experiment Type	Comparative Cт (ΔΔCт)
Experiment User Name
Instrument Name	278880048
Instrument Serial Number	278880048
Instrument Type	ViiA 7
Passive Reference	ROX
Quantification Cycle Method	Ct
Signal Smoothing On	true
Stage/ Cycle where Analysis is performed	Stage 2, Step 2
Well	Well Position	Sample Name	Sample Color	Biogroup Name	Biogroup Color	Target Name	Target Color	Task	Reporter	Quencher	Quantity	Comments
1	A1	EV4	RGB(0,0,255)			GAPDH	RGB(176,23,31)	UNKNOWN	SYBR	None
2	A2	EV4	RGB(0,0,255)			GAPDH	RGB(176,23,31)	UNKNOWN	SYBR	None
3	A3	EV4	RGB(0,0,255)			GAPDH	RGB(176,23,31)	UNKNOWN	SYBR	None
4	A4	EV4	RGB(0,0,255)			I	RGB(176,23,31)	UNKNOWN	SYBR	None
5	A5	EV4	RGB(0,0,255)			I	RGB(176,23,31)	UNKNOWN	SYBR	None
6	A6	EV4	RGB(0,0,255)			I	RGB(176,23,31)	UNKNOWN	SYBR	None
7	A7
8	A8
9	A9
10	A10
11	A11
12	A12
13	B1	OE4	RGB(176,23,31)			GAPDH	RGB(176,23,31)	UNKNOWN	SYBR	None
14	B2	OE4	RGB(176,23,31)			GAPDH	RGB(176,23,31)	UNKNOWN	SYBR	None
15	B3	OE4	RGB(176,23,31)			GAPDH	RGB(176,23,31)	UNKNOWN	SYBR	None
16	B4	OE4	RGB(176,23,31)			I	RGB(176,23,31)	UNKNOWN	SYBR	None
17	B5	OE4	RGB(176,23,31)			I	RGB(176,23,31)	UNKNOWN	SYBR	None
18	B6	OE4	RGB(176,23,31)			I	RGB(176,23,31)	UNKNOWN	SYBR	None
19	B7
20	B8
21	B9
22	B10
23	B11
24	B12
25	C1	EV5	RGB(0,139,69)			GAPDH	RGB(176,23,31)	UNKNOWN	SYBR	None
26	C2	EV5	RGB(0,139,69)			GAPDH	RGB(176,23,31)	UNKNOWN	SYBR	None
27	C3	EV5	RGB(0,139,69)			GAPDH	RGB(176,23,31)	UNKNOWN	SYBR	None
28	C4	EV5	RGB(0,139,69)			I	RGB(176,23,31)	UNKNOWN	SYBR	None
29	C5	EV5	RGB(0,139,69)			I	RGB(176,23,31)	UNKNOWN	SYBR	None
30	C6	EV5	RGB(0,139,69)			I	RGB(176,23,31)	UNKNOWN	SYBR	None
31	C7
32	C8
33	C9
34	C10
35	C11
36	C12
37	D1	OE5	RGB(255,127,0)			GAPDH	RGB(176,23,31)	UNKNOWN	SYBR	None
38	D2	OE5	RGB(255,127,0)			GAPDH	RGB(176,23,31)	UNKNOWN	SYBR	None
39	D3	OE5	RGB(255,127,0)			GAPDH	RGB(176,23,31)	UNKNOWN	SYBR	None
40	D4	OE5	RGB(255,127,0)			I	RGB(176,23,31)	UNKNOWN	SYBR	None
41	D5	OE5	RGB(255,127,0)			I	RGB(176,23,31)	UNKNOWN	SYBR	None
42	D6	OE5	RGB(255,127,0)			I	RGB(176,23,31)	UNKNOWN	SYBR	None
43	D7
44	D8
45	D9
46	D10
47	D11
48	D12
49	E1
50	E2
51	E3
52	E4
53	E5
54	E6
55	E7
56	E8
57	E9
58	E10
59	E11
60	E12
61	F1
62	F2
63	F3
64	F4
65	F5
66	F6
67	F7
68	F8
69	F9
70	F10
71	F11
72	F12
73	G1
74	G2
75	G3
76	G4
77	G5
78	G6
79	G7
80	G8
81	G9
82	G10
83	G11
84	G12
85	H1
86	H2
87	H3
88	H4
89	H5
90	H6
91	H7
92	H8
93	H9
94	H10
95	H11
96	H12

## Sheet: Amplification Data
Block Type	Fast 96-Well Block (0.1mL)
Calibration Background is expired	Yes
Calibration Background performed on	2021-03-05 13:47:24 PM CET
Calibration FAM is expired	Yes
Calibration FAM performed on	2021-03-05 14:32:19 PM CET
Calibration NED is expired	Yes
Calibration NED performed on	2021-03-05 14:17:55 PM CET
Calibration ROI is expired	Yes
Calibration ROI performed on	2021-03-05 13:40:39 PM CET
Calibration ROX is expired	Yes
Calibration ROX performed on	2021-03-05 14:10:17 PM CET
Calibration SYBR is expired	Yes
Calibration SYBR performed on	2021-03-05 14:02:51 PM CET
Calibration TAMRA is expired	Yes
Calibration TAMRA performed on	2021-03-05 14:25:06 PM CET
Calibration Uniformity is expired	Yes
Calibration Uniformity performed on	2021-03-05 13:55:29 PM CET
Calibration VIC is expired	Yes
Calibration VIC performed on	2021-03-05 14:43:48 PM CET
Chemistry	SYBR_GREEN
Experiment Barcode
Experiment Comments
Experiment File Name	D:\Applied Biosystems\ViiA7 Software v1.2\experiments\Mingquan qPCR\2022-12-28 140919I.eds
Experiment Name	2022-12-28 140919
Experiment Run End Time	2002-01-01 03:12:11 AM CET
Experiment Type	Comparative Cт (ΔΔCт)
Experiment User Name
Instrument Name	278880048
Instrument Serial Number	278880048
Instrument Type	ViiA 7
Passive Reference	ROX
Quantification Cycle Method	Ct
Signal Smoothing On	true
Stage/ Cycle where Analysis is performed	Stage 2, Step 2
Well	Cycle	Target Name	Rn	Delta Rn
1	1	GAPDH	1.22666	-0.0146536
1	2	GAPDH	1.23164	-0.0151174
1	3	GAPDH	1.24488	-0.00732572
1	4	GAPDH	1.25584	-0.00181471
1	5	GAPDH	1.2638	0.00070212
1	6	GAPDH	1.27207	0.00352854
1	7	GAPDH	1.2775	0.00351408
1	8	GAPDH	1.28191	0.00247264
1	9	GAPDH	1.28926	0.00437816
1	10	GAPDH	1.29222	0.00189691
1	11	GAPDH	1.29653	0.000752823
1	12	GAPDH	1.29936	-0.00185777
1	13	GAPDH	1.30339	-0.00327306
1	14	GAPDH	1.30914	-0.002974
1	15	GAPDH	1.31866	0.00110686
1	16	GAPDH	1.33401	0.0110092
1	17	GAPDH	1.36299	0.0345448
1	18	GAPDH	1.4196	0.085706
1	19	GAPDH	1.52376	0.184422
1	20	GAPDH	1.71896	0.374176
1	21	GAPDH	2.063	0.712767
1	22	GAPDH	2.5858	1.23012
1	23	GAPDH	3.2101	1.84897
1	24	GAPDH	3.70785	2.34128
1	25	GAPDH	4.04984	2.67782
1	26	GAPDH	4.30969	2.93222
1	27	GAPDH	4.51542	3.13251
1	28	GAPDH	4.67509	3.28674
1	29	GAPDH	4.80648	3.41268
1	30	GAPDH	4.9031	3.50386
1	31	GAPDH	4.972	3.56731
1	32	GAPDH	5.02777	3.61763
1	33	GAPDH	5.07549	3.6599
1	34	GAPDH	5.12607	3.70504
1	35	GAPDH	5.16655	3.74008
1	36	GAPDH	5.19737	3.76545
1	37	GAPDH	5.21846	3.78109
1	38	GAPDH	5.2387	3.79588
1	39	GAPDH	5.25272	3.80446
1	40	GAPDH	5.27092	3.81721
2	1	GAPDH	1.23874	-0.0177294
2	2	GAPDH	1.24371	-0.0169515
2	3	GAPDH	1.25573	-0.00913737
2	4	GAPDH	1.26561	-0.00345883
2	5	GAPDH	1.27301	-0.000255554
2	6	GAPDH	1.28102	0.00355116
2	7	GAPDH	1.28713	0.00546281
2	8	GAPDH	1.29158	0.00571196
2	9	GAPDH	1.29648	0.00642114
2	10	GAPDH	1.29745	0.00318259
2	11	GAPDH	1.29784	-0.000619467
2	12	GAPDH	1.30098	-0.00167959
2	13	GAPDH	1.30372	-0.00313978
2	14	GAPDH	1.30502	-0.00603906
2	15	GAPDH	1.31141	-0.00385324
2	16	GAPDH	1.32506	0.00559279
2	17	GAPDH	1.34712	0.0234585
2	18	GAPDH	1.39343	0.0655675
2	19	GAPDH	1.48755	0.155491
2	20	GAPDH	1.65857	0.322306
2	21	GAPDH	1.95628	0.61582
2	22	GAPDH	2.43523	1.09057
2	23	GAPDH	3.06039	1.71153
2	24	GAPDH	3.62628	2.27322
2	25	GAPDH	4.01446	2.6572
2	26	GAPDH	4.29922	2.93776
2	27	GAPDH	4.52842	3.16276
2	28	GAPDH	4.70081	3.33095
2	29	GAPDH	4.83539	3.46133
2	30	GAPDH	4.93663	3.55837
2	31	GAPDH	5.01896	3.6365
2	32	GAPDH	5.08542	3.69876
2	33	GAPDH	5.14029	3.74943
2	34	GAPDH	5.18281	3.78775
2	35	GAPDH	5.22391	3.82465
2	36	GAPDH	5.25926	3.8558
2	37	GAPDH	5.28247	3.87481
2	38	GAPDH	5.30805	3.89619
2	39	GAPDH	5.32682	3.91076
2	40	GAPDH	5.34614	3.92588
3	1	GAPDH	0.920515	-0.0145442
3	2	GAPDH	0.924707	-0.0131977
3	3	GAPDH	0.933412	-0.00733837
3	4	GAPDH	0.940684	-0.00291232
3	5	GAPDH	0.948193	0.00174988
3	6	GAPDH	0.954419	0.00513082
3	7	GAPDH	0.956517	0.00438295
3	8	GAPDH	0.957204	0.00222382
3	9	GAPDH	0.9588	0.000973416
3	10	GAPDH	0.962638	0.00196582
3	11	GAPDH	0.96362	0.000101551
3	12	GAPDH	0.965575	-0.000788897
3	13	GAPDH	0.966779	-0.00243108
3	14	GAPDH	0.968998	-0.0030576
3	15	GAPDH	0.97628	0.00137846
3	16	GAPDH	0.989982	0.0122345
3	17	GAPDH	1.0149	0.0343081
3	18	GAPDH	1.06469	0.0812489
3	19	GAPDH	1.16383	0.177549
3	20	GAPDH	1.34735	0.358217
3	21	GAPDH	1.6678	0.675819
3	22	GAPDH	2.17639	1.18157
3	23	GAPDH	2.81902	1.82135
3	24	GAPDH	3.36303	2.36251
3	25	GAPDH	3.73281	2.72945
3	26	GAPDH	4.01311	3.00691
3	27	GAPDH	4.24006	3.23101
3	28	GAPDH	4.42036	3.40846
3	29	GAPDH	4.55478	3.54004
3	30	GAPDH	4.65873	3.64114
3	31	GAPDH	4.74345	3.72301
3	32	GAPDH	4.81331	3.79002
3	33	GAPDH	4.86832	3.84219
3	34	GAPDH	4.91573	3.88676
3	35	GAPDH	4.96095	3.92913
3	36	GAPDH	4.99349	3.95883
3	37	GAPDH	5.0225	3.98499
3	38	GAPDH	5.04943	4.00908
3	39	GAPDH	5.07112	4.02791
3	40	GAPDH	5.08342	4.03737
4	1	I	2.16246	-0.0482607
4	2	I	2.16827	-0.0426991
4	3	I	2.18427	-0.0269592
4	4	I	2.19584	-0.0156328
4	5	I	2.20485	-0.0068819
4	6	I	2.21438	0.00239403
4	7	I	2.21759	0.00535402
4	8	I	2.2236	0.0111114
4	9	I	2.22826	0.0155224
4	10	I	2.22896	0.0159675
4	11	I	2.22438	0.0111348
4	12	I	2.22305	0.00955389
4	13	I	2.22202	0.00827169
4	14	I	2.21556	0.00155928
4	15	I	2.2152	0.000949906
4	16	I	2.21517	0.000664781
4	17	I	2.21181	-0.00295057
4	18	I	2.21053	-0.00448406
4	19	I	2.20908	-0.00618229
4	20	I	2.20836	-0.00715597
4	21	I	2.20877	-0.0069993
4	22	I	2.21078	-0.00523761
4	23	I	2.21582	-0.00045586
4	24	I	2.226	0.00947072
4	25	I	2.24595	0.0291691
4	26	I	2.28385	0.0668169
4	27	I	2.36419	0.146903
4	28	I	2.50655	0.289008
4	29	I	2.74335	0.52556
4	30	I	3.07613	0.85809
4	31	I	3.39968	1.18138
4	32	I	3.62847	1.40992
4	33	I	3.79732	1.57853
4	34	I	3.95893	1.73988
4	35	I	4.10559	1.88629
4	36	I	4.2331	2.01355
4	37	I	4.35623	2.13642
4	38	I	4.46568	2.24562
4	39	I	4.55141	2.3311
4	40	I	4.62155	2.40098
5	1	I	1.72969	-0.0424282
5	2	I	1.73218	-0.0396384
5	3	I	1.743	-0.0285348
5	4	I	1.75874	-0.0124989
5	5	I	1.76594	-0.00500907
5	6	I	1.77148	0.000816563
5	7	I	1.77585	0.00548002
5	8	I	1.77956	0.00948628
5	9	I	1.78119	0.0114057
5	10	I	1.7804	0.0109071
5	11	I	1.77839	0.00918073
5	12	I	1.77817	0.00925594
5	13	I	1.77723	0.00860422
5	14	I	1.77363	0.00529413
5	15	I	1.77213	0.00408248
5	16	I	1.7706	0.00285187
5	17	I	1.76955	0.00208905
5	18	I	1.76784	0.00066592
5	19	I	1.76387	-0.00300585
5	20	I	1.75932	-0.00726926
5	21	I	1.75695	-0.00935197
5	22	I	1.75739	-0.00861634
5	23	I	1.75988	-0.00583388
5	24	I	1.76388	-0.00154212
5	25	I	1.7691	0.00396475
5	26	I	1.7841	0.0192538
5	27	I	1.80998	0.0454301
5	28	I	1.86051	0.0962479
5	29	I	1.95712	0.193151
5	30	I	2.12446	0.360774
5	31	I	2.38914	0.625751
5	32	I	2.69432	0.931223
5	33	I	2.93565	1.17284
5	34	I	3.11524	1.35272
5	35	I	3.27411	1.51188
5	36	I	3.43507	1.67313
5	37	I	3.59644	1.83479
5	38	I	3.74222	1.98087
5	39	I	3.86847	2.10741
5	40	I	3.96895	2.20818
6	1	I	2.05057	-0.0463494
6	2	I	2.06047	-0.0367446
6	3	I	2.0708	-0.0267137
6	4	I	2.07986	-0.0179594
6	5	I	2.09263	-0.00548853
6	6	I	2.10285	0.00442956
6	7	I	2.10697	0.00823937
6	8	I	2.10807	0.00904581
6	9	I	2.11286	0.0135299
6	10	I	2.11154	0.0119104
6	11	I	2.11008	0.0101424
6	12	I	2.10848	0.00824351
6	13	I	2.1044	0.00385983
6	14	I	2.10635	0.00550932
6	15	I	2.10768	0.00653392
6	16	I	2.10421	0.00276297
6	17	I	2.1021	0.000351717
6	18	I	2.09784	-0.00420983
6	19	I	2.09604	-0.00631138
6	20	I	2.09601	-0.00663718
6	21	I	2.09585	-0.00710699
6	22	I	2.09661	-0.00664863
6	23	I	2.10007	-0.00348304
6	24	I	2.10458	0.000723737
6	25	I	2.123	0.0188377
6	26	I	2.15588	0.0514139
6	27	I	2.21526	0.110496
6	28	I	2.32818	0.22311
6	29	I	2.52321	0.417837
6	30	I	2.83321	0.727535
6	31	I	3.18946	1.08349
6	32	I	3.4653	1.35902
6	33	I	3.66223	1.55565
6	34	I	3.82266	1.71578
6	35	I	3.9679	1.86071
6	36	I	4.10583	1.99834
6	37	I	4.22948	2.12169
6	38	I	4.33741	2.22932
6	39	I	4.428	2.31961
6	40	I	4.50464	2.39595
7	1
7	2
7	3
7	4
7	5
7	6
7	7
7	8
7	9
7	10
7	11
7	12
7	13
7	14
7	15
7	16
7	17
7	18
7	19
7	20
7	21
7	22
7	23
7	24
7	25
7	26
7	27
7	28
7	29
7	30
7	31
7	32
7	33
7	34
7	35
7	36
7	37
7	38
7	39
7	40
8	1
8	2
8	3
8	4
8	5
8	6
8	7
8	8
8	9
8	10
8	11
8	12
8	13
8	14
8	15
8	16
8	17
8	18
8	19
8	20
8	21
8	22
8	23
8	24
8	25
8	26
8	27
8	28
8	29
8	30
8	31
8	32
8	33
8	34
8	35
8	36
8	37
8	38
8	39
8	40
9	1
9	2
9	3
9	4
9	5
9	6
9	7
9	8
9	9
9	10
9	11
9	12
9	13
9	14
9	15
9	16
9	17
9	18
9	19
9	20
9	21
9	22
9	23
9	24
9	25
9	26
9	27
9	28
9	29
9	30
9	31
9	32
9	33
9	34
9	35
9	36
9	37
9	38
9	39
9	40
10	1
10	2
10	3
10	4
10	5
10	6
10	7
10	8
10	9
10	10
10	11
10	12
10	13
10	14
10	15
10	16
10	17
10	18
10	19
10	20
10	21
10	22
10	23
10	24
10	25
10	26
10	27
10	28
10	29
10	30
10	31
10	32
10	33
10	34
10	35
10	36
10	37
10	38
10	39
10	40
11	1
11	2
11	3
11	4
11	5
11	6
11	7
11	8
11	9
11	10
11	11
11	12
11	13
11	14
11	15
11	16
11	17
11	18
11	19
11	20
11	21
11	22
11	23
11	24
11	25
11	26
11	27
11	28
11	29
11	30
11	31
11	32
11	33
11	34
11	35
11	36
11	37
11	38
11	39
11	40
12	1
12	2
12	3
12	4
12	5
12	6
12	7
12	8
12	9
12	10
12	11
12	12
12	13
12	14
12	15
12	16
12	17
12	18
12	19
12	20
12	21
12	22
12	23
12	24
12	25
12	26
12	27
12	28
12	29
12	30
12	31
12	32
12	33
12	34
12	35
12	36
12	37
12	38
12	39
12	40
13	1	GAPDH	0.830783	-0.0199453
13	2	GAPDH	0.836183	-0.0182162
13	3	GAPDH	0.84743	-0.0106398
13	4	GAPDH	0.859957	-0.00178355
13	5	GAPDH	0.865745	0.000334466
13	6	GAPDH	0.874364	0.00528269
13	7	GAPDH	0.879565	0.00681366
13	8	GAPDH	0.88029	0.00386797
13	9	GAPDH	0.882423	0.00233007
13	10	GAPDH	0.885725	0.00196234
13	11	GAPDH	0.888942	0.00150883
13	12	GAPDH	0.890058	-0.00104556
13	13	GAPDH	0.891538	-0.00323678
13	14	GAPDH	0.893051	-0.00539432
13	15	GAPDH	0.901612	-0.000503021
13	16	GAPDH	0.914638	0.00885219
13	17	GAPDH	0.93918	0.029724
13	18	GAPDH	0.986411	0.0732839
13	19	GAPDH	1.0811	0.164299
13	20	GAPDH	1.26292	0.342449
13	21	GAPDH	1.58091	0.656768
13	22	GAPDH	2.08125	1.15344
13	23	GAPDH	2.72041	1.78893
13	24	GAPDH	3.28101	2.34586
13	25	GAPDH	3.67064	2.73182
13	26	GAPDH	3.95188	3.00939
13	27	GAPDH	4.17305	3.22689
13	28	GAPDH	4.34461	3.39478
13	29	GAPDH	4.47715	3.52365
13	30	GAPDH	4.57955	3.62237
13	31	GAPDH	4.66391	3.70306
13	32	GAPDH	4.72648	3.76196
13	33	GAPDH	4.78273	3.81455
13	34	GAPDH	4.83239	3.86053
13	35	GAPDH	4.87433	3.89881
13	36	GAPDH	4.90511	3.92592
13	37	GAPDH	4.93163	3.94876
13	38	GAPDH	4.9554	3.96886
13	39	GAPDH	4.97169	3.98149
13	40	GAPDH	4.97592	3.98204
14	1	GAPDH	0.832739	-0.00997491
14	2	GAPDH	0.835833	-0.00920571
14	3	GAPDH	0.840384	-0.00697947
14	4	GAPDH	0.847839	-0.00184882
14	5	GAPDH	0.853867	0.00185388
14	6	GAPDH	0.857731	0.00339336
14	7	GAPDH	0.858749	0.00208695
14	8	GAPDH	0.861665	0.00267805
14	9	GAPDH	0.865133	0.00382139
14	10	GAPDH	0.86604	0.00240417
14	11	GAPDH	0.865501	-0.000459229
14	12	GAPDH	0.86646	-0.0018256
14	13	GAPDH	0.867669	-0.0029411
14	14	GAPDH	0.870751	-0.00218358
14	15	GAPDH	0.876675	0.00141547
14	16	GAPDH	0.888771	0.0111876
14	17	GAPDH	0.911422	0.0315131
14	18	GAPDH	0.959714	0.0774808
14	19	GAPDH	1.04721	0.162652
14	20	GAPDH	1.21486	0.32798
14	21	GAPDH	1.51703	0.627824
14	22	GAPDH	2.00105	1.10952
14	23	GAPDH	2.63659	1.74274
14	24	GAPDH	3.21744	2.32125
14	25	GAPDH	3.62146	2.72296
14	26	GAPDH	3.91511	3.01428
14	27	GAPDH	4.14944	3.24629
14	28	GAPDH	4.32356	3.41808
14	29	GAPDH	4.46463	3.55683
14	30	GAPDH	4.57746	3.66733
14	31	GAPDH	4.66173	3.74927
14	32	GAPDH	4.72173	3.80695
14	33	GAPDH	4.7747	3.85759
14	34	GAPDH	4.82097	3.90154
14	35	GAPDH	4.85885	3.9371
14	36	GAPDH	4.8962	3.97213
14	37	GAPDH	4.92962	4.00322
14	38	GAPDH	4.96043	4.0317
14	39	GAPDH	4.98086	4.04981
14	40	GAPDH	4.99458	4.0612
15	1	GAPDH	0.954131	-0.014697
15	2	GAPDH	0.95646	-0.0150454
15	3	GAPDH	0.965409	-0.00877275
15	4	GAPDH	0.974247	-0.00261096
15	5	GAPDH	0.9829	0.00336511
15	6	GAPDH	0.987338	0.00512665
15	7	GAPDH	0.988386	0.00349848
15	8	GAPDH	0.990954	0.00339022
15	9	GAPDH	0.992086	0.00184555
15	10	GAPDH	0.994181	0.00126398
15	11	GAPDH	0.995372	-0.000221148
15	12	GAPDH	0.995841	-0.0024288
15	13	GAPDH	0.998722	-0.00222413
15	14	GAPDH	1.00133	-0.00229078
15	15	GAPDH	1.00636	5.85783e-05
15	16	GAPDH	1.01625	0.00727132
15	17	GAPDH	1.03844	0.0267894
15	18	GAPDH	1.08408	0.0697495
15	19	GAPDH	1.17516	0.158152
15	20	GAPDH	1.34508	0.325394
15	21	GAPDH	1.64923	0.626871
15	22	GAPDH	2.13416	1.10913
15	23	GAPDH	2.77115	1.74344
15	24	GAPDH	3.35425	2.32387
15	25	GAPDH	3.75295	2.71988
15	26	GAPDH	4.05271	3.01697
15	27	GAPDH	4.2894	3.25098
15	28	GAPDH	4.46995	3.42885
15	29	GAPDH	4.61146	3.56769
15	30	GAPDH	4.71177	3.66532
15	31	GAPDH	4.79589	3.74676
15	32	GAPDH	4.86603	3.81423
15	33	GAPDH	4.92751	3.87303
15	34	GAPDH	4.97694	3.91979
15	35	GAPDH	5.01171	3.95188
15	36	GAPDH	5.04441	3.9819
15	37	GAPDH	5.06768	4.0025
15	38	GAPDH	5.09554	4.02769
15	39	GAPDH	5.12269	4.05215
15	40	GAPDH	5.14578	4.07257
16	1	I	2.07913	-0.0403484
16	2	I	2.08212	-0.0376651
16	3	I	2.09406	-0.0260284
16	4	I	2.10577	-0.0146192
16	5	I	2.11495	-0.00574933
16	6	I	2.12529	0.00429066
16	7	I	2.12894	0.00763682
16	8	I	2.12984	0.00823114
16	9	I	2.13248	0.0105633
16	10	I	2.13468	0.0124537
16	11	I	2.13506	0.0125302
16	12	I	2.13382	0.0109844
16	13	I	2.12924	0.00610419
16	14	I	2.12693	0.00349227
16	15	I	2.12531	0.00156603
16	16	I	2.12394	-0.000107002
16	17	I	2.12064	-0.00371695
16	18	I	2.11991	-0.00475364
16	19	I	2.12029	-0.00467287
16	20	I	2.11909	-0.00618068
16	21	I	2.1189	-0.00667545
16	22	I	2.12053	-0.00534918
16	23	I	2.12608	-0.000109506
16	24	I	2.14178	0.0152932
16	25	I	2.17586	0.0490626
16	26	I	2.24391	0.116811
16	27	I	2.36573	0.238325
16	28	I	2.57572	0.448011
16	29	I	2.88092	0.752904
16	30	I	3.19378	1.06546
16	31	I	3.4471	1.31847
16	32	I	3.67393	1.54499
16	33	I	3.88431	1.75507
16	34	I	4.07341	1.94387
16	35	I	4.23056	2.10071
16	36	I	4.3595	2.22934
16	37	I	4.46727	2.33682
16	38	I	4.55486	2.4241
16	39	I	4.62309	2.49203
16	40	I	4.67616	2.54479
17	1	I	1.55361	-0.0345312
17	2	I	1.55545	-0.0306229
17	3	I	1.56506	-0.0189359
17	4	I	1.57236	-0.0095543
17	5	I	1.57442	-0.00541646
17	6	I	1.57724	-0.000519489
17	7	I	1.58339	0.00770306
17	8	I	1.58308	0.00946876
17	9	I	1.58152	0.0099861
17	10	I	1.57829	0.00883952
17	11	I	1.57518	0.00780916
17	12	I	1.57262	0.0073255
17	13	I	1.56806	0.00483805
17	14	I	1.56321	0.00206211
17	15	I	1.55923	0.000159979
17	16	I	1.55644	-0.000547438
17	17	I	1.55126	-0.00365132
17	18	I	1.54847	-0.00436911
17	19	I	1.54468	-0.00608158
17	20	I	1.5429	-0.00578633
17	21	I	1.54328	-0.00333029
17	22	I	1.54514	0.000609074
17	23	I	1.55038	0.00793207
17	24	I	1.56867	0.0282948
17	25	I	1.60539	0.0670903
17	26	I	1.67768	0.141458
17	27	I	1.80946	0.275311
17	28	I	2.0354	0.503328
17	29	I	2.36515	0.835162
17	30	I	2.70807	1.18015
17	31	I	2.98327	1.45743
17	32	I	3.2012	1.67744
17	33	I	3.40041	1.87872
17	34	I	3.57908	2.05948
17	35	I	3.71855	2.20102
17	36	I	3.82723	2.31178
17	37	I	3.92013	2.40675
17	38	I	3.9947	2.4834
17	39	I	4.05812	2.5489
17	40	I	4.10897	2.60183
18	1	I	2.50551	-0.0445794
18	2	I	2.50993	-0.0390705
18	3	I	2.52747	-0.02044
18	4	I	2.54111	-0.00571436
18	5	I	2.54916	0.00343254
18	6	I	2.55118	0.00654793
18	7	I	2.54902	0.00547287
18	8	I	2.54709	0.00463527
18	9	I	2.54741	0.00604883
18	10	I	2.54385	0.00358045
18	11	I	2.54293	0.00375518
18	12	I	2.54224	0.00415284
18	13	I	2.53818	0.0011814
18	14	I	2.53658	0.000671392
18	15	I	2.53422	-0.000589395
18	16	I	2.53384	0.000113196
18	17	I	2.53249	-0.000137888
18	18	I	2.52841	-0.00313102
18	19	I	2.5256	-0.00484862
18	20	I	2.52597	-0.00339072
18	21	I	2.52693	-0.00133987
18	22	I	2.53039	0.00321914
18	23	I	2.53702	0.0109393
18	24	I	2.54959	0.0246
18	25	I	2.57871	0.0548057
18	26	I	2.63706	0.114248
18	27	I	2.74434	0.222621
18	28	I	2.93336	0.412733
18	29	I	3.22998	0.71045
18	30	I	3.57982	1.06137
18	31	I	3.89012	1.37277
18	32	I	4.13981	1.62355
18	33	I	4.34849	1.83332
18	34	I	4.53491	2.02084
18	35	I	4.68581	2.17282
18	36	I	4.8075	2.2956
18	37	I	4.90295	2.39214
18	38	I	4.98143	2.47172
18	39	I	5.04896	2.54034
18	40	I	5.09495	2.58743
19	1
19	2
19	3
19	4
19	5
19	6
19	7
19	8
19	9
19	10
19	11
19	12
19	13
19	14
19	15
19	16
19	17
19	18
19	19
19	20
19	21
19	22
19	23
19	24
19	25
19	26
19	27
19	28
19	29
19	30
19	31
19	32
19	33
19	34
19	35
19	36
19	37
19	38
19	39
19	40
20	1
20	2
20	3
20	4
20	5
20	6
20	7
20	8
20	9
20	10
20	11
20	12
20	13
20	14
20	15
20	16
20	17
20	18
20	19
20	20
20	21
20	22
20	23
20	24
20	25
20	26
20	27
20	28
20	29
20	30
20	31
20	32
20	33
20	34
20	35
20	36
20	37
20	38
20	39
20	40
21	1
21	2
21	3
21	4
21	5
21	6
21	7
21	8
21	9
21	10
21	11
21	12
21	13
21	14
21	15
21	16
21	17
21	18
21	19
21	20
21	21
21	22
21	23
21	24
21	25
21	26
21	27
21	28
21	29
21	30
21	31
21	32
21	33
21	34
21	35
21	36
21	37
21	38
21	39
21	40
22	1
22	2
22	3
22	4
22	5
22	6
22	7
22	8
22	9
22	10
22	11
22	12
22	13
22	14
22	15
22	16
22	17
22	18
22	19
22	20
22	21
22	22
22	23
22	24
22	25
22	26
22	27
22	28
22	29
22	30
22	31
22	32
22	33
22	34
22	35
22	36
22	37
22	38
22	39
22	40
23	1
23	2
23	3
23	4
23	5
23	6
23	7
23	8
23	9
23	10
23	11
23	12
23	13
23	14
23	15
23	16
23	17
23	18
23	19
23	20
23	21
23	22
23	23
23	24
23	25
23	26
23	27
23	28
23	29
23	30
23	31
23	32
23	33
23	34
23	35
23	36
23	37
23	38
23	39
23	40
24	1
24	2
24	3
24	4
24	5
24	6
24	7
24	8
24	9
24	10
24	11
24	12
24	13
24	14
24	15
24	16
24	17
24	18
24	19
24	20
24	21
24	22
24	23
24	24
24	25
24	26
24	27
24	28
24	29
24	30
24	31
24	32
24	33
24	34
24	35
24	36
24	37
24	38
24	39
24	40
25	1	GAPDH	0.966508	-0.0186415
25	2	GAPDH	0.97053	-0.018523
25	3	GAPDH	0.9821	-0.0108569
25	4	GAPDH	0.992816	-0.00404432
25	5	GAPDH	1.00233	0.00156728
25	6	GAPDH	1.00739	0.00272171
25	7	GAPDH	1.01645	0.00788157
25	8	GAPDH	1.02093	0.00845711
25	9	GAPDH	1.02113	0.00475484
25	10	GAPDH	1.02081	0.000527799
25	11	GAPDH	1.02366	-0.000527555
25	12	GAPDH	1.02644	-0.00165408
25	13	GAPDH	1.02834	-0.00365214
25	14	GAPDH	1.03146	-0.00444142
25	15	GAPDH	1.03907	-0.000733887
25	16	GAPDH	1.05166	0.00795004
25	17	GAPDH	1.07938	0.0317718
25	18	GAPDH	1.13562	0.0841077
25	19	GAPDH	1.24561	0.190196
25	20	GAPDH	1.44832	0.388997
25	21	GAPDH	1.80619	0.742966
25	22	GAPDH	2.36196	1.29483
25	23	GAPDH	3.05042	1.97939
25	24	GAPDH	3.63365	2.55872
25	25	GAPDH	4.03351	2.95467
25	26	GAPDH	4.32861	3.24586
25	27	GAPDH	4.56752	3.48087
25	28	GAPDH	4.75278	3.66222
25	29	GAPDH	4.8977	3.80324
25	30	GAPDH	5.00778	3.90942
25	31	GAPDH	5.09516	3.99289
25	32	GAPDH	5.15699	4.05082
25	33	GAPDH	5.20905	4.09898
25	34	GAPDH	5.25899	4.14501
25	35	GAPDH	5.30114	4.18326
25	36	GAPDH	5.33404	4.21225
25	37	GAPDH	5.35415	4.22846
25	38	GAPDH	5.38279	4.2532
25	39	GAPDH	5.41005	4.27655
25	40	GAPDH	5.42865	4.29125
26	1	GAPDH	0.879654	-0.0101502
26	2	GAPDH	0.882387	-0.00996569
26	3	GAPDH	0.888621	-0.00628041
26	4	GAPDH	0.894938	-0.00251259
26	5	GAPDH	0.901894	0.00189503
26	6	GAPDH	0.90542	0.00287342
26	7	GAPDH	0.908592	0.00349621
26	8	GAPDH	0.910888	0.00324376
26	9	GAPDH	0.912287	0.00209432
26	10	GAPDH	0.913749	0.00100842
26	11	GAPDH	0.915996	0.00070686
26	12	GAPDH	0.915962	-0.00187619
26	13	GAPDH	0.917745	-0.00264177
26	14	GAPDH	0.920928	-0.00200707
26	15	GAPDH	0.925479	-4.72954e-06
26	16	GAPDH	0.939704	0.011672
26	17	GAPDH	0.966802	0.0362213
26	18	GAPDH	1.02162	0.0884941
26	19	GAPDH	1.12274	0.18706
26	20	GAPDH	1.3103	0.37207
26	21	GAPDH	1.64288	0.702103
26	22	GAPDH	2.16061	1.21729
26	23	GAPDH	2.79889	1.85302
26	24	GAPDH	3.33304	2.38462
26	25	GAPDH	3.69501	2.74404
26	26	GAPDH	3.98035	3.02683
26	27	GAPDH	4.20807	3.252
26	28	GAPDH	4.38498	3.42637
26	29	GAPDH	4.51398	3.55281
26	30	GAPDH	4.61592	3.65221
26	31	GAPDH	4.70256	3.7363
26	32	GAPDH	4.77316	3.80435
26	33	GAPDH	4.83126	3.85991
26	34	GAPDH	4.87489	3.90098
26	35	GAPDH	4.91618	3.93973
26	36	GAPDH	4.95187	3.97287
26	37	GAPDH	4.97148	3.98993
26	38	GAPDH	4.99296	4.00886
26	39	GAPDH	5.02506	4.03842
26	40	GAPDH	5.04712	4.05792
27	1	GAPDH	0.81705	-0.0122839
27	2	GAPDH	0.81975	-0.0120703
27	3	GAPDH	0.827941	-0.00636571
27	4	GAPDH	0.835259	-0.00153332
27	5	GAPDH	0.83992	0.000640764
27	6	GAPDH	0.844614	0.00284876
27	7	GAPDH	0.847553	0.003302
27	8	GAPDH	0.850347	0.0036098
27	9	GAPDH	0.852303	0.00307955
27	10	GAPDH	0.853209	0.00149979
27	11	GAPDH	0.853723	-0.00047276
27	12	GAPDH	0.854028	-0.00265405
27	13	GAPDH	0.856524	-0.00264433
27	14	GAPDH	0.860344	-0.0013105
27	15	GAPDH	0.865924	0.00178316
27	16	GAPDH	0.877629	0.0110026
27	17	GAPDH	0.903511	0.0343983
27	18	GAPDH	0.953479	0.0818801
27	19	GAPDH	1.05271	0.178622
27	20	GAPDH	1.23769	0.361122
27	21	GAPDH	1.56223	0.683175
27	22	GAPDH	2.07764	1.19609
27	23	GAPDH	2.72938	1.84535
27	24	GAPDH	3.29558	2.40906
27	25	GAPDH	3.68345	2.79444
27	26	GAPDH	3.97327	3.08178
27	27	GAPDH	4.20624	3.31227
27	28	GAPDH	4.37752	3.48106
27	29	GAPDH	4.51506	3.61611
27	30	GAPDH	4.62452	3.72308
27	31	GAPDH	4.7091	3.80518
27	32	GAPDH	4.78134	3.87493
27	33	GAPDH	4.84251	3.93362
27	34	GAPDH	4.88482	3.97344
27	35	GAPDH	4.92884	4.01498
27	36	GAPDH	4.96558	4.04923
27	37	GAPDH	4.97963	4.06079
27	38	GAPDH	5.00827	4.08695
27	39	GAPDH	5.03508	4.11127
27	40	GAPDH	5.03958	4.11329
28	1	I	2.40624	-0.0619168
28	2	I	2.41094	-0.057858
28	3	I	2.43119	-0.0382459
28	4	I	2.44968	-0.0203914
28	5	I	2.4641	-0.00660627
28	6	I	2.47505	0.00371299
28	7	I	2.48077	0.00879275
28	8	I	2.4825	0.00988735
28	9	I	2.48326	0.0100116
28	10	I	2.48916	0.0152718
28	11	I	2.48941	0.0148861
28	12	I	2.48699	0.0118222
28	13	I	2.48797	0.0121646
28	14	I	2.48704	0.0106058
28	15	I	2.48653	0.00945358
28	16	I	2.48419	0.00648171
28	17	I	2.48081	0.00245746
28	18	I	2.47637	-0.00261225
28	19	I	2.47346	-0.006168
28	20	I	2.47113	-0.00913129
28	21	I	2.47334	-0.00755651
28	22	I	2.47303	-0.00850897
28	23	I	2.47353	-0.00864366
28	24	I	2.47512	-0.00768377
28	25	I	2.47665	-0.0067985
28	26	I	2.48779	0.00371054
28	27	I	2.50978	0.0250633
28	28	I	2.54598	0.0606223
28	29	I	2.6168	0.13081
28	30	I	2.74463	0.257998
28	31	I	2.95539	0.468126
28	32	I	3.23324	0.745331
28	33	I	3.49205	1.0035
28	34	I	3.69636	1.20718
28	35	I	3.87656	1.38674
28	36	I	4.04944	1.55898
28	37	I	4.20421	1.71312
28	38	I	4.34553	1.8538
28	39	I	4.46003	1.96767
28	40	I	4.54666	2.05366
29	1	I	1.48932	-0.040026
29	2	I	1.4957	-0.0326302
29	3	I	1.50816	-0.0191579
29	4	I	1.51536	-0.0109419
29	5	I	1.52218	-0.00311378
29	6	I	1.52648	0.00220359
29	7	I	1.52902	0.00575917
29	8	I	1.53054	0.00829622
29	9	I	1.52987	0.00864221
29	10	I	1.52762	0.00740915
29	11	I	1.52605	0.00685105
29	12	I	1.52364	0.00546039
29	13	I	1.51997	0.00280111
29	14	I	1.5195	0.00334618
29	15	I	1.51806	0.002921
29	16	I	1.51419	6.94312e-05
29	17	I	1.51277	-0.00034037
29	18	I	1.51105	-0.0010408
29	19	I	1.50698	-0.00409312
29	20	I	1.50614	-0.00391665
29	21	I	1.5051	-0.00394474
29	22	I	1.50329	-0.00473601
29	23	I	1.50402	-0.00299611
29	24	I	1.50652	0.000521912
29	25	I	1.51092	0.00593799
29	26	I	1.52266	0.0186949
29	27	I	1.54708	0.0441231
29	28	I	1.59115	0.0892071
29	29	I	1.67742	0.176494
29	30	I	1.83866	0.338747
29	31	I	2.09397	0.595076
29	32	I	2.40212	0.904238
29	33	I	2.67353	1.17666
29	34	I	2.88806	1.39222
29	35	I	3.08203	1.5872
29	36	I	3.27862	1.7848
29	37	I	3.45957	1.96677
29	38	I	3.62112	2.12934
29	39	I	3.75666	2.26589
29	40	I	3.85203	2.36227
30	1	I	1.57768	-0.0432705
30	2	I	1.58113	-0.0391475
30	3	I	1.59249	-0.0271142
30	4	I	1.60231	-0.0166137
30	5	I	1.61105	-0.00720691
30	6	I	1.62017	0.00258753
30	7	I	1.62699	0.0100831
30	8	I	1.62666	0.0104261
30	9	I	1.62548	0.00992429
30	10	I	1.62468	0.00979658
30	11	I	1.62325	0.00904184
30	12	I	1.62431	0.010769
30	13	I	1.62361	0.0107508
30	14	I	1.61966	0.00747235
30	15	I	1.6147	0.00318234
30	16	I	1.61259	0.00174989
30	17	I	1.60856	-0.00160422
30	18	I	1.6075	-0.0019912
30	19	I	1.60491	-0.00390979
30	20	I	1.60118	-0.00696539
30	21	I	1.59935	-0.0081208
30	22	I	1.59939	-0.00740617
30	23	I	1.60128	-0.00485143
30	24	I	1.60681	0.001356
30	25	I	1.61445	0.00967451
30	26	I	1.62644	0.0223355
30	27	I	1.65423	0.0508018
30	28	I	1.7113	0.108545
30	29	I	1.82156	0.21947
30	30	I	2.01254	0.411129
30	31	I	2.30366	0.702922
30	32	I	2.638	1.03794
30	33	I	2.90905	1.30966
30	34	I	3.11897	1.52025
30	35	I	3.30544	1.70739
30	36	I	3.48639	1.88902
30	37	I	3.65439	2.0577
30	38	I	3.80055	2.20453
30	39	I	3.92804	2.33269
30	40	I	4.02242	2.42774
31	1
31	2
31	3
31	4
31	5
31	6
31	7
31	8
31	9
31	10
31	11
31	12
31	13
31	14
31	15
31	16
31	17
31	18
31	19
31	20
31	21
31	22
31	23
31	24
31	25
31	26
31	27
31	28
31	29
31	30
31	31
31	32
31	33
31	34
31	35
31	36
31	37
31	38
31	39
31	40
32	1
32	2
32	3
32	4
32	5
32	6
32	7
32	8
32	9
32	10
32	11
32	12
32	13
32	14
32	15
32	16
32	17
32	18
32	19
32	20
32	21
32	22
32	23
32	24
32	25
32	26
32	27
32	28
32	29
32	30
32	31
32	32
32	33
32	34
32	35
32	36
32	37
32	38
32	39
32	40
33	1
33	2
33	3
33	4
33	5
33	6
33	7
33	8
33	9
33	10
33	11
33	12
33	13
33	14
33	15
33	16
33	17
33	18
33	19
33	20
33	21
33	22
33	23
33	24
33	25
33	26
33	27
33	28
33	29
33	30
33	31
33	32
33	33
33	34
33	35
33	36
33	37
33	38
33	39
33	40
34	1
34	2
34	3
34	4
34	5
34	6
34	7
34	8
34	9
34	10
34	11
34	12
34	13
34	14
34	15
34	16
34	17
34	18
34	19
34	20
34	21
34	22
34	23
34	24
34	25
34	26
34	27
34	28
34	29
34	30
34	31
34	32
34	33
34	34
34	35
34	36
34	37
34	38
34	39
34	40
35	1
35	2
35	3
35	4
35	5
35	6
35	7
35	8
35	9
35	10
35	11
35	12
35	13
35	14
35	15
35	16
35	17
35	18
35	19
35	20
35	21
35	22
35	23
35	24
35	25
35	26
35	27
35	28
35	29
35	30
35	31
35	32
35	33
35	34
35	35
35	36
35	37
35	38
35	39
35	40
36	1
36	2
36	3
36	4
36	5
36	6
36	7
36	8
36	9
36	10
36	11
36	12
36	13
36	14
36	15
36	16
36	17
36	18
36	19
36	20
36	21
36	22
36	23
36	24
36	25
36	26
36	27
36	28
36	29
36	30
36	31
36	32
36	33
36	34
36	35
36	36
36	37
36	38
36	39
36	40
37	1	GAPDH	0.885908	-0.0156697
37	2	GAPDH	0.892208	-0.0125023
37	3	GAPDH	0.904371	-0.00347134
37	4	GAPDH	0.908446	-0.00252841
37	5	GAPDH	0.913366	-0.000740054
37	6	GAPDH	0.919285	0.00204698
37	7	GAPDH	0.922867	0.00249692
37	8	GAPDH	0.926227	0.00272435
37	9	GAPDH	0.929099	0.00246469
37	10	GAPDH	0.932588	0.00282105
37	11	GAPDH	0.934097	0.001198
37	12	GAPDH	0.933923	-0.002108
37	13	GAPDH	0.936107	-0.00305668
37	14	GAPDH	0.940448	-0.0018475
37	15	GAPDH	0.947742	0.00231437
37	16	GAPDH	0.962431	0.013871
37	17	GAPDH	0.989396	0.0377039
37	18	GAPDH	1.04305	0.0882262
37	19	GAPDH	1.14495	0.186997
37	20	GAPDH	1.33927	0.378186
37	21	GAPDH	1.67563	0.711407
37	22	GAPDH	2.1984	1.23104
37	23	GAPDH	2.84449	1.874
37	24	GAPDH	3.38363	2.41001
37	25	GAPDH	3.76058	2.78383
37	26	GAPDH	4.04126	3.06138
37	27	GAPDH	4.25696	3.27395
37	28	GAPDH	4.42715	3.441
37	29	GAPDH	4.55966	3.57038
37	30	GAPDH	4.65552	3.66311
37	31	GAPDH	4.7352	3.73966
37	32	GAPDH	4.80214	3.80346
37	33	GAPDH	4.86029	3.85848
37	34	GAPDH	4.90614	3.9012
37	35	GAPDH	4.94044	3.93237
37	36	GAPDH	4.97189	3.96069
37	37	GAPDH	4.99846	3.98412
37	38	GAPDH	5.02253	4.00507
37	39	GAPDH	5.04136	4.02076
37	40	GAPDH	5.0587	4.03497
38	1	GAPDH	0.897829	-0.0153134
38	2	GAPDH	0.900737	-0.0149687
38	3	GAPDH	0.91037	-0.00789983
38	4	GAPDH	0.918727	-0.00210635
38	5	GAPDH	0.923472	7.45473e-05
38	6	GAPDH	0.92906	0.00309927
38	7	GAPDH	0.931145	0.00262037
38	8	GAPDH	0.935882	0.00479299
38	9	GAPDH	0.939	0.00534776
38	10	GAPDH	0.939104	0.0028879
38	11	GAPDH	0.939521	0.000741146
38	12	GAPDH	0.940714	-0.000629854
38	13	GAPDH	0.94005	-0.00385807
38	14	GAPDH	0.941402	-0.00506987
38	15	GAPDH	0.949304	0.000268706
38	16	GAPDH	0.964657	0.0130582
38	17	GAPDH	0.990097	0.0359343
38	18	GAPDH	1.04169	0.0849648
38	19	GAPDH	1.14369	0.184399
38	20	GAPDH	1.33358	0.371723
38	21	GAPDH	1.66693	0.702509
38	22	GAPDH	2.18483	1.21784
38	23	GAPDH	2.82502	1.85548
38	24	GAPDH	3.36148	2.38937
38	25	GAPDH	3.72761	2.75293
38	26	GAPDH	4.00484	3.0276
38	27	GAPDH	4.22523	3.24543
38	28	GAPDH	4.39634	3.41398
38	29	GAPDH	4.53352	3.5486
38	30	GAPDH	4.64003	3.65253
38	31	GAPDH	4.7203	3.73025
38	32	GAPDH	4.78677	3.79415
38	33	GAPDH	4.84301	3.84783
38	34	GAPDH	4.88852	3.89077
38	35	GAPDH	4.92591	3.9256
38	36	GAPDH	4.95543	3.95256
38	37	GAPDH	4.98143	3.97599
38	38	GAPDH	5.0065	3.9985
38	39	GAPDH	5.02825	4.01768
38	40	GAPDH	5.04462	4.03149
39	1	GAPDH	0.929575	-0.0181908
39	2	GAPDH	0.932886	-0.0169765
39	3	GAPDH	0.94165	-0.0103081
39	4	GAPDH	0.952951	-0.00110309
39	5	GAPDH	0.958214	0.00206352
39	6	GAPDH	0.963888	0.00564201
39	7	GAPDH	0.966402	0.00606002
39	8	GAPDH	0.96704	0.00460125
39	9	GAPDH	0.966047	0.00151219
39	10	GAPDH	0.965529	-0.0011013
39	11	GAPDH	0.96678	-0.00194661
39	12	GAPDH	0.968848	-0.00197438
39	13	GAPDH	0.970236	-0.00268272
39	14	GAPDH	0.974252	-0.000762797
39	15	GAPDH	0.982564	0.00545301
39	16	GAPDH	0.992703	0.0134965
39	17	GAPDH	1.0148	0.0334939
39	18	GAPDH	1.06139	0.0779951
39	19	GAPDH	1.15835	0.172856
39	20	GAPDH	1.34015	0.352559
39	21	GAPDH	1.65975	0.670066
39	22	GAPDH	2.16761	1.17583
39	23	GAPDH	2.82066	1.82678
39	24	GAPDH	3.39749	2.40152
39	25	GAPDH	3.79417	2.7961
39	26	GAPDH	4.09578	3.09561
39	27	GAPDH	4.33966	3.33739
39	28	GAPDH	4.52401	3.51965
39	29	GAPDH	4.6566	3.65015
39	30	GAPDH	4.7684	3.75984
39	31	GAPDH	4.85156	3.84091
39	32	GAPDH	4.9155	3.90275
39	33	GAPDH	4.97309	3.95825
39	34	GAPDH	5.01905	4.00211
39	35	GAPDH	5.06167	4.04264
39	36	GAPDH	5.10103	4.07991
39	37	GAPDH	5.1291	4.10587
39	38	GAPDH	5.1513	4.12598
39	39	GAPDH	5.17465	4.14723
39	40	GAPDH	5.18593	4.15642
40	1	I	1.80404	-0.0403572
40	2	I	1.80597	-0.0379423
40	3	I	1.81712	-0.0263142
40	4	I	1.8293	-0.0136451
40	5	I	1.8389	-0.00356947
40	6	I	1.84617	0.00418884
40	7	I	1.85021	0.00870741
40	8	I	1.85474	0.013722
40	9	I	1.85342	0.0128868
40	10	I	1.85083	0.0107763
40	11	I	1.84944	0.00986957
40	12	I	1.84431	0.00522499
40	13	I	1.84269	0.00409065
40	14	I	1.84025	0.00213008
40	15	I	1.83804	0.000399334
40	16	I	1.83401	-0.00314268
40	17	I	1.83122	-0.00545027
40	18	I	1.83148	-0.00470635
40	19	I	1.82988	-0.00582519
40	20	I	1.82919	-0.00603709
40	21	I	1.83144	-0.00330559
40	22	I	1.83439	0.000132465
40	23	I	1.84283	0.00905617
40	24	I	1.85629	0.0229992
40	25	I	1.88326	0.0504441
40	26	I	1.93699	0.10466
40	27	I	2.04149	0.209646
40	28	I	2.22813	0.396765
40	29	I	2.53233	0.70145
40	30	I	2.91753	1.08713
40	31	I	3.25242	1.4225
40	32	I	3.52689	1.69745
40	33	I	3.76691	1.93796
40	34	I	3.97153	2.14306
40	35	I	4.14481	2.31683
40	36	I	4.28211	2.45461
40	37	I	4.38731	2.56029
40	38	I	4.4723	2.64576
40	39	I	4.54836	2.72231
40	40	I	4.59642	2.77084
41	1	I	1.60736	-0.0363431
41	2	I	1.61603	-0.0272057
41	3	I	1.6219	-0.0208633
41	4	I	1.62815	-0.0141511
41	5	I	1.63525	-0.00657804
41	6	I	1.64486	0.00350184
41	7	I	1.65106	0.0101708
41	8	I	1.64996	0.00953292
41	9	I	1.65023	0.0102738
41	10	I	1.65037	0.0108858
41	11	I	1.64987	0.0108525
41	12	I	1.6436	0.00505277
41	13	I	1.63934	0.00125848
41	14	I	1.64168	0.00406826
41	15	I	1.6407	0.00355354
41	16	I	1.63425	-0.00242788
41	17	I	1.63303	-0.00318186
41	18	I	1.6331	-0.00264313
41	19	I	1.62867	-0.00660133
41	20	I	1.62642	-0.00838754
41	21	I	1.63002	-0.00431652
41	22	I	1.63453	0.000662871
41	23	I	1.64807	0.0146703
41	24	I	1.66617	0.0332417
41	25	I	1.71135	0.078892
41	26	I	1.79885	0.16686
41	27	I	1.95912	0.32759
41	28	I	2.22758	0.596526
41	29	I	2.59362	0.963032
41	30	I	2.94685	1.31673
41	31	I	3.22204	1.59239
41	32	I	3.44681	1.81762
41	33	I	3.65512	2.0264
41	34	I	3.84355	2.2153
41	35	I	4.00102	2.37324
41	36	I	4.13142	2.50411
41	37	I	4.24065	2.61381
41	38	I	4.32534	2.69897
41	39	I	4.39493	2.76903
41	40	I	4.44009	2.81465
42	1	I	1.90218	-0.0368531
42	2	I	1.90589	-0.0330442
42	3	I	1.91194	-0.0268999
42	4	I	1.92096	-0.0177807
42	5	I	1.93402	-0.00462561
42	6	I	1.9463	0.00775525
42	7	I	1.94881	0.0103607
42	8	I	1.94949	0.011134
42	9	I	1.95574	0.0174807
42	10	I	1.95287	0.0147088
42	11	I	1.94597	0.00791197
42	12	I	1.94203	0.00406295
42	13	I	1.94054	0.00266953
42	14	I	1.93992	0.00214872
42	15	I	1.93812	0.000447979
42	16	I	1.93466	-0.00292086
42	17	I	1.93164	-0.00584386
42	18	I	1.93129	-0.00609394
42	19	I	1.93165	-0.00563485
42	20	I	1.93274	-0.00444668
42	21	I	1.93266	-0.00443426
42	22	I	1.93347	-0.00352468
42	23	I	1.94384	0.00693738
42	24	I	1.95531	0.0185074
42	25	I	1.97716	0.0404536
42	26	I	2.03229	0.0956805
42	27	I	2.13865	0.202142
42	28	I	2.32264	0.38622
42	29	I	2.60955	0.67323
42	30	I	2.96679	1.03057
42	31	I	3.28253	1.3464
42	32	I	3.53403	1.59801
42	33	I	3.75105	1.81511
42	34	I	3.95653	2.0207
42	35	I	4.12712	2.19138
42	36	I	4.25716	2.32152
42	37	I	4.36317	2.42763
42	38	I	4.45008	2.51464
42	39	I	4.51867	2.58332
42	40	I	4.57135	2.6361
43	1
43	2
43	3
43	4
43	5
43	6
43	7
43	8
43	9
43	10
43	11
43	12
43	13
43	14
43	15
43	16
43	17
43	18
43	19
43	20
43	21
43	22
43	23
43	24
43	25
43	26
43	27
43	28
43	29
43	30
43	31
43	32
43	33
43	34
43	35
43	36
43	37
43	38
43	39
43	40
44	1
44	2
44	3
44	4
44	5
44	6
44	7
44	8
44	9
44	10
44	11
44	12
44	13
44	14
44	15
44	16
44	17
44	18
44	19
44	20
44	21
44	22
44	23
44	24
44	25
44	26
44	27
44	28
44	29
44	30
44	31
44	32
44	33
44	34
44	35
44	36
44	37
44	38
44	39
44	40
45	1
45	2
45	3
45	4
45	5
45	6
45	7
45	8
45	9
45	10
45	11
45	12
45	13
45	14
45	15
45	16
45	17
45	18
45	19
45	20
45	21
45	22
45	23
45	24
45	25
45	26
45	27
45	28
45	29
45	30
45	31
45	32
45	33
45	34
45	35
45	36
45	37
45	38
45	39
45	40
46	1
46	2
46	3
46	4
46	5
46	6
46	7
46	8
46	9
46	10
46	11
46	12
46	13
46	14
46	15
46	16
46	17
46	18
46	19
46	20
46	21
46	22
46	23
46	24
46	25
46	26
46	27
46	28
46	29
46	30
46	31
46	32
46	33
46	34
46	35
46	36
46	37
46	38
46	39
46	40
47	1
47	2
47	3
47	4
47	5
47	6
47	7
47	8
47	9
47	10
47	11
47	12
47	13
47	14
47	15
47	16
47	17
47	18
47	19
47	20
47	21
47	22
47	23
47	24
47	25
47	26
47	27
47	28
47	29
47	30
47	31
47	32
47	33
47	34
47	35
47	36
47	37
47	38
47	39
47	40
48	1
48	2
48	3
48	4
48	5
48	6
48	7
48	8
48	9
48	10
48	11
48	12
48	13
48	14
48	15
48	16
48	17
48	18
48	19
48	20
48	21
48	22
48	23
48	24
48	25
48	26
48	27
48	28
48	29
48	30
48	31
48	32
48	33
48	34
48	35
48	36
48	37
48	38
48	39
48	40
49	1
49	2
49	3
49	4
49	5
49	6
49	7
49	8
49	9
49	10
49	11
49	12
49	13
49	14
49	15
49	16
49	17
49	18
49	19
49	20
49	21
49	22
49	23
49	24
49	25
49	26
49	27
49	28
49	29
49	30
49	31
49	32
49	33
49	34
49	35
49	36
49	37
49	38
49	39
49	40
50	1
50	2
50	3
50	4
50	5
[truncated: 1,875 more rows]

## Sheet: Results
Block Type	Fast 96-Well Block (0.1mL)
Calibration Background is expired	Yes
Calibration Background performed on	2021-03-05 13:47:24 PM CET
Calibration FAM is expired	Yes
Calibration FAM performed on	2021-03-05 14:32:19 PM CET
Calibration NED is expired	Yes
Calibration NED performed on	2021-03-05 14:17:55 PM CET
Calibration ROI is expired	Yes
Calibration ROI performed on	2021-03-05 13:40:39 PM CET
Calibration ROX is expired	Yes
Calibration ROX performed on	2021-03-05 14:10:17 PM CET
Calibration SYBR is expired	Yes
Calibration SYBR performed on	2021-03-05 14:02:51 PM CET
Calibration TAMRA is expired	Yes
Calibration TAMRA performed on	2021-03-05 14:25:06 PM CET
Calibration Uniformity is expired	Yes
Calibration Uniformity performed on	2021-03-05 13:55:29 PM CET
Calibration VIC is expired	Yes
Calibration VIC performed on	2021-03-05 14:43:48 PM CET
Chemistry	SYBR_GREEN
Experiment Barcode
Experiment Comments
Experiment File Name	D:\Applied Biosystems\ViiA7 Software v1.2\experiments\Mingquan qPCR\2022-12-28 140919I.eds
Experiment Name	2022-12-28 140919
Experiment Run End Time	2002-01-01 03:12:11 AM CET
Experiment Type	Comparative Cт (ΔΔCт)
Experiment User Name
Instrument Name	278880048
Instrument Serial Number	278880048
Instrument Type	ViiA 7
Passive Reference	ROX
Quantification Cycle Method	Ct
Signal Smoothing On	true
Stage/ Cycle where Analysis is performed	Stage 2, Step 2
Well	Well Position	Omit	Sample Name	Target Name	Task	Reporter	Quencher	Quantity	Quantity Mean	Quantity SD	RQ	RQ Min	RQ Max	CT	Ct Mean	Ct SD	Delta Ct	Delta Ct Mean	Delta Ct SE	Delta Delta Ct	Automatic Ct Threshold	Tm1	Ct Threshold	Tm2	Automatic Baseline	Tm3	Baseline Start	Baseline End	Comments	Custom1	Custom2	Custom3	Custom4	Custom5	Custom6
1	A1	FALSE	EV4	GAPDH	UNKNOWN	SYBR	None							19.8519	19.9441	0.102729					TRUE	83.993	0.340579		TRUE		3	14
2	A2	FALSE	EV4	GAPDH	UNKNOWN	SYBR	None							20.0548	19.9441	0.102729					TRUE	83.894	0.340579		TRUE		3	14
3	A3	FALSE	EV4	GAPDH	UNKNOWN	SYBR	None							19.9255	19.9441	0.102729					TRUE	83.993	0.340579		TRUE		3	14
4	A4	FALSE	EV4	I	UNKNOWN	SYBR	None				1	0.391352	2.55525	27.1303	27.8059	0.838068		7.86181	0.48748	0	TRUE	85.9722	0.162006		TRUE		3	22
5	A5	FALSE	EV4	I	UNKNOWN	SYBR	None				1	0.391352	2.55525	28.7437	27.8059	0.838068		7.86181	0.48748	0	TRUE	85.9722	0.162006		TRUE		3	23
6	A6	FALSE	EV4	I	UNKNOWN	SYBR	None				1	0.391352	2.55525	27.5436	27.8059	0.838068		7.86181	0.48748	0	TRUE	85.8732	0.162006		TRUE		3	23
13	B1	FALSE	OE4	GAPDH	UNKNOWN	SYBR	None							19.9897	20.0147	0.0226705					TRUE	83.894	0.340579		TRUE		3	14
14	B2	FALSE	OE4	GAPDH	UNKNOWN	SYBR	None							20.0206	20.0147	0.0226705					TRUE	83.894	0.340579		TRUE		3	14
15	B3	FALSE	OE4	GAPDH	UNKNOWN	SYBR	None							20.0338	20.0147	0.0226705					TRUE	83.894	0.340579		TRUE		3	15
16	B4	FALSE	OE4	I	UNKNOWN	SYBR	None				2.80702	2.31802	3.39918	26.4374	26.3875	0.170773		6.37277	0.0994607	-1.48904	TRUE	85.9722	0.162006		TRUE		3	22
17	B5	FALSE	OE4	I	UNKNOWN	SYBR	None				2.80702	2.31802	3.39918	26.1973	26.3875	0.170773		6.37277	0.0994607	-1.48904	TRUE	85.8732	0.162006		TRUE		3	21
18	B6	FALSE	OE4	I	UNKNOWN	SYBR	None				2.80702	2.31802	3.39918	26.5277	26.3875	0.170773		6.37277	0.0994607	-1.48904	TRUE	85.8732	0.162006		TRUE		3	21
25	C1	FALSE	EV5	GAPDH	UNKNOWN	SYBR	None							19.8041	19.8599	0.0548181					TRUE	83.993	0.340579		TRUE		3	15
26	C2	FALSE	EV5	GAPDH	UNKNOWN	SYBR	None							19.862	19.8599	0.0548181					TRUE	83.993	0.340579		TRUE		3	14
27	C3	FALSE	EV5	GAPDH	UNKNOWN	SYBR	None							19.9137	19.8599	0.0548181					TRUE	83.894	0.340579		TRUE		3	14
28	C4	FALSE	EV5	I	UNKNOWN	SYBR	None				0.443349	0.296907	0.662019	29.2668	28.8952	0.356659		9.03529	0.208335	1.17349	TRUE	85.8732	0.162006		TRUE		3	24
29	C5	FALSE	EV5	I	UNKNOWN	SYBR	None				0.443349	0.296907	0.662019	28.8632	28.8952	0.356659		9.03529	0.208335	1.17349	TRUE	85.8732	0.162006		TRUE		3	24
30	C6	FALSE	EV5	I	UNKNOWN	SYBR	None				0.443349	0.296907	0.662019	28.5557	28.8952	0.356659		9.03529	0.208335	1.17349	TRUE	85.7742	0.162006		TRUE		3	23
37	D1	FALSE	OE5	GAPDH	UNKNOWN	SYBR	None							19.8436	19.8864	0.0553147					TRUE	83.993	0.340579		TRUE		3	14
38	D2	FALSE	OE5	GAPDH	UNKNOWN	SYBR	None							19.8666	19.8864	0.0553147					TRUE	83.993	0.340579		TRUE		3	14
39	D3	FALSE	OE5	GAPDH	UNKNOWN	SYBR	None							19.9488	19.8864	0.0553147					TRUE	83.993	0.340579		TRUE		3	14
40	D4	FALSE	OE5	I	UNKNOWN	SYBR	None				2.49013	1.58136	3.92114	26.6358	26.4319	0.404887		6.54559	0.235933	-1.31622	TRUE	85.9722	0.162006		TRUE		3	21
41	D5	FALSE	OE5	I	UNKNOWN	SYBR	None				2.49013	1.58136	3.92114	25.9656	26.4319	0.404887		6.54559	0.235933	-1.31622	TRUE	85.8732	0.162006		TRUE		3	21
42	D6	FALSE	OE5	I	UNKNOWN	SYBR	None				2.49013	1.58136	3.92114	26.6944	26.4319	0.404887		6.54559	0.235933	-1.31622	TRUE	85.7742	0.162006		TRUE		3	21
Analysis Type	Singleplex
Endogenous Control	GAPDH
RQ Min/Max Confidence Level	95.0
Reference Sample	EV4

## Sheet: Melt Curve Raw Data
Block Type	Fast 96-Well Block (0.1mL)
Calibration Background is expired	Yes
Calibration Background performed on	2021-03-05 13:47:24 PM CET
Calibration FAM is expired	Yes
Calibration FAM performed on	2021-03-05 14:32:19 PM CET
Calibration NED is expired	Yes
Calibration NED performed on	2021-03-05 14:17:55 PM CET
Calibration ROI is expired	Yes
Calibration ROI performed on	2021-03-05 13:40:39 PM CET
Calibration ROX is expired	Yes
Calibration ROX performed on	2021-03-05 14:10:17 PM CET
Calibration SYBR is expired	Yes
Calibration SYBR performed on	2021-03-05 14:02:51 PM CET
Calibration TAMRA is expired	Yes
Calibration TAMRA performed on	2021-03-05 14:25:06 PM CET
Calibration Uniformity is expired	Yes
Calibration Uniformity performed on	2021-03-05 13:55:29 PM CET
Calibration VIC is expired	Yes
Calibration VIC performed on	2021-03-05 14:43:48 PM CET
Chemistry	SYBR_GREEN
Experiment Barcode
Experiment Comments
Experiment File Name	D:\Applied Biosystems\ViiA7 Software v1.2\experiments\Mingquan qPCR\2022-12-28 140919I.eds
Experiment Name	2022-12-28 140919
Experiment Run End Time	2002-01-01 03:12:11 AM CET
Experiment Type	Comparative Cт (ΔΔCт)
Experiment User Name
Instrument Name	278880048
Instrument Serial Number	278880048
Instrument Type	ViiA 7
Passive Reference	ROX
Quantification Cycle Method	Ct
Signal Smoothing On	true
Stage/ Cycle where Analysis is performed	Stage 2, Step 2
Well	Well Position	Reading	Temperature	Fluorescence	Derivative
1	A1	1	60.1435	5.26998	0.204364
1	A1	2	60.3414	5.25884	0.200693
1	A1	3	60.5393	5.24238	0.197032
1	A1	4	60.7373	5.23474	0.194462
1	A1	5	60.9352	5.21933	0.193909
1	A1	6	61.1331	5.19841	0.195792
1	A1	7	61.331	5.18236	0.199852
1	A1	8	61.5289	5.17133	0.205215
1	A1	9	61.7269	5.14967	0.210646
1	A1	10	61.9248	5.13307	0.214988
1	A1	11	62.1227	5.10721	0.217621
1	A1	12	62.3206	5.08163	0.218733
1	A1	13	62.5186	5.07114	0.219219
1	A1	14	62.7165	5.0481	0.220208
1	A1	15	62.9144	5.03614	0.222507
1	A1	16	63.1123	5.01656	0.226244
1	A1	17	63.3102	4.99682	0.230852
1	A1	18	63.5082	4.96907	0.235358
1	A1	19	63.7061	4.95641	0.238763
1	A1	20	63.904	4.93129	0.240375
1	A1	21	64.1019	4.90754	0.240035
1	A1	22	64.2998	4.87857	0.238149
1	A1	23	64.4978	4.87072	0.235553
1	A1	24	64.6957	4.84136	0.233179
1	A1	25	64.8936	4.82189	0.231675
1	A1	26	65.0915	4.8111	0.231154
1	A1	27	65.2894	4.78947	0.231279
1	A1	28	65.4874	4.7671	0.231608
1	A1	29	65.6853	4.73216	0.231916
1	A1	30	65.8832	4.72579	0.232309
1	A1	31	66.0811	4.70564	0.232981
1	A1	32	66.279	4.6892	0.23394
1	A1	33	66.477	4.66254	0.234955
1	A1	34	66.6749	4.64097	0.235758
1	A1	35	66.8728	4.61339	0.236283
1	A1	36	67.0707	4.60407	0.236732
1	A1	37	67.2687	4.58201	0.237396
1	A1	38	67.4666	4.55665	0.238476
1	A1	39	67.6645	4.53574	0.239928
1	A1	40	67.8624	4.51966	0.241532
1	A1	41	68.0603	4.49999	0.242964
1	A1	42	68.2583	4.46764	0.243939
1	A1	43	68.4562	4.45264	0.244295
1	A1	44	68.6541	4.43608	0.244092
1	A1	45	68.852	4.40595	0.243623
1	A1	46	69.0499	4.38115	0.243315
1	A1	47	69.2479	4.37163	0.243511
1	A1	48	69.4458	4.34861	0.244231
1	A1	49	69.6437	4.32645	0.245107
1	A1	50	69.8416	4.3038	0.245587
1	A1	51	70.0395	4.27734	0.245332
1	A1	52	70.2375	4.26101	0.244505
1	A1	53	70.4354	4.22751	0.243775
1	A1	54	70.6333	4.22255	0.243939
1	A1	55	70.8312	4.19587	0.245425
1	A1	56	71.0291	4.17621	0.247972
1	A1	57	71.2271	4.15672	0.250711
1	A1	58	71.425	4.12704	0.252644
1	A1	59	71.6229	4.10705	0.253226
1	A1	60	71.8208	4.07821	0.25272
1	A1	61	72.0188	4.05406	0.252062
1	A1	62	72.2167	4.04761	0.25231
1	A1	63	72.4146	4.02137	0.253966
1	A1	64	72.6125	3.99715	0.256635
1	A1	65	72.8104	3.98381	0.259149
1	A1	66	73.0084	3.94512	0.260127
1	A1	67	73.2063	3.92615	0.258589
1	A1	68	73.4042	3.90225	0.254377
1	A1	69	73.6021	3.88019	0.248214
1	A1	70	73.8	3.85491	0.241468
1	A1	71	73.998	3.83394	0.235729
1	A1	72	74.1959	3.82394	0.232313
1	A1	73	74.3938	3.80032	0.231831
1	A1	74	74.5917	3.78282	0.233967
1	A1	75	74.7896	3.76157	0.237596
1	A1	76	74.9876	3.74361	0.241239
1	A1	77	75.1855	3.72006	0.243709
1	A1	78	75.3834	3.68319	0.244596
1	A1	79	75.5813	3.66918	0.244314
1	A1	80	75.7792	3.65231	0.243635
1	A1	81	75.9772	3.64034	0.243034
1	A1	82	76.1751	3.60771	0.242365
1	A1	83	76.373	3.59751	0.241124
1	A1	84	76.5709	3.55854	0.23905
1	A1	85	76.7688	3.53476	0.23657
1	A1	86	76.9668	3.52619	0.234653
1	A1	87	77.1647	3.51502	0.234188
1	A1	88	77.3626	3.48752	0.2354
1	A1	89	77.5605	3.46357	0.23774
1	A1	90	77.7585	3.44558	0.240254
1	A1	91	77.9564	3.41609	0.242121
1	A1	92	78.1543	3.40366	0.242976
1	A1	93	78.3522	3.37423	0.242934
1	A1	94	78.5501	3.3621	0.242458
1	A1	95	78.7481	3.32797	0.242211
1	A1	96	78.946	3.31738	0.242902
1	A1	97	79.1439	3.29201	0.245124
1	A1	98	79.3418	3.276	0.249213
1	A1	99	79.5397	3.25928	0.255242
1	A1	100	79.7377	3.22505	0.263186
1	A1	101	79.9356	3.20055	0.273148
1	A1	102	80.1335	3.18529	0.285425
1	A1	103	80.3314	3.15935	0.300371
1	A1	104	80.5293	3.13205	0.318183
1	A1	105	80.7273	3.10849	0.338835
1	A1	106	80.9252	3.06443	0.362227
1	A1	107	81.1231	3.03917	0.388452
1	A1	108	81.321	3.01257	0.41806
1	A1	109	81.519	2.96483	0.452301
1	A1	110	81.7169	2.92458	0.493426
1	A1	111	81.9148	2.88443	0.545057
1	A1	112	82.1127	2.8366	0.612496
1	A1	113	82.3106	2.78845	0.702676
1	A1	114	82.5086	2.73025	0.823266
1	A1	115	82.7065	2.66727	0.980553
1	A1	116	82.9044	2.59173	1.17601
1	A1	117	83.1023	2.50641	1.40236
1	A1	118	83.3002	2.39206	1.64082
1	A1	119	83.4982	2.21836	1.8617
1	A1	120	83.6961	1.98693	2.02949
1	A1	121	83.894	1.72041	2.11148
1	A1	122	84.0919	1.45069	2.0872
1	A1	123	84.2898	1.21487	1.95482
1	A1	124	84.4878	1.02624	1.73196
1	A1	125	84.6857	0.900732	1.45071
1	A1	126	84.8836	0.819446	1.14896
1	A1	127	85.0815	0.78102	0.861348
1	A1	128	85.2794	0.760429	0.61268
1	A1	129	85.4774	0.748434	0.415393
1	A1	130	85.6753	0.743348	0.270663
1	A1	131	85.8732	0.742896	0.171865
1	A1	132	86.0711	0.736292	0.10866
1	A1	133	86.269	0.732191	0.0703772
1	A1	134	86.467	0.730098	0.0480935
1	A1	135	86.6649	0.728151	0.0353795
1	A1	136	86.8628	0.729115	0.0281252
1	A1	137	87.0607	0.723033	0.0239267
1	A1	138	87.2587	0.724426	0.0214331
1	A1	139	87.4566	0.721338	0.0198638
1	A1	140	87.6545	0.721602	0.0187396
1	A1	141	87.8524	0.718851	0.0177826
1	A1	142	88.0503	0.713598	0.01689
1	A1	143	88.2483	0.716599	0.0161072
1	A1	144	88.4462	0.71528	0.0155499
1	A1	145	88.6441	0.713623	0.0153005
1	A1	146	88.842	0.710822	0.0153345
1	A1	147	89.0399	0.711078	0.0155195
1	A1	148	89.2379	0.708908	0.0156753
1	A1	149	89.4358	0.703047	0.0156575
1	A1	150	89.6337	0.710306	0.015414
1	A1	151	89.8316	0.702945	0.0150031
1	A1	152	90.0295	0.700396	0.0145751
1	A1	153	90.2275	0.703216	0.0143108
1	A1	154	90.4254	0.701557	0.0143405
1	A1	155	90.6233	0.701487	0.0146684
1	A1	156	90.8212	0.69698	0.0151608
1	A1	157	91.0191	0.693974	0.0156036
1	A1	158	91.2171	0.698241	0.0157989
1	A1	159	91.415	0.692283	0.0156325
1	A1	160	91.6129	0.691865	0.0151008
1	A1	161	91.8108	0.690686	0.0143012
1	A1	162	92.0088	0.688503	0.0134029
1	A1	163	92.2067	0.691417	0.0125931
1	A1	164	92.4046	0.686183	0.0120141
1	A1	165	92.6025	0.688845	0.0117206
1	A1	166	92.8004	0.684955	0.0116855
1	A1	167	92.9984	0.685173	0.0118456
1	A1	168	93.1963	0.683423	0.0121328
1	A1	169	93.3942	0.683122	0.0124549
1	A1	170	93.5921	0.683975	0.0126619
1	A1	171	93.79	0.680496	0.0125455
1	A1	172	93.988	0.677154	0.0119095
1	A1	173	94.1859	0.676195	0.0106772
1	A1	174	94.3838	0.679585	0.0089446
1	A1	175	94.5817	0.677245	0.00694533
1	A1	176	94.7796	0.674468	0.00495354
2	A2	1	60.1435	5.45081	0.21824
2	A2	2	60.3414	5.43187	0.218586
2	A2	3	60.5393	5.42132	0.219695
2	A2	4	60.7373	5.40705	0.22141
2	A2	5	60.9352	5.38543	0.223217
2	A2	6	61.1331	5.3656	0.224429
2	A2	7	61.331	5.34706	0.224544
2	A2	8	61.5289	5.30848	0.223512
2	A2	9	61.7269	5.31065	0.221783
2	A2	10	61.9248	5.28376	0.220088
2	A2	11	62.1227	5.26548	0.219169
2	A2	12	62.3206	5.24823	0.219573
2	A2	13	62.5186	5.22638	0.221597
2	A2	14	62.7165	5.2057	0.225221
2	A2	15	62.9144	5.19659	0.230016
2	A2	16	63.1123	5.17282	0.235161
2	A2	17	63.3102	5.14895	0.239656
2	A2	18	63.5082	5.12663	0.242705
2	A2	19	63.7061	5.102	0.244072
2	A2	20	63.904	5.08262	0.244178
2	A2	21	64.1019	5.05459	0.243837
2	A2	22	64.2998	5.04334	0.24381
2	A2	23	64.4978	5.02111	0.244427
2	A2	24	64.6957	5.00123	0.245498
2	A2	25	64.8936	4.97194	0.246538
2	A2	26	65.0915	4.95237	0.247143
2	A2	27	65.2894	4.93482	0.247238
2	A2	28	65.4874	4.90668	0.247122
2	A2	29	65.6853	4.88307	0.247241
2	A2	30	65.8832	4.87198	0.24787
2	A2	31	66.0811	4.84619	0.248878
2	A2	32	66.279	4.82403	0.249755
2	A2	33	66.477	4.80391	0.24989
2	A2	34	66.6749	4.77516	0.248976
2	A2	35	66.8728	4.75177	0.247237
2	A2	36	67.0707	4.72894	0.245354
2	A2	37	67.2687	4.72011	0.24414
2	A2	38	67.4666	4.69276	0.24418
2	A2	39	67.6645	4.66983	0.245643
2	A2	40	67.8624	4.6496	0.24826
2	A2	41	68.0603	4.62922	0.251435
2	A2	42	68.2583	4.6118	0.254387
2	A2	43	68.4562	4.58106	0.256385
2	A2	44	68.6541	4.56117	0.257008
2	A2	45	68.852	4.53166	0.256348
2	A2	46	69.0499	4.51187	0.254997
2	A2	47	69.2479	4.49466	0.253767
2	A2	48	69.4458	4.47201	0.253307
2	A2	49	69.6437	4.44789	0.253803
2	A2	50	69.8416	4.4274	0.25491
2	A2	51	70.0395	4.4088	0.255941
2	A2	52	70.2375	4.37686	0.25618
2	A2	53	70.4354	4.36027	0.255247
2	A2	54	70.6333	4.3334	0.253284
2	A2	55	70.8312	4.30659	0.25093
2	A2	56	71.0291	4.29435	0.249019
2	A2	57	71.2271	4.26316	0.248195
2	A2	58	71.425	4.2589	0.248643
2	A2	59	71.6229	4.22687	0.250119
2	A2	60	71.8208	4.20147	0.252202
2	A2	61	72.0188	4.17511	0.254542
2	A2	62	72.2167	4.16716	0.256885
2	A2	63	72.4146	4.13821	0.258959
2	A2	64	72.6125	4.11724	0.260378
2	A2	65	72.8104	4.09027	0.260777
2	A2	66	73.0084	4.06584	0.260059
2	A2	67	73.2063	4.03946	0.258537
2	A2	68	73.4042	4.02859	0.256814
2	A2	69	73.6021	3.99536	0.255438
2	A2	70	73.8	3.97794	0.254563
2	A2	71	73.998	3.96126	0.253878
2	A2	72	74.1959	3.93277	0.252829
2	A2	73	74.3938	3.90785	0.251025
2	A2	74	74.5917	3.88243	0.248551
2	A2	75	74.7896	3.86364	0.245943
2	A2	76	74.9876	3.84572	0.243861
2	A2	77	75.1855	3.82936	0.242715
2	A2	78	75.3834	3.80733	0.24252
2	A2	79	75.5813	3.77396	0.24305
2	A2	80	75.7792	3.76354	0.244081
2	A2	81	75.9772	3.73819	0.245519
2	A2	82	76.1751	3.7213	0.247302
2	A2	83	76.373	3.70196	0.24925
2	A2	84	76.5709	3.66974	0.251015
2	A2	85	76.7688	3.65286	0.252192
2	A2	86	76.9668	3.63415	0.252481
2	A2	87	77.1647	3.60106	0.251794
2	A2	88	77.3626	3.58443	0.250265
2	A2	89	77.5605	3.56199	0.24821
2	A2	90	77.7585	3.54137	0.246053
2	A2	91	77.9564	3.52022	0.244266
2	A2	92	78.1543	3.49188	0.243289
2	A2	93	78.3522	3.47416	0.24339
2	A2	94	78.5501	3.46771	0.244596
2	A2	95	78.7481	3.43652	0.246763
2	A2	96	78.946	3.4051	0.249794
2	A2	97	79.1439	3.38789	0.253809
2	A2	98	79.3418	3.37075	0.25909
2	A2	99	79.5397	3.35192	0.265832
2	A2	100	79.7377	3.32639	0.273974
2	A2	101	79.9356	3.29886	0.283352
2	A2	102	80.1335	3.26837	0.294059
2	A2	103	80.3314	3.24089	0.306725
2	A2	104	80.5293	3.22624	0.322407
2	A2	105	80.7273	3.19591	0.342184
2	A2	106	80.9252	3.1621	0.366758
2	A2	107	81.1231	3.13359	0.396335
2	A2	108	81.321	3.0998	0.430913
2	A2	109	81.519	3.0567	0.47085
2	A2	110	81.7169	3.00963	0.517559
2	A2	111	81.9148	2.97219	0.574175
2	A2	112	82.1127	2.91522	0.645986
2	A2	113	82.3106	2.86193	0.740334
2	A2	114	82.5086	2.80273	0.865513
2	A2	115	82.7065	2.74047	1.02831
2	A2	116	82.9044	2.66238	1.23025
2	A2	117	83.1023	2.56905	1.46355
2	A2	118	83.3002	2.44528	1.70843
2	A2	119	83.4982	2.26223	1.93398
2	A2	120	83.6961	2.03201	2.10353
2	A2	121	83.894	1.75204	2.18355
2	A2	122	84.0919	1.4699	2.15333
2	A2	123	84.2898	1.22349	2.01157
2	A2	124	84.4878	1.03734	1.77717
2	A2	125	84.6857	0.908032	1.48387
2	A2	126	84.8836	0.827911	1.17116
2	A2	127	85.0815	0.788252	0.874701
2	A2	128	85.2794	0.768375	0.619675
2	A2	129	85.4774	0.758875	0.418284
2	A2	130	85.6753	0.752432	0.271159
2	A2	131	85.8732	0.747081	0.171086
2	A2	132	86.0711	0.748786	0.107248
2	A2	133	86.269	0.741624	0.0686581
2	A2	134	86.467	0.737699	0.0461968
2	A2	135	86.6649	0.73921	0.0333308
2	A2	136	86.8628	0.735861	0.0259073
2	A2	137	87.0607	0.734862	0.0215352
2	A2	138	87.2587	0.734864	0.018917
2	A2	139	87.4566	0.730415	0.017345
2	A2	140	87.6545	0.731482	0.016393
2	A2	141	87.8524	0.729112	0.0157591
2	A2	142	88.0503	0.72889	0.0152136
2	A2	143	88.2483	0.727448	0.0146127
2	A2	144	88.4462	0.723045	0.0139388
2	A2	145	88.6441	0.723706	0.0133056
2	A2	146	88.842	0.722657	0.012888
2	A2	147	89.0399	0.724027	0.0128018
2	A2	148	89.2379	0.720961	0.0130142
2	A2	149	89.4358	0.718816	0.0133589
2	A2	150	89.6337	0.716521	0.0136453
2	A2	151	89.8316	0.718214	0.0137699
2	A2	152	90.0295	0.715537	0.0137514
2	A2	153	90.2275	0.713278	0.0136764
2	A2	154	90.4254	0.714413	0.0136135
2	A2	155	90.6233	0.713511	0.0135627
2	A2	156	90.8212	0.708462	0.0134733
2	A2	157	91.0191	0.710027	0.013297
2	A2	158	91.2171	0.708661	0.0130337
2	A2	159	91.415	0.707734	0.0127308
2	A2	160	91.6129	0.705833	0.0124456
2	A2	161	91.8108	0.704383	0.0121913
2	A2	162	92.0088	0.706004	0.0119158
2	A2	163	92.2067	0.70437	0.0115284
2	A2	164	92.4046	0.699025	0.0109855
2	A2	165	92.6025	0.699548	0.0103611
2	A2	166	92.8004	0.701997	0.00984816
2	A2	167	92.9984	0.701523	0.00964853
2	A2	168	93.1963	0.700317	0.00983154
2	A2	169	93.3942	0.696071	0.010261
2	A2	170	93.5921	0.697739	0.0106512
2	A2	171	93.79	0.696058	0.0106969
2	A2	172	93.988	0.695801	0.0101938
2	A2	173	94.1859	0.691512	0.00909533
2	A2	174	94.3838	0.694723	0.00750785
2	A2	175	94.5817	0.691975	0.00565348
2	A2	176	94.7796	0.692227	0.00380275
3	A3	1	60.1435	5.23357	0.211101
3	A3	2	60.3414	5.23078	0.211955
3	A3	3	60.5393	5.20427	0.21308
3	A3	4	60.7373	5.19389	0.214178
3	A3	5	60.9352	5.16437	0.214936
3	A3	6	61.1331	5.14906	0.215098
3	A3	7	61.331	5.12998	0.214519
3	A3	8	61.5289	5.10365	0.213235
3	A3	9	61.7269	5.08844	0.211533
3	A3	10	61.9248	5.06844	0.209994
3	A3	11	62.1227	5.0456	0.209399
3	A3	12	62.3206	5.02383	0.210448
3	A3	13	62.5186	5.01404	0.21341
3	A3	14	62.7165	5.00242	0.217904
3	A3	15	62.9144	4.96945	0.223013
3	A3	16	63.1123	4.94584	0.227671
3	A3	17	63.3102	4.92943	0.231129
3	A3	18	63.5082	4.90371	0.233186
3	A3	19	63.7061	4.88137	0.234146
3	A3	20	63.904	4.8596	0.234525
3	A3	21	64.1019	4.83806	0.234773
3	A3	22	64.2998	4.81941	0.235101
3	A3	23	64.4978	4.79644	0.235489
3	A3	24	64.6957	4.76607	0.23581
3	A3	25	64.8936	4.75257	0.235964
3	A3	26	65.0915	4.73016	0.235941
3	A3	27	65.2894	4.70185	0.235844
3	A3	28	65.4874	4.68311	0.235831
3	A3	29	65.6853	4.66122	0.236036
3	A3	30	65.8832	4.6407	0.236491
3	A3	31	66.0811	4.61718	0.237099
3	A3	32	66.279	4.59577	0.237653
3	A3	33	66.477	4.57078	0.237944
3	A3	34	66.6749	4.55123	0.237853
3	A3	35	66.8728	4.52554	0.237419
3	A3	36	67.0707	4.50436	0.236788
3	A3	37	67.2687	4.47658	0.23609
3	A3	38	67.4666	4.46802	0.235309
3	A3	39	67.6645	4.43636	0.234303
3	A3	40	67.8624	4.41976	0.232982
3	A3	41	68.0603	4.39269	0.23153
3	A3	42	68.2583	4.36426	0.230477
3	A3	43	68.4562	4.3497	0.230434
3	A3	44	68.6541	4.34332	0.23173
3	A3	45	68.852	4.30905	0.234157
3	A3	46	69.0499	4.28988	0.237062
3	A3	47	69.2479	4.25615	0.239688
3	A3	48	69.4458	4.25366	0.241498
3	A3	49	69.6437	4.21082	0.242293
3	A3	50	69.8416	4.19718	0.242165
3	A3	51	70.0395	4.17649	0.241391
3	A3	52	70.2375	4.14678	0.240339
3	A3	53	70.4354	4.12607	0.239414
3	A3	54	70.6333	4.10474	0.238953
3	A3	55	70.8312	4.08676	0.239107
3	A3	56	71.0291	4.06218	0.239786
3	A3	57	71.2271	4.03692	0.240696
3	A3	58	71.425	4.01195	0.241457
3	A3	59	71.6229	3.99618	0.241741
3	A3	60	71.8208	3.96938	0.241347
3	A3	61	72.0188	3.94305	0.240242
3	A3	62	72.2167	3.92574	0.238584
3	A3	63	72.4146	3.90185	0.236691
3	A3	64	72.6125	3.87767	0.23495
3	A3	65	72.8104	3.85875	0.233662
3	A3	66	73.0084	3.8387	0.232884
3	A3	67	73.2063	3.81563	0.232419
3	A3	68	73.4042	3.80189	0.231972
3	A3	69	73.6021	3.76341	0.231405
3	A3	70	73.8	3.74395	0.230892
3	A3	71	73.998	3.73098	0.230832
3	A3	72	74.1959	3.71209	0.231573
3	A3	73	74.3938	3.68246	0.233168
3	A3	74	74.5917	3.6654	0.235342
3	A3	75	74.7896	3.63881	0.237636
3	A3	76	74.9876	3.62004	0.23962
3	A3	77	75.1855	3.59539	0.240993
3	A3	78	75.3834	3.56971	0.241592
3	A3	79	75.5813	3.55442	0.241342
3	A3	80	75.7792	3.52432	0.240227
3	A3	81	75.9772	3.50397	0.238322
3	A3	82	76.1751	3.48376	0.235823
3	A3	83	76.373	3.45855	0.233053
3	A3	84	76.5709	3.4366	0.23041
3	A3	85	76.7688	3.42234	0.22831
3	A3	86	76.9668	3.39171	0.227099
3	A3	87	77.1647	3.37836	0.22698
3	A3	88	77.3626	3.35182	0.227923
3	A3	89	77.5605	3.33686	0.229643
3	A3	90	77.7585	3.31534	0.231655
3	A3	91	77.9564	3.2859	0.233455
3	A3	92	78.1543	3.26429	0.234736
3	A3	93	78.3522	3.24408	0.23549
3	A3	94	78.5501	3.22338	0.236
3	A3	95	78.7481	3.1993	0.236676
3	A3	96	78.946	3.17754	0.237898
3	A3	97	79.1439	3.15675	0.23992
3	A3	98	79.3418	3.13403	0.242881
3	A3	99	79.5397	3.11373	0.24694
3	A3	100	79.7377	3.08812	0.252462
3	A3	101	79.9356	3.06034	0.260139
3	A3	102	80.1335	3.03757	0.270907
3	A3	103	80.3314	3.01995	0.285644
3	A3	104	80.5293	2.9951	0.304788
3	A3	105	80.7273	2.96375	0.328136
3	A3	106	80.9252	2.93229	0.354986
3	A3	107	81.1231	2.89382	0.384574
3	A3	108	81.321	2.85891	0.416629
3	A3	109	81.519	2.81517	0.451864
3	A3	110	81.7169	2.77452	0.492395
3	A3	111	81.9148	2.7246	0.542093
3	A3	112	82.1127	2.6736	0.606762
3	A3	113	82.3106	2.62297	0.693886
3	A3	114	82.5086	2.56706	0.811567
3	A3	115	82.7065	2.50415	0.966271
3	A3	116	82.9044	2.41869	1.15947
3	A3	117	83.1023	2.32967	1.3839
3	A3	118	83.3002	2.20504	1.62107
3	A3	119	83.4982	2.02462	1.84178
3	A3	120	83.6961	1.7874	2.01087
3	A3	121	83.894	1.50563	2.09558
3	A3	122	84.0919	1.21067	2.07482
3	A3	123	84.2898	0.96073	1.94584
3	A3	124	84.4878	0.760459	1.72549
3	A3	125	84.6857	0.620846	1.44549
3	A3	126	84.8836	0.540206	1.14385
3	A3	127	85.0815	0.495256	0.85563
3	A3	128	85.2794	0.47606	0.606115
3	A3	129	85.4774	0.466713	0.408061
3	A3	130	85.6753	0.459491	0.262774
3	A3	131	85.8732	0.4576	0.163618
3	A3	132	86.0711	0.455318	0.100192
3	A3	133	86.269	0.449711	0.0617821
3	A3	134	86.467	0.449117	0.0394437
3	A3	135	86.6649	0.448137	0.0267446
3	A3	136	86.8628	0.448066	0.0195781
3	A3	137	87.0607	0.44352	0.0155553
3	A3	138	87.2587	0.447517	0.0133584
3	A3	139	87.4566	0.443168	0.012247
3	A3	140	87.6545	0.442838	0.0117628
3	A3	141	87.8524	0.442833	0.0115865
3	A3	142	88.0503	0.439455	0.0114841
3	A3	143	88.2483	0.441439	0.0112983
3	A3	144	88.4462	0.43694	0.0109498
3	A3	145	88.6441	0.437137	0.0104347
3	A3	146	88.842	0.436466	0.00980426
3	A3	147	89.0399	0.434503	0.00913233
3	A3	148	89.2379	0.435657	0.00848405
3	A3	149	89.4358	0.432946	0.00790055
3	A3	150	89.6337	0.433531	0.00740137
3	A3	151	89.8316	0.432475	0.00699436
3	A3	152	90.0295	0.431675	0.0066812
3	A3	153	90.2275	0.432905	0.00646079
3	A3	154	90.4254	0.429263	0.00634119
3	A3	155	90.6233	0.430707	0.00635765
3	A3	156	90.8212	0.42968	0.0065737
3	A3	157	91.0191	0.428769	0.00704628
3	A3	158	91.2171	0.430005	0.00775982
3	A3	159	91.415	0.428556	0.00857777
3	A3	160	91.6129	0.425573	0.00925919
3	A3	161	91.8108	0.424827	0.0095518
3	A3	162	92.0088	0.425339	0.00931773
3	A3	163	92.2067	0.420834	0.00861436
3	A3	164	92.4046	0.423015	0.00768589
3	A3	165	92.6025	0.42329	0.00685936
3	A3	166	92.8004	0.422565	0.00640154
3	A3	167	92.9984	0.422148	0.00640972
3	A3	168	93.1963	0.42117	0.00678657
3	A3	169	93.3942	0.420309	0.00730557
3	A3	170	93.5921	0.418592	0.00771564
3	A3	171	93.79	0.418986	0.0078268
3	A3	172	93.988	0.417556	0.00754786
3	A3	173	94.1859	0.415934	0.00687656
3	A3	174	94.3838	0.417488	0.00587444
3	A3	175	94.5817	0.415977	0.00464728
3	A3	176	94.7796	0.4137	0.00333474
4	A4	1	60.1435	4.88737	0.175869
4	A4	2	60.3414	4.89042	0.170091
4	A4	3	60.5393	4.88902	0.163682
4	A4	4	60.7373	4.87276	0.157829
4	A4	5	60.9352	4.87015	0.153657
4	A4	6	61.1331	4.86257	0.151992
4	A4	7	61.331	4.84819	0.153235
4	A4	8	61.5289	4.85319	0.157357
4	A4	9	61.7269	4.83858	0.16394
4	A4	10	61.9248	4.82867	0.172306
4	A4	11	62.1227	4.82152	0.181665
4	A4	12	62.3206	4.80623	0.191225
4	A4	13	62.5186	4.80962	0.200341
4	A4	14	62.7165	4.78779	0.208618
4	A4	15	62.9144	4.7669	0.215946
4	A4	16	63.1123	4.76919	0.222349
4	A4	17	63.3102	4.75544	0.227744
4	A4	18	63.5082	4.74359	0.231852
4	A4	19	63.7061	4.72656	0.234437
4	A4	20	63.904	4.71171	0.235712
4	A4	21	64.1019	4.69727	0.236599
4	A4	22	64.2998	4.69166	0.238552
4	A4	23	64.4978	4.67632	0.242998
4	A4	24	64.6957	4.66369	0.250703
4	A4	25	64.8936	4.6568	0.261404
4	A4	26	65.0915	4.63666	0.273809
4	A4	27	65.2894	4.62622	0.285988
4	A4	28	65.4874	4.60659	0.295953
4	A4	29	65.6853	4.58822	0.30228
4	A4	30	65.8832	4.56857	0.304521
4	A4	31	66.0811	4.55303	0.303268
4	A4	32	66.279	4.54034	0.299893
4	A4	33	66.477	4.51203	0.295921
4	A4	34	66.6749	4.51295	0.292592
4	A4	35	66.8728	4.49394	0.290569
4	A4	36	67.0707	4.47445	0.290104
4	A4	37	67.2687	4.45423	0.291293
4	A4	38	67.4666	4.44723	0.294178
4	A4	39	67.6645	4.42827	0.298614
4	A4	40	67.8624	4.42102	0.304087
4	A4	41	68.0603	4.39986	0.309769
4	A4	42	68.2583	4.37199	0.314861
4	A4	43	68.4562	4.36479	0.318908
4	A4	44	68.6541	4.34534	0.321909
4	A4	45	68.852	4.33036	0.324173
4	A4	46	69.0499	4.30989	0.326135
4	A4	47	69.2479	4.29121	0.328174
4	A4	48	69.4458	4.27446	0.330536
4	A4	49	69.6437	4.25965	0.333202
4	A4	50	69.8416	4.24618	0.335868
4	A4	51	70.0395	4.21414	0.338065
4	A4	52	70.2375	4.2076	0.339393
4	A4	53	70.4354	4.1815	0.339781
4	A4	54	70.6333	4.16497	0.339575
4	A4	55	70.8312	4.15069	0.339481
4	A4	56	71.0291	4.12593	0.340409
4	A4	57	71.2271	4.11391	0.34328
4	A4	58	71.425	4.08932	0.348823
4	A4	59	71.6229	4.08074	0.357385
4	A4	60	71.8208	4.05702	0.368814
4	A4	61	72.0188	4.03813	0.382505
4	A4	62	72.2167	4.01528	0.397509
4	A4	63	72.4146	3.99664	0.412714
4	A4	64	72.6125	3.97301	0.42693
4	A4	65	72.8104	3.95003	0.439021
4	A4	66	73.0084	3.91909	0.448021
4	A4	67	73.2063	3.90505	0.453364
4	A4	68	73.4042	3.8695	0.455104
4	A4	69	73.6021	3.84276	0.453946
4	A4	70	73.8	3.82183	0.45108
4	A4	71	73.998	3.80292	0.447758
4	A4	72	74.1959	3.77035	0.444896
4	A4	73	74.3938	3.75534	0.442873
4	A4	74	74.5917	3.72754	0.441634
4	A4	75	74.7896	3.70248	0.440944
4	A4	76	74.9876	3.67955	0.440624
4	A4	77	75.1855	3.65711	0.440625
4	A4	78	75.3834	3.63391	0.441005
4	A4	79	75.5813	3.61436	0.441846
4	A4	80	75.7792	3.57972	0.44321
4	A4	81	75.9772	3.56584	0.445011
4	A4	82	76.1751	3.5399	0.446856
4	A4	83	76.373	3.51745	0.447951
4	A4	84	76.5709	3.49601	0.44729
4	A4	85	76.7688	3.46095	0.444133
4	A4	86	76.9668	3.43794	0.438473
4	A4	87	77.1647	3.41625	0.431231
4	A4	88	77.3626	3.39585	0.42396
4	A4	89	77.5605	3.37314	0.418232
4	A4	90	77.7585	3.34782	0.41509
4	A4	91	77.9564	3.33467	0.414766
4	A4	92	78.1543	3.30864	0.416784
4	A4	93	78.3522	3.28491	0.420296
4	A4	94	78.5501	3.25877	0.424461
4	A4	95	78.7481	3.24331	0.428661
4	A4	96	78.946	3.21582	0.432496
4	A4	97	79.1439	3.19079	0.435682
4	A4	98	79.3418	3.1716	0.437924
4	A4	99	79.5397	3.14571	0.43895
4	A4	100	79.7377	3.11916	0.438651
4	A4	101	79.9356	3.09672	0.437289
4	A4	102	80.1335	3.07277	0.435503
4	A4	103	80.3314	3.04792	0.434207
4	A4	104	80.5293	3.03086	0.434304
4	A4	105	80.7273	3.00398	0.436393
4	A4	106	80.9252	2.98351	0.440618
4	A4	107	81.1231	2.95831	0.446658
4	A4	108	81.321	2.93353	0.453869
4	A4	109	81.519	2.91458	0.461583
4	A4	110	81.7169	2.88367	0.469461
4	A4	111	81.9148	2.85518	0.477792
4	A4	112	82.1127	2.82891	0.487497
4	A4	113	82.3106	2.80909	0.499733
4	A4	114	82.5086	2.78917	0.515328
4	A4	115	82.7065	2.75005	0.534404
4	A4	116	82.9044	2.72719	0.556467
4	A4	117	83.1023	2.69504	0.580993
4	A4	118	83.3002	2.66319	0.608116
4	A4	119	83.4982	2.62542	0.639151
4	A4	120	83.6961	2.59395	0.676665
4	A4	121	83.894	2.56102	0.724187
4	A4	122	84.0919	2.52349	0.785764
4	A4	123	84.2898	2.48291	0.865544
4	A4	124	84.4878	2.43517	0.967391
4	A4	125	84.6857	2.39	1.09411
4	A4	126	84.8836	2.32347	1.24592
4	A4	127	85.0815	2.26689	1.41802
4	A4	128	85.2794	2.1867	1.5981
4	A4	129	85.4774	2.09322	1.76553
4	A4	130	85.6753	1.97755	1.89401
4	A4	131	85.8732	1.83392	1.95827
4	A4	132	86.0711	1.672	1.94309
4	A4	133	86.269	1.52713	1.8506
4	A4	134	86.467	1.43797	1.70175
4	A4	135	86.6649	1.37996	1.52993
4	A4	136	86.8628	1.34198	1.36909
4	A4	137	87.0607	1.30586	1.24141
4	A4	138	87.2587	1.26204	1.15027
4	A4	139	87.4566	1.20475	1.0816
4	A4	140	87.6545	1.12173	1.01251
4	A4	141	87.8524	1.0295	0.922844
4	A4	142	88.0503	0.960788	0.804228
4	A4	143	88.2483	0.938762	0.662521
4	A4	144	88.4462	0.932895	0.513616
4	A4	145	88.6441	0.928254	0.375579
4	A4	146	88.842	0.92225	0.261578
4	A4	147	89.0399	0.918607	0.176657
4	A4	148	89.2379	0.914725	0.118681
4	A4	149	89.4358	0.910104	0.081623
4	A4	150	89.6337	0.910541	0.0588878
4	A4	151	89.8316	0.910269	0.0452458
4	A4	152	90.0295	0.906788	0.0372541
4	A4	153	90.2275	0.906927	0.0327995
4	A4	154	90.4254	0.906231	0.0305011
4	A4	155	90.6233	0.900803	0.0293492
4	A4	156	90.8212	0.902069	0.0286198
4	A4	157	91.0191	0.898852	0.0279025
4	A4	158	91.2171	0.900063	0.0270917
4	A4	159	91.415	0.894763	0.0262896
4	A4	160	91.6129	0.89754	0.025661
4	A4	161	91.8108	0.894762	0.0253027
4	A4	162	92.0088	0.893934	0.0251888
4	A4	163	92.2067	0.890244	0.0251959
4	A4	164	92.4046	0.891043	0.0251788
4	A4	165	92.6025	0.890086	0.0250467
4	A4	166	92.8004	0.885928	0.0247989
4	A4	167	92.9984	0.887128	0.0244965
4	A4	168	93.1963	0.884905	0.0241894
4	A4	169	93.3942	0.884917	0.0238378
4	A4	170	93.5921	0.883075	0.0232807
4	A4	171	93.79	0.880852	0.0222881
4	A4	172	93.988	0.878804	0.0206676
4	A4	173	94.1859	0.879165	0.0183601
4	A4	174	94.3838	0.87875	0.015459
4	A4	175	94.5817	0.879094	0.0121778
4	A4	176	94.7796	0.873499	0.00880202
5	A5	1	60.1435	4.26279	0.137259
5	A5	2	60.3414	4.26863	0.129063
5	A5	3	60.5393	4.26216	0.12063
5	A5	4	60.7373	4.26278	0.114006
5	A5	5	60.9352	4.25017	0.110884
5	A5	6	61.1331	4.25339	0.11208
5	A5	7	61.331	4.23946	0.117388
5	A5	8	61.5289	4.24294	0.125722
5	A5	9	61.7269	4.22987	0.135527
5	A5	10	61.9248	4.22417	0.145231
5	A5	11	62.1227	4.208	0.153686
5	A5	12	62.3206	4.20447	0.160413
5	A5	13	62.5186	4.19369	0.165651
5	A5	14	62.7165	4.18099	0.170171
5	A5	15	62.9144	4.17037	0.174944
5	A5	16	63.1123	4.16756	0.180737
5	A5	17	63.3102	4.15282	0.187738
5	A5	18	63.5082	4.14275	0.195409
5	A5	19	63.7061	4.13774	0.202624
5	A5	20	63.904	4.11482	0.208126
5	A5	21	64.1019	4.10841	0.211137
5	A5	22	64.2998	4.09034	0.21178
5	A5	23	64.4978	4.07618	0.211105
5	A5	24	64.6957	4.06488	0.210676
5	A5	25	64.8936	4.06094	0.211925
5	A5	26	65.0915	4.04921	0.215641
5	A5	27	65.2894	4.02864	0.221827
5	A5	28	65.4874	4.02475	0.229871
5	A5	29	65.6853	4.00372	0.238858
5	A5	30	65.8832	3.99925	0.247894
5	A5	31	66.0811	3.97874	0.256287
5	A5	32	66.279	3.95705	0.263652
5	A5	33	66.477	3.95025	0.269823
5	A5	34	66.6749	3.92814	0.274657
5	A5	35	66.8728	3.9202	0.27789
5	A5	36	67.0707	3.89744	0.279233
5	A5	37	67.2687	3.87967	0.278698
5	A5	38	67.4666	3.86101	0.276916
5	A5	39	67.6645	3.84778	0.275114
5	A5	40	67.8624	3.83347	0.274692
5	A5	41	68.0603	3.82258	0.276581
5	A5	42	68.2583	3.80152	0.280798
5	A5	43	68.4562	3.79369	0.286417
5	A5	44	68.6541	3.77186	0.292051
5	A5	45	68.852	3.74803	0.296487
5	A5	46	69.0499	3.73847	0.299206
5	A5	47	69.2479	3.71405	0.300526
5	A5	48	69.4458	3.70226	0.301362
5	A5	49	69.6437	3.67954	0.302756
5	A5	50	69.8416	3.6725	0.30545
5	A5	51	70.0395	3.64692	0.309639
5	A5	52	70.2375	3.63064	0.31495
5	A5	53	70.4354	3.6132	0.320586
5	A5	54	70.6333	3.60078	0.325635
5	A5	55	70.8312	3.5697	0.329392
5	A5	56	71.0291	3.55284	0.331627
5	A5	57	71.2271	3.53227	0.332641
5	A5	58	71.425	3.51968	0.333111
5	A5	59	71.6229	3.49452	0.333858
5	A5	60	71.8208	3.47764	0.335686
5	A5	61	72.0188	3.45806	0.339307
5	A5	62	72.2167	3.43781	0.345297
5	A5	63	72.4146	3.42368	0.353946
5	A5	64	72.6125	3.40171	0.365098
5	A5	65	72.8104	3.37885	0.378061
5	A5	66	73.0084	3.36163	0.391759
5	A5	67	73.2063	3.33628	0.405076
5	A5	68	73.4042	3.30679	0.417234
5	A5	69	73.6021	3.28185	0.427984
5	A5	70	73.8	3.26098	0.437454
5	A5	71	73.998	3.23315	0.445785
5	A5	72	74.1959	3.20858	0.452787
5	A5	73	74.3938	3.17994	0.457862
5	A5	74	74.5917	3.154	0.460315
5	A5	75	74.7896	3.12149	0.459833
5	A5	76	74.9876	3.09905	0.456875
5	A5	77	75.1855	3.06513	0.452653
5	A5	78	75.3834	3.04538	0.44869
5	A5	79	75.5813	3.02505	0.446171
5	A5	80	75.7792	2.99832	0.445451
5	A5	81	75.9772	2.97257	0.446027
5	A5	82	76.1751	2.94684	0.446883
5	A5	83	76.373	2.91566	0.447007
5	A5	84	76.5709	2.89496	0.445721
5	A5	85	76.7688	2.86765	0.442756
5	A5	86	76.9668	2.84075	0.438181
5	A5	87	77.1647	2.81513	0.432329
5	A5	88	77.3626	2.78918	0.425806
5	A5	89	77.5605	2.76542	0.419448
5	A5	90	77.7585	2.74185	0.414159
5	A5	91	77.9564	2.72048	0.410655
5	A5	92	78.1543	2.69602	0.409191
5	A5	93	78.3522	2.67436	0.409514
5	A5	94	78.5501	2.65443	0.411043
5	A5	95	78.7481	2.62207	0.413212
5	A5	96	78.946	2.59763	0.415694
5	A5	97	79.1439	2.58138	0.418352
5	A5	98	79.3418	2.55512	0.420962
5	A5	99	79.5397	2.53046	0.422988
5	A5	100	79.7377	2.50566	0.423652
5	A5	101	79.9356	2.47907	0.422331
5	A5	102	80.1335	2.44795	0.41897
5	A5	103	80.3314	2.42919	0.414214
5	A5	104	80.5293	2.4059	0.409178
5	A5	105	80.7273	2.38861	0.405052
5	A5	106	80.9252	2.35829	0.402813
5	A5	107	81.1231	2.33413	0.403107
5	A5	108	81.321	2.31759	0.406189
5	A5	109	81.519	2.29579	0.41188
5	A5	110	81.7169	2.27335	0.419594
5	A5	111	81.9148	2.2429	0.428591
5	A5	112	82.1127	2.21724	0.438397
5	A5	113	82.3106	2.19111	0.449117
5	A5	114	82.5086	2.17036	0.461402
5	A5	115	82.7065	2.14159	0.476072
5	A5	116	82.9044	2.1169	0.49369
5	A5	117	83.1023	2.08771	0.514401
5	A5	118	83.3002	2.05486	0.538106
5	A5	119	83.4982	2.02733	0.564939
5	A5	120	83.6961	1.98919	0.595723
5	A5	121	83.894	1.95338	0.632273
5	A5	122	84.0919	1.92294	0.677471
5	A5	123	84.2898	1.88483	0.735146
5	A5	124	84.4878	1.83813	0.809794
5	A5	125	84.6857	1.79818	0.90585
5	A5	126	84.8836	1.74543	1.0262
5	A5	127	85.0815	1.69169	1.16974
5	A5	128	85.2794	1.62781	1.32855
5	A5	129	85.4774	1.54699	1.48603
5	A5	130	85.6753	1.44519	1.61804
5	A5	131	85.8732	1.32188	1.698
5	A5	132	86.0711	1.16845	1.7054
5	A5	133	86.269	1.01306	1.63426
5	A5	134	86.467	0.908086	1.49722
5	A5	135	86.6649	0.851073	1.32243
5	A5	136	86.8628	0.823593	1.14372
5	A5	137	87.0607	0.79637	0.988579
5	A5	138	87.2587	0.766473	0.869485
5	A5	139	87.4566	0.726306	0.782364
5	A5	140	87.6545	0.67165	0.712107
5	A5	141	87.8524	0.606974	0.641692
5	A5	142	88.0503	0.551629	0.560257
5	A5	143	88.2483	0.534069	0.46669
5	A5	144	88.4462	0.525397	0.368049
5	A5	145	88.6441	0.518071	0.274733
5	A5	146	88.842	0.51579	0.195463
5	A5	147	89.0399	0.512188	0.134414
5	A5	148	89.2379	0.508975	0.0911292
5	A5	149	89.4358	0.506355	0.0622779
5	A5	150	89.6337	0.50409	0.0437782
5	A5	151	89.8316	0.505443	0.0321989
5	A5	152	90.0295	0.504518	0.0251807
5	A5	153	90.2275	0.504139	0.0212133
5	A5	154	90.4254	0.502167	0.0192791
5	A5	155	90.6233	0.49981	0.0186436
5	A5	156	90.8212	0.499121	0.0188156
5	A5	157	91.0191	0.501712	0.0195169
5	A5	158	91.2171	0.497103	0.020592
5	A5	159	91.415	0.497115	0.0218892
5	A5	160	91.6129	0.494458	0.0231961
5	A5	161	91.8108	0.494214	0.0242543
5	A5	162	92.0088	0.490399	0.0248098
5	A5	163	92.2067	0.492404	0.024657
5	A5	164	92.4046	0.488552	0.0236819
5	A5	165	92.6025	0.484621	0.0219127
5	A5	166	92.8004	0.486128	0.0195549
5	A5	167	92.9984	0.486755	0.0169556
5	A5	168	93.1963	0.48553	0.0144851
5	A5	169	93.3942	0.483556	0.012408
5	A5	170	93.5921	0.483913	0.0108096
5	A5	171	93.79	0.483175	0.00960237
5	A5	172	93.988	0.484524	0.00858621
5	A5	173	94.1859	0.482909	0.00752427
5	A5	174	94.3838	0.480321	0.00624031
5	A5	175	94.5817	0.48125	0.00470461
5	A5	176	94.7796	0.48194	0.00306485
6	A6	1	60.1435	4.85914	0.13402
6	A6	2	60.3414	4.85194	0.127291
6	A6	3	60.5393	4.85359	0.120074
6	A6	4	60.7373	4.84897	0.114096
6	A6	5	60.9352	4.84064	0.110746
6	A6	6	61.1331	4.83711	0.110661
6	A6	7	61.331	4.837	0.113717
6	A6	8	61.5289	4.82334	0.119343
6	A6	9	61.7269	4.81379	0.126827
6	A6	10	61.9248	4.8127	0.135414
6	A6	11	62.1227	4.80517	0.14423
6	A6	12	62.3206	4.79894	0.152288
6	A6	13	62.5186	4.78306	0.158787
6	A6	14	62.7165	4.77157	0.163529
6	A6	15	62.9144	4.76409	0.167126
6	A6	16	63.1123	4.75146	0.170756
6	A6	17	63.3102	4.7473	0.175553
6	A6	18	63.5082	4.73877	0.182009
6	A6	19	63.7061	4.73158	0.18977
6	A6	20	63.904	4.70832	0.197868
6	A6	21	64.1019	4.70501	0.205201
6	A6	22	64.2998	4.69248	0.210996
6	A6	23	64.4978	4.67382	0.21508
6	A6	24	64.6957	4.66741	0.217944
6	A6	25	64.8936	4.64266	0.220576
6	A6	26	65.0915	4.64334	0.224087
6	A6	27	65.2894	4.62694	0.229242
6	A6	28	65.4874	4.61202	0.236066
6	A6	29	65.6853	4.60462	0.243785
6	A6	30	65.8832	4.58703	0.251116
6	A6	31	66.0811	4.56879	0.256843
6	A6	32	66.279	4.55136	0.260415
6	A6	33	66.477	4.54196	0.262234
6	A6	34	66.6749	4.52098	0.263547
6	A6	35	66.8728	4.49747	0.265778
6	A6	36	67.0707	4.5023	0.269698
6	A6	37	67.2687	4.48258	0.274905
6	A6	38	67.4666	4.46866	0.280024
6	A6	39	67.6645	4.43817	0.283601
6	A6	40	67.8624	4.42727	0.28508
6	A6	41	68.0603	4.40384	0.285207
6	A6	42	68.2583	4.3944	0.285535
6	A6	43	68.4562	4.3871	0.287479
6	A6	44	68.6541	4.36031	0.29154
6	A6	45	68.852	4.34901	0.297177
6	A6	46	69.0499	4.33034	0.303239
6	A6	47	69.2479	4.31059	0.30858
6	A6	48	69.4458	4.2911	0.312469
6	A6	49	69.6437	4.27326	0.314668
6	A6	50	69.8416	4.25827	0.315275
6	A6	51	70.0395	4.23454	0.314589
6	A6	52	70.2375	4.2174	0.313036
6	A6	53	70.4354	4.2031	0.31122
6	A6	54	70.6333	4.17924	0.309876
6	A6	55	70.8312	4.16178	0.309672
6	A6	56	71.0291	4.15059	0.31093
6	A6	57	71.2271	4.13317	0.313448
6	A6	58	71.425	4.11141	0.316691
6	A6	59	71.6229	4.0901	0.320198
6	A6	60	71.8208	4.07298	0.324001
6	A6	61	72.0188	4.05169	0.328705
6	A6	62	72.2167	4.04143	0.335111
6	A6	63	72.4146	4.0167	0.34364
6	A6	64	72.6125	3.99972	0.3539
6	A6	65	72.8104	3.98495	0.364732
6	A6	66	73.0084	3.95626	0.374664
6	A6	67	73.2063	3.92818	0.382536
6	A6	68	73.4042	3.90962	0.38793
6	A6	69	73.6021	3.88988	0.391199
6	A6	70	73.8	3.86225	0.393146
6	A6	71	73.998	3.83579	0.39459
6	A6	72	74.1959	3.82459	0.396039
6	A6	73	74.3938	3.79555	0.397572
6	A6	74	74.5917	3.76852	0.398986
6	A6	75	74.7896	3.75147	0.400041
6	A6	76	74.9876	3.72076	0.400675
6	A6	77	75.1855	3.70566	0.401055
6	A6	78	75.3834	3.67511	0.401464
6	A6	79	75.5813	3.65983	0.402097
6	A6	80	75.7792	3.63186	0.40294
6	A6	81	75.9772	3.61273	0.40376
6	A6	82	76.1751	3.5864	0.404209
6	A6	83	76.373	3.56089	0.403927
6	A6	84	76.5709	3.54104	0.402623
6	A6	85	76.7688	3.51888	0.400147
6	A6	86	76.9668	3.48851	0.396582
6	A6	87	77.1647	3.47054	0.39237
6	A6	88	77.3626	3.4466	0.388364
6	A6	89	77.5605	3.41894	0.385602
6	A6	90	77.7585	3.40648	0.384921
6	A6	91	77.9564	3.38413	0.38656
6	A6	92	78.1543	3.36387	0.390064
6	A6	93	78.3522	3.33464	0.394602
6	A6	94	78.5501	3.30971	0.399453
6	A6	95	78.7481	3.28971	0.40436
6	A6	96	78.946	3.26942	0.409484
6	A6	97	79.1439	3.24174	0.415043
6	A6	98	79.3418	3.22155	0.420929
6	A6	99	79.5397	3.19262	0.426533
6	A6	100	79.7377	3.17113	0.430851
6	A6	101	79.9356	3.14428	0.432858
6	A6	102	80.1335	3.11379	0.431959
6	A6	103	80.3314	3.08958	0.428369
6	A6	104	80.5293	3.06495	0.423183
6	A6	105	80.7273	3.03705	0.418121
6	A6	106	80.9252	3.02458	0.415003
6	A6	107	81.1231	2.99612	0.415187
6	A6	108	81.321	2.97413	0.419304
6	A6	109	81.519	2.95215	0.427292
6	A6	110	81.7169	2.92456	0.43869
6	A6	111	81.9148	2.90222	0.452908
6	A6	112	82.1127	2.86746	0.469362
6	A6	113	82.3106	2.85238	0.487406
6	A6	114	82.5086	2.81867	0.506358
6	A6	115	82.7065	2.78746	0.525725
6	A6	116	82.9044	2.75284	0.545652
6	A6	117	83.1023	2.72162	0.567284
6	A6	118	83.3002	2.69127	0.592811
6	A6	119	83.4982	2.65342	0.625068
6	A6	120	83.6961	2.62856	0.667006
6	A6	121	83.894	2.58729	0.721368
6	A6	122	84.0919	2.54462	0.790803
6	A6	123	84.2898	2.4969	0.878184
6	A6	124	84.4878	2.44845	0.986536
6	A6	125	84.6857	2.39254	1.1181
6	A6	126	84.8836	2.33528	1.27234
6	A6	127	85.0815	2.25787	1.44348
6	A6	128	85.2794	2.17388	1.61855
6	A6	129	85.4774	2.05599	1.77722
6	A6	130	85.6753	1.93711	1.89459
6	A6	131	85.8732	1.79504	1.9472
6	A6	132	86.0711	1.6234	1.92081
6	A6	133	86.269	1.4728	1.81714
6	A6	134	86.467	1.36038	1.65575
6	A6	135	86.6649	1.3034	1.46911
6	A6	136	86.8628	1.26816	1.29191
6	A6	137	87.0607	1.23772	1.14906
6	A6	138	87.2587	1.19692	1.04772
6	A6	139	87.4566	1.14253	0.977057
6	A6	140	87.6545	1.07478	0.91535
6	A6	141	87.8524	0.984883	0.840861
6	A6	142	88.0503	0.905314	0.74138
6	A6	143	88.2483	0.87843	0.618258
6	A6	144	88.4462	0.869336	0.483953
6	A6	145	88.6441	0.866019	0.355283
6	A6	146	88.842	0.861692	0.2463
6	A6	147	89.0399	0.859836	0.164064
6	A6	148	89.2379	0.859529	0.108324
6	A6	149	89.4358	0.853472	0.0739794
6	A6	150	89.6337	0.851741	0.0543029
6	A6	151	89.8316	0.850489	0.0433517
6	A6	152	90.0295	0.848209	0.0370028
6	A6	153	90.2275	0.846384	0.0329112
6	A6	154	90.4254	0.847034	0.0299837
6	A6	155	90.6233	0.840599	0.0278482
6	A6	156	90.8212	0.842428	0.0264953
6	A6	157	91.0191	0.841869	0.02604
6	A6	158	91.2171	0.840534	0.0265177
6	A6	159	91.415	0.839081	0.0277216
6	A6	160	91.6129	0.836837	0.0291605
6	A6	161	91.8108	0.83388	0.0301969
6	A6	162	92.0088	0.831413	0.0302959
6	A6	163	92.2067	0.828224	0.0292359
6	A6	164	92.4046	0.830658	0.0271645
6	A6	165	92.6025	0.825601	0.0244972
6	A6	166	92.8004	0.826803	0.0217419
6	A6	167	92.9984	0.825274	0.0193583
6	A6	168	93.1963	0.824342	0.017672
6	A6	169	93.3942	0.825397	0.0168297
6	A6	170	93.5921	0.821496	0.0167512
6	A6	171	93.79	0.824236	0.0171065
6	A6	172	93.988	0.821101	0.0173557
6	A6	173	94.1859	0.819257	0.0169033
6	A6	174	94.3838	0.818126	0.0153317
6	A6	175	94.5817	0.815791	0.0126092
6	A6	176	94.7796	0.815903	0.00914081
13	B1	1	60.1435	4.9295	0.185611
13	B1	2	60.3414	4.92349	0.178948
13	B1	3	60.5393	4.928	0.17339
13	B1	4	60.7373	4.91242	0.170583
13	B1	5	60.9352	4.8945	0.171291
13	B1	6	61.1331	4.88734	0.175175
13	B1	7	61.331	4.86358	0.181105
13	B1	8	61.5289	4.84481	0.187747
13	B1	9	61.7269	4.82886	0.194079
13	B1	10	61.9248	4.80757	0.199606
13	B1	11	62.1227	4.78867	0.204249
13	B1	12	62.3206	4.7669	0.208124
13	B1	13	62.5186	4.75322	0.211341
13	B1	14	62.7165	4.73082	0.213924
13	B1	15	62.9144	4.70027	0.215831
13	B1	16	63.1123	4.69009	0.21699
13	B1	17	63.3102	4.67082	0.217263
13	B1	18	63.5082	4.63471	0.216458
13	B1	19	63.7061	4.6377	0.214431
13	B1	20	63.904	4.59715	0.211327
13	B1	21	64.1019	4.57793	0.207777
13	B1	22	64.2998	4.56172	0.20483
13	B1	23	64.4978	4.54218	0.203597
13	B1	24	64.6957	4.52739	0.204725
13	B1	25	64.8936	4.51866	0.208086
13	B1	26	65.0915	4.48986	0.21286
13	B1	27	65.2894	4.4648	0.217921
13	B1	28	65.4874	4.43865	0.222256
13	B1	29	65.6853	4.43195	0.225161
13	B1	30	65.8832	4.40257	0.226291
13	B1	31	66.0811	4.38555	0.225705
13	B1	32	66.279	4.34189	0.223918
13	B1	33	66.477	4.33632	0.221804
13	B1	34	66.6749	4.32201	0.220271
13	B1	35	66.8728	4.29136	0.219856
13	B1	36	67.0707	4.27934	0.220489
13	B1	37	67.2687	4.25532	0.221633
13	B1	38	67.4666	4.23252	0.222658
13	B1	39	67.6645	4.2086	0.223173
13	B1	40	67.8624	4.17835	0.223089
13	B1	41	68.0603	4.18247	0.222487
13	B1	42	68.2583	4.14861	0.221478
13	B1	43	68.4562	4.12046	0.220195
13	B1	44	68.6541	4.09707	0.218887
13	B1	45	68.852	4.08751	0.217859
13	B1	46	69.0499	4.06502	0.217336
13	B1	47	69.2479	4.05288	0.217341
13	B1	48	69.4458	4.01767	0.217769
13	B1	49	69.6437	3.99809	0.218569
13	B1	50	69.8416	3.97385	0.219824
13	B1	51	70.0395	3.98001	0.221657
13	B1	52	70.2375	3.93118	0.224047
13	B1	53	70.4354	3.91325	0.22673
13	B1	54	70.6333	3.9063	0.229273
13	B1	55	70.8312	3.87095	0.231231
13	B1	56	71.0291	3.85204	0.232324
13	B1	57	71.2271	3.82122	0.232531
13	B1	58	71.425	3.81259	0.232076
13	B1	59	71.6229	3.77937	0.23131
13	B1	60	71.8208	3.76121	0.230511
13	B1	61	72.0188	3.74099	0.229723
13	B1	62	72.2167	3.72134	0.228708
13	B1	63	72.4146	3.6979	0.227082
13	B1	64	72.6125	3.6721	0.22458
13	B1	65	72.8104	3.65224	0.221323
13	B1	66	73.0084	3.62944	0.217919
13	B1	67	73.2063	3.61421	0.215317
13	B1	68	73.4042	3.58978	0.21443
13	B1	69	73.6021	3.57421	0.215676
13	B1	70	73.8	3.55511	0.218699
13	B1	71	73.998	3.54145	0.222427
13	B1	72	74.1959	3.51402	0.225535
13	B1	73	74.3938	3.47113	0.22704
13	B1	74	74.5917	3.46822	0.226738
13	B1	75	74.7896	3.44065	0.225209
13	B1	76	74.9876	3.42471	0.223445
13	B1	77	75.1855	3.39693	0.222348
13	B1	78	75.3834	3.38027	0.22235
13	B1	79	75.5813	3.36579	0.223256
13	B1	80	75.7792	3.33893	0.224375
13	B1	81	75.9772	3.31894	0.224829
13	B1	82	76.1751	3.29212	0.223974
13	B1	83	76.373	3.27616	0.221715
13	B1	84	76.5709	3.24308	0.218589
13	B1	85	76.7688	3.23081	0.21551
13	B1	86	76.9668	3.21378	0.213359
13	B1	87	77.1647	3.20156	0.212617
13	B1	88	77.3626	3.1626	0.21323
13	B1	89	77.5605	3.15213	0.214694
13	B1	90	77.7585	3.13981	0.216297
13	B1	91	77.9564	3.10717	0.217391
13	B1	92	78.1543	3.08599	0.217635
13	B1	93	78.3522	3.06639	0.217168
13	B1	94	78.5501	3.04304	0.216604
13	B1	95	78.7481	3.03026	0.216816
13	B1	96	78.946	3.00108	0.218626
13	B1	97	79.1439	2.99456	0.222529
13	B1	98	79.3418	2.9678	0.228639
13	B1	99	79.5397	2.9429	0.236802
13	B1	100	79.7377	2.91607	0.246759
13	B1	101	79.9356	2.90831	0.258264
13	B1	102	80.1335	2.86879	0.271079
13	B1	103	80.3314	2.8463	0.284991
13	B1	104	80.5293	2.82016	0.299913
13	B1	105	80.7273	2.7876	0.316073
13	B1	106	80.9252	2.7611	0.334204
13	B1	107	81.1231	2.71841	0.355567
13	B1	108	81.321	2.6924	0.381796
13	B1	109	81.519	2.66171	0.414692
13	B1	110	81.7169	2.62737	0.456263
13	B1	111	81.9148	2.57208	0.509183
13	B1	112	82.1127	2.52066	0.577519
13	B1	113	82.3106	2.47849	0.66711
13	B1	114	82.5086	2.40959	0.784885
13	B1	115	82.7065	2.3517	0.936592
13	B1	116	82.9044	2.28063	1.12322
13	B1	117	83.1023	2.17988	1.33713
13	B1	118	83.3002	2.0586	1.55982
13	B1	119	83.4982	1.87574	1.76294
13	B1	120	83.6961	1.64503	1.91342
13	B1	121	83.894	1.36505	1.98163
13	B1	122	84.0919	1.09722	1.94991
13	B1	123	84.2898	0.859599	1.81814
13	B1	124	84.4878	0.669564	1.60405
13	B1	125	84.6857	0.54866	1.33825
13	B1	126	84.8836	0.471385	1.05601
13	B1	127	85.0815	0.434301	0.788861
13	B1	128	85.2794	0.408429	0.558837
13	B1	129	85.4774	0.400174	0.37652
13	B1	130	85.6753	0.393895	0.242437
13	B1	131	85.8732	0.390639	0.150404
13	B1	132	86.0711	0.388654	0.0911721
13	B1	133	86.269	0.388516	0.0552809
13	B1	134	86.467	0.386642	0.0347009
13	B1	135	86.6649	0.384006	0.0234318
13	B1	136	86.8628	0.385651	0.0174275
13	B1	137	87.0607	0.381203	0.0142168
13	B1	138	87.2587	0.381549	0.0124487
13	B1	139	87.4566	0.378958	0.0114723
13	B1	140	87.6545	0.382079	0.0109996
13	B1	141	87.8524	0.378548	0.0108778
13	B1	142	88.0503	0.377047	0.0109763
13	B1	143	88.2483	0.376767	0.0111639
13	B1	144	88.4462	0.376154	0.0113247
13	B1	145	88.6441	0.372974	0.0113735
13	B1	146	88.842	0.373951	0.0112566
13	B1	147	89.0399	0.371292	0.010951
13	B1	148	89.2379	0.368461	0.010457
13	B1	149	89.4358	0.37016	0.00978353
13	B1	150	89.6337	0.372223	0.00893306
13	B1	151	89.8316	0.3647	0.00792007
13	B1	152	90.0295	0.367483	0.00682812
13	B1	153	90.2275	0.365573	0.0058627
13	B1	154	90.4254	0.366602	0.00532021
13	B1	155	90.6233	0.369387	0.00545356
13	B1	156	90.8212	0.366357	0.0063111
13	B1	157	91.0191	0.366953	0.00766909
13	B1	158	91.2171	0.362847	0.00912346
13	B1	159	91.415	0.362601	0.0102797
13	B1	160	91.6129	0.3608	0.0109162
13	B1	161	91.8108	0.36032	0.0110218
13	B1	162	92.0088	0.359917	0.0107099
13	B1	163	92.2067	0.359282	0.0100997
13	B1	164	92.4046	0.356646	0.009257
13	B1	165	92.6025	0.355428	0.00822565
13	B1	166	92.8004	0.356579	0.00709604
13	B1	167	92.9984	0.354579	0.00603304
13	B1	168	93.1963	0.356705	0.00522571
13	B1	169	93.3942	0.35572	0.0047873
13	B1	170	93.5921	0.353804	0.00467631
13	B1	171	93.79	0.356265	0.00469757
13	B1	172	93.988	0.353306	0.00459162
13	B1	173	94.1859	0.35077	0.00416672
13	B1	174	94.3838	0.354442	0.00339809
13	B1	175	94.5817	0.349865	0.00243299
13	B1	176	94.7796	0.355517	0.00150149
14	B2	1	60.1435	5.10645	0.206184
14	B2	2	60.3414	5.08853	0.205063
14	B2	3	60.5393	5.07074	0.203203
14	B2	4	60.7373	5.05423	0.200992
14	B2	5	60.9352	5.03369	0.199142
14	B2	6	61.1331	5.01962	0.198434
14	B2	7	61.331	4.99475	0.199366
14	B2	8	61.5289	4.98389	0.201872
14	B2	9	61.7269	4.96659	0.205311
14	B2	10	61.9248	4.94896	0.208749
14	B2	11	62.1227	4.91425	0.211434
14	B2	12	62.3206	4.9016	0.213188
14	B2	13	62.5186	4.87351	0.214442
14	B2	14	62.7165	4.86375	0.21588
14	B2	15	62.9144	4.83728	0.217967
14	B2	16	63.1123	4.82847	0.220644
14	B2	17	63.3102	4.79683	0.223393
14	B2	18	63.5082	4.77538	0.225551
14	B2	19	63.7061	4.75042	0.226677
14	B2	20	63.904	4.73644	0.226716
14	B2	21	64.1019	4.71129	0.22602
14	B2	22	64.2998	4.68091	0.225167
14	B2	23	64.4978	4.66789	0.224721
14	B2	24	64.6957	4.64837	0.22497
14	B2	25	64.8936	4.62605	0.225757
14	B2	26	65.0915	4.60813	0.22657
14	B2	27	65.2894	4.57646	0.226827
14	B2	28	65.4874	4.56245	0.226229
14	B2	29	65.6853	4.52716	0.224907
14	B2	30	65.8832	4.52005	0.223341
14	B2	31	66.0811	4.4953	0.222095
14	B2	32	66.279	4.47393	0.221601
14	B2	33	66.477	4.45305	0.222104
14	B2	34	66.6749	4.43106	0.223697
14	B2	35	66.8728	4.40871	0.22631
14	B2	36	67.0707	4.39368	0.229658
14	B2	37	67.2687	4.36521	0.233177
14	B2	38	67.4666	4.3494	0.236119
14	B2	39	67.6645	4.31954	0.237806
14	B2	40	67.8624	4.29856	0.237946
14	B2	41	68.0603	4.26665	0.236766
14	B2	42	68.2583	4.25318	0.234896
14	B2	43	68.4562	4.22828	0.233019
14	B2	44	68.6541	4.21414	0.231561
14	B2	45	68.852	4.18334	0.23057
14	B2	46	69.0499	4.16264	0.229841
14	B2	47	69.2479	4.14717	0.229135
14	B2	48	69.4458	4.11457	0.228358
14	B2	49	69.6437	4.1021	0.227605
14	B2	50	69.8416	4.07729	0.227094
14	B2	51	70.0395	4.05009	0.227031
14	B2	52	70.2375	4.03865	0.227481
14	B2	53	70.4354	4.01437	0.228292
14	B2	54	70.6333	3.98668	0.229145
14	B2	55	70.8312	3.97429	0.229736
14	B2	56	71.0291	3.94177	0.229989
14	B2	57	71.2271	3.92024	0.230151
14	B2	58	71.425	3.89943	0.230654
14	B2	59	71.6229	3.88085	0.231802
14	B2	60	71.8208	3.86454	0.233507
14	B2	61	72.0188	3.83748	0.235304
14	B2	62	72.2167	3.81063	0.236639
14	B2	63	72.4146	3.78498	0.237187
14	B2	64	72.6125	3.76602	0.237001
14	B2	65	72.8104	3.74814	0.236362
14	B2	66	73.0084	3.72709	0.235532
14	B2	67	73.2063	3.69084	0.234593
14	B2	68	73.4042	3.68182	0.233433
14	B2	69	73.6021	3.65819	0.231881
14	B2	70	73.8	3.62715	0.229852
14	B2	71	73.998	3.61121	0.227487
14	B2	72	74.1959	3.58782	0.225168
14	B2	73	74.3938	3.56392	0.223416
14	B2	74	74.5917	3.54679	0.222651
14	B2	75	74.7896	3.52721	0.222982
14	B2	76	74.9876	3.51175	0.22414
14	B2	77	75.1855	3.4806	0.225646
14	B2	78	75.3834	3.45728	0.227085
14	B2	79	75.5813	3.44164	0.228279
14	B2	80	75.7792	3.41578	0.229236
14	B2	81	75.9772	3.39855	0.229924
14	B2	82	76.1751	3.37711	0.230099
14	B2	83	76.373	3.35361	0.229356
14	B2	84	76.5709	3.32809	0.227419
14	B2	85	76.7688	3.30326	0.224427
14	B2	86	76.9668	3.28445	0.221022
14	B2	87	77.1647	3.26215	0.218128
14	B2	88	77.3626	3.24836	0.216552
14	B2	89	77.5605	3.22982	0.216671
14	B2	90	77.7585	3.20291	0.218379
14	B2	91	77.9564	3.18495	0.221251
14	B2	92	78.1543	3.16077	0.224763
14	B2	93	78.3522	3.13935	0.228416
14	B2	94	78.5501	3.12697	0.231776
14	B2	95	78.7481	3.09334	0.234525
14	B2	96	78.946	3.06821	0.236594
14	B2	97	79.1439	3.05191	0.238265
14	B2	98	79.3418	3.02414	0.240188
14	B2	99	79.5397	3.00814	0.24322
14	B2	100	79.7377	2.98006	0.248226
14	B2	101	79.9356	2.96205	0.255904
14	B2	102	80.1335	2.93371	0.266735
14	B2	103	80.3314	2.9111	0.280983
14	B2	104	80.5293	2.88623	0.298761
14	B2	105	80.7273	2.8559	0.320089
14	B2	106	80.9252	2.82037	0.344957
14	B2	107	81.1231	2.79603	0.373413
14	B2	108	81.321	2.75328	0.405695
14	B2	109	81.519	2.71585	0.4425
14	B2	110	81.7169	2.66968	0.485424
14	B2	111	81.9148	2.61909	0.537525
14	B2	112	82.1127	2.57871	0.603826
14	B2	113	82.3106	2.51121	0.691336
14	B2	114	82.5086	2.45398	0.808053
14	B2	115	82.7065	2.39139	0.960579
14	B2	116	82.9044	2.31805	1.15043
14	B2	117	83.1023	2.22217	1.37008
14	B2	118	83.3002	2.09141	1.6006
14	B2	119	83.4982	1.90567	1.81257
14	B2	120	83.6961	1.66944	1.97136
14	B2	121	83.894	1.38484	2.04559
14	B2	122	84.0919	1.09773	2.01614
14	B2	123	84.2898	0.848742	1.88209
14	B2	124	84.4878	0.657934	1.66139
14	B2	125	84.6857	0.52615	1.38579
14	B2	126	84.8836	0.446226	1.09229
14	B2	127	85.0815	0.405275	0.814272
14	B2	128	85.2794	0.38838	0.575217
14	B2	129	85.4774	0.377246	0.386416
14	B2	130	85.6753	0.369564	0.248338
14	B2	131	85.8732	0.368005	0.154188
14	B2	132	86.0711	0.36585	0.0939238
14	B2	133	86.269	0.361104	0.0574342
14	B2	134	86.467	0.361272	0.0363567
14	B2	135	86.6649	0.360632	0.0246371
14	B2	136	86.8628	0.359442	0.0182988
14	B2	137	87.0607	0.358041	0.0149002
14	B2	138	87.2587	0.356682	0.0130121
14	B2	139	87.4566	0.355598	0.0118453
14	B2	140	87.6545	0.354282	0.0110175
14	B2	141	87.8524	0.352405	0.0103929
14	B2	142	88.0503	0.353396	0.00994545
14	B2	143	88.2483	0.352129	0.00964648
14	B2	144	88.4462	0.352667	0.00940979
14	B2	145	88.6441	0.348354	0.00910728
14	B2	146	88.842	0.348822	0.00863892
14	B2	147	89.0399	0.347139	0.00800186
14	B2	148	89.2379	0.347475	0.00731235
14	B2	149	89.4358	0.346482	0.00676834
14	B2	150	89.6337	0.346427	0.00656521
14	B2	151	89.8316	0.345783	0.00680428
14	B2	152	90.0295	0.347162	0.00743219
14	B2	153	90.2275	0.344664	0.0082439
14	B2	154	90.4254	0.341331	0.00895393
14	B2	155	90.6233	0.342704	0.00930165
14	B2	156	90.8212	0.341088	0.00914532
14	B2	157	91.0191	0.339391	0.00850687
14	B2	158	91.2171	0.339722	0.00756652
14	B2	159	91.415	0.336704	0.00660931
14	B2	160	91.6129	0.33981	0.00592891
14	B2	161	91.8108	0.339824	0.00571086
14	B2	162	92.0088	0.339325	0.00594476
14	B2	163	92.2067	0.33503	0.00642658
14	B2	164	92.4046	0.337844	0.00686517
14	B2	165	92.6025	0.334517	0.00703523
14	B2	166	92.8004	0.332898	0.00688495
14	B2	167	92.9984	0.335805	0.0065339
14	B2	168	93.1963	0.333155	0.00617887
14	B2	169	93.3942	0.3345	0.00596869
14	B2	170	93.5921	0.331842	0.00592774
14	B2	171	93.79	0.333696	0.00595796
14	B2	172	93.988	0.32869	0.00589917
14	B2	173	94.1859	0.333468	0.00560725
14	B2	174	94.3838	0.328044	0.00501238
14	B2	175	94.5817	0.33044	0.00414194
14	B2	176	94.7796	0.328559	0.0031098
15	B3	1	60.1435	5.33233	0.215938
15	B3	2	60.3414	5.31571	0.215351
15	B3	3	60.5393	5.28319	0.213911
15	B3	4	60.7373	5.27246	0.211949
15	B3	5	60.9352	5.25922	0.210066
15	B3	6	61.1331	5.24106	0.208886
15	B3	7	61.331	5.21157	0.208845
15	B3	8	61.5289	5.20062	0.210162
15	B3	9	61.7269	5.17526	0.212797
15	B3	10	61.9248	5.16315	0.216464
15	B3	11	62.1227	5.14268	0.220566
15	B3	12	62.3206	5.11732	0.224306
15	B3	13	62.5186	5.10146	0.226942
15	B3	14	62.7165	5.06768	0.228099
15	B3	15	62.9144	5.05176	0.227957
15	B3	16	63.1123	5.03064	0.227153
15	B3	17	63.3102	5.01292	0.22648
15	B3	18	63.5082	4.97974	0.226529
15	B3	19	63.7061	4.97858	0.227448
15	B3	20	63.904	4.95105	0.228991
15	B3	21	64.1019	4.92064	0.230761
15	B3	22	64.2998	4.90482	0.23248
15	B3	23	64.4978	4.87682	0.234101
15	B3	24	64.6957	4.8631	0.235729
15	B3	25	64.8936	4.83986	0.237479
15	B3	26	65.0915	4.82072	0.239387
15	B3	27	65.2894	4.77625	0.241403
15	B3	28	65.4874	4.78171	0.243328
15	B3	29	65.6853	4.74252	0.244723
15	B3	30	65.8832	4.73199	0.244957
15	B3	31	66.0811	4.69861	0.243475
15	B3	32	66.279	4.67467	0.240224
15	B3	33	66.477	4.64216	0.235881
15	B3	34	66.6749	4.6289	0.23164
15	B3	35	66.8728	4.61604	0.228644
15	B3	36	67.0707	4.59417	0.227471
15	B3	37	67.2687	4.57046	0.227987
15	B3	38	67.4666	4.5432	0.229602
15	B3	39	67.6645	4.5253	0.231683
15	B3	40	67.8624	4.51348	0.233804
15	B3	41	68.0603	4.47451	0.235804
15	B3	42	68.2583	4.46269	0.237657
15	B3	43	68.4562	4.43816	0.239335
15	B3	44	68.6541	4.41636	0.240744
15	B3	45	68.852	4.39392	0.241772
15	B3	46	69.0499	4.37151	0.242379
15	B3	47	69.2479	4.34123	0.242671
15	B3	48	69.4458	4.32235	0.242808
15	B3	49	69.6437	4.30809	0.242874
15	B3	50	69.8416	4.28164	0.242777
15	B3	51	70.0395	4.24846	0.242332
15	B3	52	70.2375	4.23762	0.241483
15	B3	53	70.4354	4.20633	0.240437
15	B3	54	70.6333	4.18405	0.239634
15	B3	55	70.8312	4.16857	0.239507
15	B3	56	71.0291	4.14334	0.240225
15	B3	57	71.2271	4.12349	0.241596
15	B3	58	71.425	4.09614	0.243181
15	B3	59	71.6229	4.07332	0.244527
15	B3	60	71.8208	4.05579	0.245387
15	B3	61	72.0188	4.01572	0.245744
15	B3	62	72.2167	4.01617	0.245679
15	B3	63	72.4146	3.97932	0.245203
15	B3	64	72.6125	3.96113	0.24417
15	B3	65	72.8104	3.93377	0.242401
15	B3	66	73.0084	3.91866	0.239901
15	B3	67	73.2063	3.88237	0.237007
15	B3	68	73.4042	3.86803	0.234341
15	B3	69	73.6021	3.85014	0.232565
15	B3	70	73.8	3.82787	0.23208
15	B3	71	73.998	3.80356	0.23286
15	B3	72	74.1959	3.78629	0.234493
15	B3	73	74.3938	3.75962	0.236377
15	B3	74	74.5917	3.73717	0.237969
15	B3	75	74.7896	3.71505	0.238955
15	B3	76	74.9876	3.69636	0.239316
15	B3	77	75.1855	3.66353	0.239253
15	B3	78	75.3834	3.64692	0.239013
15	B3	79	75.5813	3.62719	0.238703
15	B3	80	75.7792	3.61064	0.238211
15	B3	81	75.9772	3.58067	0.237339
15	B3	82	76.1751	3.5515	0.236009
15	B3	83	76.373	3.53377	0.234378
15	B3	84	76.5709	3.52016	0.232744
15	B3	85	76.7688	3.49709	0.231346
15	B3	86	76.9668	3.46686	0.230269
15	B3	87	77.1647	3.45287	0.229543
15	B3	88	77.3626	3.42507	0.229276
15	B3	89	77.5605	3.40729	0.22968
15	B3	90	77.7585	3.38415	0.230888
15	B3	91	77.9564	3.3702	0.232739
15	B3	92	78.1543	3.34312	0.234727
15	B3	93	78.3522	3.31992	0.236231
15	B3	94	78.5501	3.29169	0.236892
15	B3	95	78.7481	3.27788	0.236908
15	B3	96	78.946	3.24405	0.237049
15	B3	97	79.1439	3.23221	0.238338
15	B3	98	79.3418	3.21203	0.241654
15	B3	99	79.5397	3.19219	0.247439
15	B3	100	79.7377	3.16268	0.255719
15	B3	101	79.9356	3.13958	0.266358
15	B3	102	80.1335	3.11649	0.279347
15	B3	103	80.3314	3.0867	0.294906
15	B3	104	80.5293	3.06278	0.313406
15	B3	105	80.7273	3.03336	0.335181
15	B3	106	80.9252	3.00262	0.360433
15	B3	107	81.1231	2.96506	0.389303
15	B3	108	81.321	2.92834	0.422115
15	B3	109	81.519	2.88897	0.459742
15	B3	110	81.7169	2.83999	0.50403
15	B3	111	81.9148	2.79912	0.55829
15	B3	112	82.1127	2.74355	0.627734
15	B3	113	82.3106	2.68565	0.719502
15	B3	114	82.5086	2.6206	0.841739
15	B3	115	82.7065	2.56052	1.00121
15	B3	116	82.9044	2.48075	1.19951
15	B3	117	83.1023	2.38393	1.42888
15	B3	118	83.3002	2.25514	1.66964
15	B3	119	83.4982	2.06369	1.89113
15	B3	120	83.6961	1.81383	2.05716
15	B3	121	83.894	1.5296	2.13496
15	B3	122	84.0919	1.23347	2.10451
15	B3	123	84.2898	0.978151	1.96483
15	B3	124	84.4878	0.784433	1.73457
15	B3	125	84.6857	0.645806	1.44681
15	B3	126	84.8836	0.564339	1.14014
15	B3	127	85.0815	0.524045	0.849516
15	B3	128	85.2794	0.503707	0.599622
15	B3	129	85.4774	0.497071	0.40244
15	B3	130	85.6753	0.488797	0.258572
15	B3	131	85.8732	0.484042	0.160928
15	B3	132	86.0711	0.483063	0.0989202
15	B3	133	86.269	0.480901	0.061816
15	B3	134	86.467	0.47867	0.0406648
15	B3	135	86.6649	0.47652	0.0289402
15	B3	136	86.8628	0.476361	0.022374
15	B3	137	87.0607	0.472288	0.0184593
15	B3	138	87.2587	0.470925	0.0159036
15	B3	139	87.4566	0.469833	0.0141431
15	B3	140	87.6545	0.471657	0.0129549
15	B3	141	87.8524	0.468883	0.0121989
15	B3	142	88.0503	0.46957	0.0117151
15	B3	143	88.2483	0.463338	0.0113497
15	B3	144	88.4462	0.46692	0.0110217
15	B3	145	88.6441	0.46309	0.0107438
15	B3	146	88.842	0.464389	0.01057
15	B3	147	89.0399	0.463697	0.0105192
15	B3	148	89.2379	0.459152	0.0105449
15	B3	149	89.4358	0.460772	0.0105641
15	B3	150	89.6337	0.460742	0.0105106
15	B3	151	89.8316	0.455264	0.0103621
15	B3	152	90.0295	0.46004	0.0101256
15	B3	153	90.2275	0.454959	0.0098017
15	B3	154	90.4254	0.455768	0.00936616
15	B3	155	90.6233	0.454241	0.0087828
15	B3	156	90.8212	0.454167	0.00804751
15	B3	157	91.0191	0.451462	0.00722644
15	B3	158	91.2171	0.452712	0.00645702
15	B3	159	91.415	0.452029	0.00589324
15	B3	160	91.6129	0.454096	0.00562474
15	B3	161	91.8108	0.451949	0.00563158
15	B3	162	92.0088	0.448591	0.00581271
15	B3	163	92.2067	0.45047	0.00606613
15	B3	164	92.4046	0.449826	0.00634971
15	B3	165	92.6025	0.450044	0.00667573
15	B3	166	92.8004	0.447157	0.00705293
15	B3	167	92.9984	0.448966	0.00744153
15	B3	168	93.1963	0.446761	0.00776264
15	B3	169	93.3942	0.444124	0.00795072
15	B3	170	93.5921	0.445726	0.00798644
15	B3	171	93.79	0.444536	0.00787583
15	B3	172	93.988	0.445001	0.00759192
15	B3	173	94.1859	0.44321	0.00704746
15	B3	174	94.3838	0.441521	0.0061428
15	B3	175	94.5817	0.439434	0.00486672
15	B3	176	94.7796	0.441501	0.00336209
16	B4	1	60.1435	4.96786	0.203437
16	B4	2	60.3414	4.95519	0.199691
16	B4	3	60.5393	4.9396	0.194783
16	B4	4	60.7373	4.93166	0.189985
16	B4	5	60.9352	4.91137	0.1868
16	B4	6	61.1331	4.91651	0.186284
16	B4	7	61.331	4.89759	0.188587
16	B4	8	61.5289	4.87242	0.192911
16	B4	9	61.7269	4.8854	0.197952
16	B4	10	61.9248	4.84345	0.202567
16	B4	11	62.1227	4.83846	0.206245
16	B4	12	62.3206	4.82414	0.209279
16	B4	13	62.5186	4.80544	0.212417
16	B4	14	62.7165	4.79308	0.216281
16	B4	15	62.9144	4.78146	0.220838
16	B4	16	63.1123	4.76713	0.225287
16	B4	17	63.3102	4.75479	0.228481
16	B4	18	63.5082	4.71827	0.22965
16	B4	19	63.7061	4.71207	0.228918
16	B4	20	63.904	4.6907	0.2273
16	B4	21	64.1019	4.68209	0.226208
16	B4	22	64.2998	4.66826	0.226803
16	B4	23	64.4978	4.64859	0.229579
16	B4	24	64.6957	4.63049	0.23423
16	B4	25	64.8936	4.61794	0.239829
16	B4	26	65.0915	4.60507	0.245158
16	B4	27	65.2894	4.58344	0.249133
16	B4	28	65.4874	4.55664	0.251265
16	B4	29	65.6853	4.53774	0.251838
16	B4	30	65.8832	4.52715	0.251692
16	B4	31	66.0811	4.50898	0.251751
16	B4	32	66.279	4.49307	0.252578
16	B4	33	66.477	4.47573	0.254308
16	B4	34	66.6749	4.45116	0.256866
16	B4	35	66.8728	4.43162	0.260192
16	B4	36	67.0707	4.42203	0.264212
16	B4	37	67.2687	4.39917	0.268597
16	B4	38	67.4666	4.38289	0.272602
16	B4	39	67.6645	4.36054	0.275199
16	B4	40	67.8624	4.3377	0.275544
16	B4	41	68.0603	4.31719	0.273476
16	B4	42	68.2583	4.29993	0.269799
16	B4	43	68.4562	4.27133	0.266126
16	B4	44	68.6541	4.26473	0.26427
16	B4	45	68.852	4.24104	0.265423
16	B4	46	69.0499	4.23341	0.269554
16	B4	47	69.2479	4.21796	0.275356
16	B4	48	69.4458	4.18593	0.280871
16	B4	49	69.6437	4.1632	0.284449
16	B4	50	69.8416	4.14218	0.285478
16	B4	51	70.0395	4.12336	0.284494
16	B4	52	70.2375	4.10134	0.282675
16	B4	53	70.4354	4.08681	0.281125
16	B4	54	70.6333	4.06725	0.280404
16	B4	55	70.8312	4.04632	0.28052
16	B4	56	71.0291	4.02247	0.281244
16	B4	57	71.2271	4.00251	0.282411
16	B4	58	71.425	3.98208	0.28401
16	B4	59	71.6229	3.97094	0.286055
16	B4	60	71.8208	3.94249	0.28846
16	B4	61	72.0188	3.92409	0.291061
16	B4	62	72.2167	3.90061	0.293774
16	B4	63	72.4146	3.88335	0.2967
16	B4	64	72.6125	3.8578	0.300042
16	B4	65	72.8104	3.84375	0.303901
16	B4	66	73.0084	3.81991	0.308107
16	B4	67	73.2063	3.79817	0.312245
16	B4	68	73.4042	3.77129	0.315821
16	B4	69	73.6021	3.74883	0.318478
16	B4	70	73.8	3.73063	0.320094
16	B4	71	73.998	3.7001	0.320771
16	B4	72	74.1959	3.68199	0.320743
16	B4	73	74.3938	3.65914	0.320299
16	B4	74	74.5917	3.63041	0.319709
16	B4	75	74.7896	3.61464	0.31917
16	B4	76	74.9876	3.59119	0.31875
16	B4	77	75.1855	3.56481	0.318397
16	B4	78	75.3834	3.54538	0.31801
16	B4	79	75.5813	3.52521	0.317538
16	B4	80	75.7792	3.49279	0.317058
16	B4	81	75.9772	3.47911	0.316729
16	B4	82	76.1751	3.46123	0.316741
16	B4	83	76.373	3.42842	0.317226
16	B4	84	76.5709	3.41149	0.31824
16	B4	85	76.7688	3.38773	0.319742
16	B4	86	76.9668	3.36401	0.321552
16	B4	87	77.1647	3.3457	0.323296
16	B4	88	77.3626	3.31823	0.324446
16	B4	89	77.5605	3.29116	0.324466
16	B4	90	77.7585	3.27458	0.32308
16	B4	91	77.9564	3.24571	0.320476
16	B4	92	78.1543	3.21952	0.317316
16	B4	93	78.3522	3.20255	0.314474
16	B4	94	78.5501	3.18123	0.312601
16	B4	95	78.7481	3.16241	0.311757
16	B4	96	78.946	3.1404	0.311368
16	B4	97	79.1439	3.11387	0.31062
16	B4	98	79.3418	3.08737	0.309021
16	B4	99	79.5397	3.07167	0.306799
16	B4	100	79.7377	3.04016	0.304824
16	B4	101	79.9356	3.03241	0.30411
16	B4	102	80.1335	3.00902	0.305265
16	B4	103	80.3314	2.98749	0.308232
16	B4	104	80.5293	2.96072	0.312457
16	B4	105	80.7273	2.94008	0.317275
16	B4	106	80.9252	2.91397	0.322196
16	B4	107	81.1231	2.8987	0.326944
16	B4	108	81.321	2.87363	0.331379
16	B4	109	81.519	2.84421	0.335448
16	B4	110	81.7169	2.82124	0.339275
16	B4	111	81.9148	2.79661	0.343246
16	B4	112	82.1127	2.77487	0.348009
16	B4	113	82.3106	2.75061	0.354324
16	B4	114	82.5086	2.72427	0.362938
16	B4	115	82.7065	2.70004	0.374489
16	B4	116	82.9044	2.67184	0.389533
16	B4	117	83.1023	2.64931	0.408589
16	B4	118	83.3002	2.61635	0.432291
16	B4	119	83.4982	2.59013	0.461625
16	B4	120	83.6961	2.55078	0.498302
16	B4	121	83.894	2.51661	0.545109
16	B4	122	84.0919	2.48204	0.606088
16	B4	123	84.2898	2.44168	0.686441
16	B4	124	84.4878	2.39605	0.791962
16	B4	125	84.6857	2.34115	0.927844
16	B4	126	84.8836	2.28101	1.09652
16	B4	127	85.0815	2.21003	1.29457
16	B4	128	85.2794	2.11519	1.50944
16	B4	129	85.4774	2.00233	1.71759
16	B4	130	85.6753	1.85168	1.88629
16	B4	131	85.8732	1.65674	1.98023
16	B4	132	86.0711	1.43522	1.97188
16	B4	133	86.269	1.21528	1.85185
16	B4	134	86.467	1.05649	1.63423
16	B4	135	86.6649	0.974936	1.35371
16	B4	136	86.8628	0.950579	1.05488
16	B4	137	87.0607	0.937115	0.778704
16	B4	138	87.2587	0.93109	0.55193
16	B4	139	87.4566	0.919392	0.38345
16	B4	140	87.6545	0.902925	0.26762
16	B4	141	87.8524	0.886359	0.191325
16	B4	142	88.0503	0.87701	0.140843
16	B4	143	88.2483	0.872004	0.1059
16	B4	144	88.4462	0.871839	0.0805065
16	B4	145	88.6441	0.87033	0.0617538
16	B4	146	88.842	0.868211	0.0481636
16	B4	147	89.0399	0.861603	0.038619
16	B4	148	89.2379	0.859663	0.0320626
16	B4	149	89.4358	0.862179	0.0275929
16	B4	150	89.6337	0.861075	0.0245652
16	B4	151	89.8316	0.85527	0.0225421
16	B4	152	90.0295	0.85767	0.0211933
16	B4	153	90.2275	0.854247	0.0202495
16	B4	154	90.4254	0.85263	0.019528
16	B4	155	90.6233	0.852193	0.0189635
16	B4	156	90.8212	0.85159	0.0185927
16	B4	157	91.0191	0.848319	0.0184959
16	B4	158	91.2171	0.848899	0.0187247
16	B4	159	91.415	0.84781	0.0192433
16	B4	160	91.6129	0.845803	0.0199011
16	B4	161	91.8108	0.843371	0.0204635
16	B4	162	92.0088	0.843449	0.0206995
16	B4	163	92.2067	0.840214	0.0205057
16	B4	164	92.4046	0.835923	0.019989
16	B4	165	92.6025	0.838855	0.0194373
16	B4	166	92.8004	0.84019	0.0191666
16	B4	167	92.9984	0.834251	0.0193296
16	B4	168	93.1963	0.834437	0.0198096
16	B4	169	93.3942	0.833067	0.0202701
16	B4	170	93.5921	0.830558	0.0203224
16	B4	171	93.79	0.828914	0.0196857
16	B4	172	93.988	0.827238	0.0182632
16	B4	173	94.1859	0.826661	0.0161178
16	B4	174	94.3838	0.827704	0.0134116
16	B4	175	94.5817	0.823678	0.0103702
16	B4	176	94.7796	0.822574	0.00727418
17	B5	1	60.1435	4.34619	0.164868
17	B5	2	60.3414	4.34376	0.161238
17	B5	3	60.5393	4.3265	0.157536
17	B5	4	60.7373	4.32118	0.154826
17	B5	5	60.9352	4.30756	0.153946
17	B5	6	61.1331	4.30082	0.155195
17	B5	7	61.331	4.28918	0.158274
17	B5	8	61.5289	4.26794	0.162514
17	B5	9	61.7269	4.25728	0.167225
17	B5	10	61.9248	4.24444	0.171887
17	B5	11	62.1227	4.23217	0.176151
17	B5	12	62.3206	4.21576	0.179755
17	B5	13	62.5186	4.19467	0.182455
17	B5	14	62.7165	4.1879	0.184086
17	B5	15	62.9144	4.16873	0.184687
17	B5	16	63.1123	4.15093	0.184618
17	B5	17	63.3102	4.13411	0.184562
17	B5	18	63.5082	4.12251	0.185348
17	B5	19	63.7061	4.10765	0.187619
17	B5	20	63.904	4.09941	0.191504
17	B5	21	64.1019	4.07342	0.196479
17	B5	22	64.2998	4.06439	0.20152
17	B5	23	64.4978	4.04974	0.205513
17	B5	24	64.6957	4.02046	0.20773
17	B5	25	64.8936	4.00168	0.208177
17	B5	26	65.0915	3.99522	0.207572
17	B5	27	65.2894	3.96479	0.206974
17	B5	28	65.4874	3.9583	0.207227
17	B5	29	65.6853	3.94328	0.208523
17	B5	30	65.8832	3.92771	0.210363
17	B5	31	66.0811	3.90218	0.211922
17	B5	32	66.279	3.88989	0.212612
17	B5	33	66.477	3.85924	0.21247
17	B5	34	66.6749	3.85377	0.212134
17	B5	35	66.8728	3.83123	0.212421
17	B5	36	67.0707	3.82181	0.213844
17	B5	37	67.2687	3.79871	0.216337
17	B5	38	67.4666	3.78166	0.219354
17	B5	39	67.6645	3.76783	0.222257
17	B5	40	67.8624	3.73915	0.224667
17	B5	41	68.0603	3.72484	0.226588
17	B5	42	68.2583	3.70539	0.228225
17	B5	43	68.4562	3.68868	0.229677
17	B5	44	68.6541	3.67694	0.23077
17	B5	45	68.852	3.64541	0.231146
17	B5	46	69.0499	3.62594	0.230515
17	B5	47	69.2479	3.61039	0.228866
17	B5	48	69.4458	3.59409	0.226471
17	B5	49	69.6437	3.5732	0.223784
17	B5	50	69.8416	3.55237	0.221324
17	B5	51	70.0395	3.53548	0.219606
17	B5	52	70.2375	3.51923	0.219105
17	B5	53	70.4354	3.50346	0.220166
17	B5	54	70.6333	3.48449	0.222905
17	B5	55	70.8312	3.46415	0.227137
17	B5	56	71.0291	3.44939	0.232343
17	B5	57	71.2271	3.42798	0.237748
17	B5	58	71.425	3.40604	0.242467
17	B5	59	71.6229	3.38838	0.24575
17	B5	60	71.8208	3.36401	0.247232
17	B5	61	72.0188	3.33684	0.247093
17	B5	62	72.2167	3.32251	0.245984
17	B5	63	72.4146	3.30686	0.244778
17	B5	64	72.6125	3.28478	0.244249
17	B5	65	72.8104	3.25871	0.244837
17	B5	66	73.0084	3.24772	0.246535
17	B5	67	73.2063	3.22665	0.248916
17	B5	68	73.4042	3.20381	0.251331
17	B5	69	73.6021	3.18297	0.253207
17	B5	70	73.8	3.15805	0.254341
17	B5	71	73.998	3.13319	0.254998
17	B5	72	74.1959	3.11936	0.25571
17	B5	73	74.3938	3.0956	0.256873
17	B5	74	74.5917	3.08365	0.258429
17	B5	75	74.7896	3.05041	0.25986
17	B5	76	74.9876	3.03376	0.260511
17	B5	77	75.1855	3.00604	0.259956
17	B5	78	75.3834	2.98635	0.258214
17	B5	79	75.5813	2.96798	0.255676
17	B5	80	75.7792	2.94822	0.252889
17	B5	81	75.9772	2.92476	0.250369
17	B5	82	76.1751	2.90172	0.248472
17	B5	83	76.373	2.89072	0.247331
17	B5	84	76.5709	2.86238	0.246841
17	B5	85	76.7688	2.85058	0.246696
17	B5	86	76.9668	2.82289	0.246537
17	B5	87	77.1647	2.80147	0.246149
17	B5	88	77.3626	2.78134	0.245574
17	B5	89	77.5605	2.76486	0.245064
17	B5	90	77.7585	2.74233	0.244883
17	B5	91	77.9564	2.72183	0.24515
17	B5	92	78.1543	2.7056	0.245779
17	B5	93	78.3522	2.68096	0.246588
17	B5	94	78.5501	2.65892	0.247443
17	B5	95	78.7481	2.64015	0.248307
17	B5	96	78.946	2.62128	0.24919
17	B5	97	79.1439	2.60252	0.250047
17	B5	98	79.3418	2.57889	0.25076
17	B5	99	79.5397	2.55671	0.251217
17	B5	100	79.7377	2.53516	0.251406
17	B5	101	79.9356	2.51483	0.251443
17	B5	102	80.1335	2.50068	0.251512
17	B5	103	80.3314	2.47192	0.25181
17	B5	104	80.5293	2.45408	0.252524
17	B5	105	80.7273	2.42834	0.253811
17	B5	106	80.9252	2.41599	0.255723
17	B5	107	81.1231	2.3934	0.258144
17	B5	108	81.321	2.37397	0.260841
17	B5	109	81.519	2.34401	0.263666
17	B5	110	81.7169	2.32145	0.266778
17	B5	111	81.9148	2.30432	0.27068
17	B5	112	82.1127	2.2864	0.275998
17	B5	113	82.3106	2.25956	0.283178
17	B5	114	82.5086	2.23674	0.29233
17	B5	115	82.7065	2.21333	0.303346
17	B5	116	82.9044	2.18941	0.31623
17	B5	117	83.1023	2.15808	0.331458
17	B5	118	83.3002	2.1322	0.350201
17	B5	119	83.4982	2.10457	0.374363
17	B5	120	83.6961	2.07592	0.406473
17	B5	121	83.894	2.04674	0.449597
17	B5	122	84.0919	2.00704	0.507389
17	B5	123	84.2898	1.97211	0.584167
17	B5	124	84.4878	1.91814	0.684716
17	B5	125	84.6857	1.87402	0.813282
17	B5	126	84.8836	1.80651	0.971398
17	B5	127	85.0815	1.73719	1.15473
17	B5	128	85.2794	1.63997	1.35001
17	B5	129	85.4774	1.51503	1.53386
17	B5	130	85.6753	1.35308	1.67547
17	B5	131	85.8732	1.14679	1.74361
17	B5	132	86.0711	0.908662	1.71654
17	B5	133	86.269	0.692983	1.59074
17	B5	134	86.467	0.551374	1.38398
17	B5	135	86.6649	0.488533	1.13067
17	B5	136	86.8628	0.467925	0.871043
17	B5	137	87.0607	0.460279	0.638961
17	B5	138	87.2587	0.450246	0.453878
17	B5	139	87.4566	0.433264	0.319434
17	B5	140	87.6545	0.415245	0.227836
17	B5	141	87.8524	0.397169	0.166606
17	B5	142	88.0503	0.386244	0.124233
17	B5	143	88.2483	0.387139	0.0929439
17	B5	144	88.4462	0.38461	0.0687449
17	B5	145	88.6441	0.380356	0.0500365
17	B5	146	88.842	0.378601	0.0361294
17	B5	147	89.0399	0.379142	0.026361
17	B5	148	89.2379	0.377884	0.0198636
17	B5	149	89.4358	0.374932	0.0157002
17	B5	150	89.6337	0.374558	0.0130739
17	B5	151	89.8316	0.37594	0.0114465
17	B5	152	90.0295	0.373288	0.0105308
17	B5	153	90.2275	0.371949	0.010192
17	B5	154	90.4254	0.374182	0.0103198
17	B5	155	90.6233	0.371919	0.0107356
17	B5	156	90.8212	0.370101	0.0111761
17	B5	157	91.0191	0.369217	0.011366
17	B5	158	91.2171	0.366828	0.0111268
17	B5	159	91.415	0.366936	0.0104536
17	B5	160	91.6129	0.367186	0.00951094
17	B5	161	91.8108	0.365629	0.0085596
17	B5	162	92.0088	0.365861	0.00786119
17	B5	163	92.2067	0.363591	0.00760354
17	B5	164	92.4046	0.366545	0.00785108
17	B5	165	92.6025	0.363485	0.00851353
17	B5	166	92.8004	0.36392	0.0093488
17	B5	167	92.9984	0.362027	0.0100294
17	B5	168	93.1963	0.360188	0.0102698
17	B5	169	93.3942	0.357835	0.00995677
17	B5	170	93.5921	0.359537	0.0091915
17	B5	171	93.79	0.357914	0.0082002
17	B5	172	93.988	0.361195	0.00717156
17	B5	173	94.1859	0.357193	0.00614627
17	B5	174	94.3838	0.356037	0.00504284
17	B5	175	94.5817	0.355383	0.0037894
17	B5	176	94.7796	0.356601	0.00244123
18	B6	1	60.1435	5.45124	0.225934
18	B6	2	60.3414	5.44643	0.22664
18	B6	3	60.5393	5.43188	0.226097
18	B6	4	60.7373	5.42185	0.223665
18	B6	5	60.9352	5.39593	0.219502
18	B6	6	61.1331	5.37998	0.214825
18	B6	7	61.331	5.37137	0.211501
18	B6	8	61.5289	5.35822	0.211115
18	B6	9	61.7269	5.35558	0.214113
18	B6	10	61.9248	5.34285	0.219605
18	B6	11	62.1227	5.32786	0.225987
18	B6	12	62.3206	5.287	0.231894
18	B6	13	62.5186	5.28886	0.2367
18	B6	14	62.7165	5.28085	0.240356
18	B6	15	62.9144	5.26408	0.24293
18	B6	16	63.1123	5.23669	0.244421
18	B6	17	63.3102	5.22435	0.244916
18	B6	18	63.5082	5.20547	0.244847
18	B6	19	63.7061	5.19545	0.244967
18	B6	20	63.904	5.17758	0.245977
18	B6	21	64.1019	5.16214	0.248221
18	B6	22	64.2998	5.15102	0.251621
18	B6	23	64.4978	5.13	0.255915
18	B6	24	64.6957	5.10674	0.260908
18	B6	25	64.8936	5.09434	0.266466
18	B6	26	65.0915	5.08562	0.272332
18	B6	27	65.2894	5.06272	0.277943
18	B6	28	65.4874	5.03917	0.282534
18	B6	29	65.6853	5.02205	0.285379
[truncated: 2,259 more rows]
