# Supplementary material for: Loss of IL1RA promotes prostate cancer growth and metastasis by activating Akt signaling pathway
Source: PLoS One. 2026 Feb 2;21(2):e0339611. doi: 10.1371/journal.pone.0339611 (PMC12863537; doi:10.1371/journal.pone.0339611)
Supplement: S2 File — The raw data are presented in Raw data.zip. (ZIP) [file pone.0339611.s002.zip › Raw data/Figure 2/qPCR-IL1RA cell line/OE/qPCR 2022-12-30-Pcell-I-OE.xlsx]

## Sheet: Tabelle1
	GAPDH	IL1RN	g-o	Power	percent	mean	stdev
EV4	19.8519	27.1303	-7.27841	0.00644141	0.644141	0.465153	0.20447
EV4	20.0548	28.7437	-8.6889	0.00242315	0.242315
EV4	19.9255	27.5436	-7.61811	0.00509002	0.509002
OE4	19.9897	26.4374	-6.44769	0.0114565	1.14565	1.21252	0.148198
OE4	20.0206	26.1973	-6.17672	0.0138237	1.38237
OE4	20.0338	26.5277	-6.4939	0.0110954	1.10954
EV5	19.8041	29.2668	-9.4627	0.00141724	0.141724	0.195733	0.0543041
EV5	19.862	28.8632	-9.0012	0.0019515	0.19515
EV5	19.9137	28.5557	-8.64197	0.00250327	0.250327
OE5	19.8436	26.6358	-6.79218	0.009023	0.9023	1.0977	0.313139
OE5	19.8666	25.9656	-6.099	0.0145887	1.45887
OE5	19.9488	26.6944	-6.74558	0.00931917	0.931917
