# Supplementary material for: Loss of IL1RA promotes prostate cancer growth and metastasis by activating Akt signaling pathway
Source: PLoS One. 2026 Feb 2;21(2):e0339611. doi: 10.1371/journal.pone.0339611 (PMC12863537; doi:10.1371/journal.pone.0339611)
Supplement: S2 File — The raw data are presented in Raw data.zip. (ZIP) [file pone.0339611.s002.zip › Raw data/Figure 3/colony-IL1RA/colony-IL1RA.xlsx]

## Sheet: Sheet1
BPH shscr			BPH shIL1RA-1#		BPH shIL1RA-2#			C4-2B-EV			C4-2B-IL1RA			LNCap-EV			LNCap-IL1RA
83		0.922222	125	1.38889	128	1.42222		123		1.03101	63	0.52808		51		0.85	28	0.466667
102	90	1.13333	123	1.36667	125	1.38889		119	119.3	0.997485	58	0.486169		65	60	1.08333	35	0.583333
85		0.944444	139	1.54444	122	1.35556		116		0.972339	56	0.469405		64		1.06667	38	0.633333
22			38		29			25			15			12			5
19			33		45			36			19			15			7
18			31		21			27			10			12			5
24			23		33			35			19			12			11
25			35		36			29			15			15			9
21			34		26			36			20			13			9
30			29		31			32			10			18			8
26			25		32			22			13			19			9
26			36		32			28			20			13			12
28			32		35			32			15			20			11
16			35		23			30			9			16			6
15			36		32			26			12			15			9
