# Supplementary material for: Loss of IL1RA promotes prostate cancer growth and metastasis by activating Akt signaling pathway
Source: PLoS One. 2026 Feb 2;21(2):e0339611. doi: 10.1371/journal.pone.0339611 (PMC12863537; doi:10.1371/journal.pone.0339611)
Supplement: S2 File — The raw data are presented in Raw data.zip. (ZIP) [file pone.0339611.s002.zip › Raw data/Figure 3/MTT assay/BPH KD/BPH KD.xlsx]

## Sheet: Tabelle1
Day1		3-shscr	3-shI-1	3-shI-2	4-EV	4-OE	5-EV	5-OE
	1	2	3	4	5	6	7	8	9	10	11	12
A	0.04	0.04	0.039	0.04	0.048	0.041	0.041	0.04	0.04	0.046	0.045	0.046	570
B	0.039	0.064	0.073	0.069	0.061	0.058	0.06	0.057	0.039	0.047	0.047	0.048	570
C	0.043	0.067	0.067	0.065	0.058	0.058	0.056	0.057	0.04	0.048	0.047	0.049	570
D	0.04	0.068	0.07	0.065	0.057	0.057	0.059	0.06	0.038	0.047	0.047	0.053	570
E	0.04	0.067	0.068	0.068	0.059	0.058	0.065	0.062	0.038	0.048	0.051	0.052	570
F	0.04	0.067	0.071	0.07	0.058	0.059	0.06	0.057	0.04	0.047	0.046	0.047	570
G	0.042	0.069	0.071	0.071	0.059	0.06	0.06	0.06	0.039	0.046	0.047	0.048	570
H	0.039	0.039	0.039	0.041	0.04	0.041	0.04	0.039	0.041	0.047	0.047	0.048	570
Day2		3-shscr	3-shI-1	3-shI-2	4-EV	4-OE	5-EV	5-OE
	1	2	3	4	5	6	7	8	9	10	11	12
A	0.039	0.039	0.038	0.038	0.04	0.04	0.039	0.04	0.039	0.046	0.045	0.046	570
B	0.039	0.099	0.1	0.097	0.061	0.058	0.057	0.058	0.038	0.047	0.047	0.048	570
C	0.04	0.1	0.103	0.109	0.059	0.059	0.056	0.056	0.038	0.047	0.047	0.048	570
D	0.04	0.1	0.098	0.104	0.058	0.06	0.06	0.056	0.037	0.046	0.047	0.049	570
E	0.039	0.097	0.105	0.114	0.063	0.062	0.059	0.057	0.038	0.046	0.048	0.048	570
F	0.039	0.101	0.106	0.117	0.058	0.063	0.063	0.054	0.04	0.046	0.046	0.046	570
G	0.042	0.099	0.115	0.117	0.061	0.06	0.061	0.056	0.038	0.046	0.048	0.046	570
H	0.039	0.039	0.039	0.041	0.039	0.041	0.038	0.038	0.04	0.046	0.047	0.047	570
Day3		3-shscr	3-shI-1	3-shI-2	4-EV	4-OE	5-EV	5-OE
	1	2	3	4	5	6	7	8	9	10	11	12
A	0.04	0.039	0.038	0.039	0.039	0.039	0.04	0.04	0.04	0.047	0.045	0.046	570
B	0.039	0.238	0.233	0.247	0.063	0.065	0.06	0.056	0.037	0.046	0.046	0.048	570
C	0.04	0.209	0.255	0.229	0.063	0.063	0.061	0.053	0.037	0.046	0.046	0.048	570
D	0.039	0.221	0.232	0.241	0.062	0.062	0.063	0.054	0.038	0.046	0.046	0.048	570
E	0.039	0.213	0.236	0.241	0.068	0.063	0.064	0.054	0.037	0.046	0.047	0.048	570
F	0.04	0.213	0.248	0.256	0.069	0.066	0.067	0.058	0.039	0.045	0.046	0.047	570
G	0.041	0.209	0.243	0.26	0.073	0.064	0.067	0.057	0.038	0.046	0.046	0.046	570
H	0.039	0.039	0.038	0.04	0.04	0.04	0.038	0.037	0.04	0.046	0.046	0.047	570
Day4		3-shscr	3-shI-1	3-shI-2	4-EV	4-OE	5-EV	5-OE
	1	2	3	4	5	6	7	8	9	10	11	12
A	0.04	0.039	0.039	0.039	0.04	0.039	0.039	0.04	0.04	0.047	0.045	0.047	570
B	0.039	0.448	0.541	0.514	0.085	0.077	0.075	0.057	0.037	0.046	0.046	0.048	570
C	0.04	0.459	0.534	0.5	0.093	0.072	0.076	0.059	0.038	0.047	0.047	0.049	570
D	0.04	0.483	0.543	0.455	0.085	0.079	0.075	0.057	0.039	0.047	0.051	0.049	570
E	0.041	0.495	0.483	0.527	0.088	0.075	0.074	0.059	0.038	0.047	0.048	0.049	570
F	0.04	0.513	0.528	0.674	0.087	0.075	0.08	0.061	0.041	0.046	0.052	0.047	570
G	0.042	0.469	0.651	0.628	0.09	0.074	0.071	0.06	0.039	0.047	0.049	0.047	570
H	0.04	0.039	0.04	0.041	0.04	0.041	0.039	0.041	0.04	0.049	0.047	0.048	570
			3-shscr
		day1	0.064	0.067	0.068	0.067	0.067	0.069
		day2	0.099	0.1	0.1	0.097	0.101	0.099
		day3	0.238	0.209	0.221	0.213	0.213	0.209
		day4	0.448	0.459	0.483	0.495	0.513	0.469
			3-shI-1
		day1	0.073	0.067	0.07	0.068	0.071	0.071
		day2	0.1	0.103	0.098	0.105	0.106	0.115
		day3	0.233	0.255	0.232	0.236	0.248	0.243
		day4	0.541	0.534	0.543	0.483	0.528	0.651
			3-shI-2
		day1	0.069	0.065	0.065	0.068	0.07	0.071
		day2	0.097	0.109	0.104	0.114	0.117	0.117
		day3	0.247	0.229	0.241	0.241	0.256	0.26
		day4	0.514	0.5	0.455	0.527	0.674	0.628
