# Supplementary material for: Loss of IL1RA promotes prostate cancer growth and metastasis by activating Akt signaling pathway
Source: PLoS One. 2026 Feb 2;21(2):e0339611. doi: 10.1371/journal.pone.0339611 (PMC12863537; doi:10.1371/journal.pone.0339611)
Supplement: S2 File — The raw data are presented in Raw data.zip. (ZIP) [file pone.0339611.s002.zip › Raw data/Figure 3/MTT assay/OE/I EV,OE.xlsx]

## Sheet: Tabelle1
Day1		4-EV-10000	4-I-OE-10000	4-EV-5000	4-I-OE-5000	5-EV-10000	5-I-OE-10000	5-EV-5000	5-I-OE-5000
	1	2	3	4	5	6	7	8	9	10	11	12
A	0.04	0.039	0.039	0.039	0.04	0.039	0.039	0.04	0.04	0.039	0.045	0.047	570
B	0.039	0.182	0.166	0.091	0.089	0.107	0.108	0.074	0.063	0.039	0.049	0.047	570
C	0.04	0.166	0.156	0.089	0.086	0.123	0.134	0.069	0.069	0.038	0.046	0.048	570
D	0.044	0.169	0.164	0.09	0.086	0.108	0.106	0.066	0.069	0.038	0.047	0.051	570
E	0.039	0.162	0.161	0.088	0.078	0.12	0.116	0.065	0.072	0.038	0.047	0.048	570
F	0.04	0.164	0.162	0.087	0.086	0.112	0.122	0.064	0.075	0.038	0.046	0.046	570
G	0.043	0.156	0.146	0.089	0.087	0.121	0.12	0.066	0.071	0.037	0.046	0.045	570
H	0.04	0.039	0.039	0.04	0.039	0.04	0.038	0.038	0.039	0.04	0.046	0.047	570
Day2		4-EV-10000	4-I-OE-10000	4-EV-5000	4-I-OE-5000	5-EV-10000	5-I-OE-10000	5-EV-5000	5-I-OE-5000
	1	2	3	4	5	6	7	8	9	10	11	12
A	0.038	0.04	0.038	0.046	0.038	0.039	0.039	0.039	0.04	0.039	0.045	0.046	570
B	0.039	0.233	0.203	0.145	0.127	0.183	0.141	0.087	0.078	0.039	0.047	0.048	570
C	0.04	0.225	0.218	0.129	0.134	0.179	0.146	0.079	0.086	0.039	0.047	0.049	570
D	0.04	0.216	0.221	0.133	0.104	0.163	0.136	0.085	0.08	0.039	0.047	0.049	570
E	0.039	0.203	0.205	0.126	0.107	0.161	0.145	0.083	0.081	0.039	0.049	0.049	570
F	0.039	0.199	0.203	0.134	0.111	0.158	0.155	0.08	0.081	0.039	0.047	0.047	570
G	0.041	0.191	0.193	0.136	0.112	0.152	0.126	0.084	0.085	0.039	0.047	0.048	570
H	0.039	0.039	0.039	0.04	0.04	0.041	0.039	0.039	0.04	0.04	0.049	0.048	570
Day3		4-EV-10000	4-I-OE-10000	4-EV-5000	4-I-OE-5000	5-EV-10000	5-I-OE-10000	5-EV-5000	5-I-OE-5000
	1	2	3	4	5	6	7	8	9	10	11	12
A	0.04	0.039	0.038	0.038	0.039	0.04	0.039	0.04	0.039	0.039	0.045	0.046	570
B	0.04	0.476	0.405	0.229	0.179	0.456	0.398	0.147	0.131	0.039	0.047	0.048	570
C	0.04	0.531	0.392	0.206	0.162	0.435	0.386	0.137	0.127	0.039	0.047	0.048	570
D	0.039	0.481	0.367	0.218	0.163	0.417	0.353	0.145	0.118	0.039	0.047	0.048	570
E	0.038	0.469	0.32	0.191	0.155	0.397	0.37	0.119	0.113	0.039	0.047	0.048	570
F	0.04	0.469	0.333	0.196	0.174	0.442	0.36	0.129	0.115	0.039	0.046	0.046	570
G	0.04	0.534	0.352	0.225	0.183	0.404	0.306	0.141	0.134	0.038	0.046	0.046	570
H	0.038	0.039	0.039	0.04	0.039	0.041	0.038	0.038	0.04	0.039	0.046	0.047	570
Day4		4-EV-10000	4-I-OE-10000	4-EV-5000	4-I-OE-5000	5-EV-10000	5-I-OE-10000	5-EV-5000	5-I-OE-5000
	1	2	3	4	5	6	7	8	9	10	11	12
A	0.038	0.039	0.038	0.038	0.039	0.039	0.039	0.04	0.04	0.039	0.045	0.046	570
B	0.039	0.84	0.714	0.469	0.335	0.837	0.719	0.312	0.225	0.038	0.046	0.048	570
C	0.039	0.85	0.71	0.478	0.321	0.723	0.712	0.309	0.232	0.038	0.046	0.048	570
D	0.039	0.786	0.716	0.479	0.315	0.721	0.652	0.306	0.25	0.038	0.046	0.048	570
E	0.039	0.764	0.648	0.458	0.316	0.756	0.692	0.294	0.207	0.038	0.047	0.048	570
F	0.039	0.775	0.718	0.41	0.368	0.726	0.725	0.261	0.231	0.038	0.046	0.047	570
G	0.04	0.801	0.698	0.448	0.369	0.789	0.743	0.263	0.245	0.038	0.045	0.046	570
H	0.039	0.038	0.038	0.04	0.04	0.04	0.038	0.038	0.039	0.039	0.046	0.047	570
		4-EV-5000
	day1	0.091	0.089	0.09	0.088	0.087	0.089
	day2	0.145	0.129	0.133	0.126	0.134	0.136
	day3	0.229	0.206	0.218	0.191	0.196	0.225
	day4	0.469	0.478	0.479	0.458	0.41	0.448
		4-I-OE-5000
	day1	0.089	0.086	0.086	0.078	0.086	0.087
	day2	0.127	0.134	0.104	0.107	0.111	0.112
	day3	0.179	0.162	0.163	0.155	0.174	0.183
	day4	0.335	0.321	0.315	0.316	0.368	0.369
		5-EV-5000
	day1	0.074	0.069	0.066	0.065	0.064	0.066
	day2	0.087	0.079	0.085	0.083	0.08	0.084
	day3	0.147	0.137	0.145	0.119	0.129	0.141
	day4	0.312	0.309	0.306	0.294	0.261	0.263
		5-I-OE-5000
	day1	0.063	0.069	0.069	0.072	0.075	0.071
	day2	0.078	0.086	0.08	0.081	0.081	0.085
	day3	0.131	0.127	0.118	0.113	0.115	0.134
	day4	0.225	0.232	0.25	0.207	0.231	0.245
